# Supplementary material for: Neochloris oleoabundans is worth its salt: Transcriptomic analysis under salt and nitrogen stress
Source: PLoS One. 2018 Apr 13;13(4):e0194834. doi: 10.1371/journal.pone.0194834 (PMC5898717; doi:10.1371/journal.pone.0194834)
Supplement: S1 File — (XLSX) [file pone.0194834.s008.xlsx]

## Sheet: transcriptome assembly
>contig-100_0 length_17296 read_count_3996
AAAAAAGAAGTGTTCGACACGCATCGCGGCTGCAGGCCTTCACCCAGACCATCACATGGTTGTGTAAGGCATTGTTCAACAGACCGCAACCCGAAAGCTCCTTAACAAGTTGCCATTTTTACGGCAGCATGGCGGGCCGCAGCAAGGAGACTGCACTTGACTTGGCAAAGTTCGTAGACAAGAGTATTCGAGTCAAGCTCGCAGGTGGACGGGAAGTAGTTGGAGTGTTGAAAGGGTATGATCAGCTGCTCAACATAGTACTGGATGAAGCAGTAGAGTACTTGAGAGATCCAGAGGATCCCATGCGGGTGACTGATCAGACGCGACCCATGGGGCTTATTGTCTGCCGCGGCACGTCAGTGATGCTTGTTGTGCCCACGGCCGGCACGGAGGAGATTG…
>contig-100_1 length_17205 read_count_1900
CGCGAGGCACCACCCAGCAGCTACCCAGACTCACAGAGATAGGGAGGACGGGAGCGAGATGTAGGGAATAAGATGGATTAGGAGGAAAGAAGGTGCAGTTGGGCAGTGCAGAGCGTAACAACCCACAGGCTGCCCTGCATTCGGTAGCCTAGCTGCCCATGTCACGACCATTGACGCACCGACAGCTTGCGCCTGTCTTGTTGCCTTGCCAGGGCAATAAGAGGGAAGGTGCAGGATACCGCGAGGCACCACCAGCACTTTGGCGCCCACTGGGCCGCGCGGCCCCAAGTGCCTGTCCACCAGCATGCGGCGGCCTGGTGGCAACATGCAGGCCGGTCGCTAGCGACGGAATGTGGGCGCACTGCCCGGCACGAGGTGCCCCTGGTGTTGCTAGAGCAG…
>contig-100_2 length_14163 read_count_2862
GGCTCTTCTTGGTATATCGCATCTTCTTGGCATGGTATCAGGCTAATCAGCAAACTCCAACAACGAGCAGGCGCTCTCCTGTAGCATGGTGCAAGGGGCCGCTTGGCTGAAGGCGAGGACGGCGGCTCGAACAGAAAAGGACGTCACGTGCAGCTGCGCACTCCTGATCGTGCATTCCTTGCACGCCGCAACCTGGCGTCGCGAGCTCAAGACCGCCAGTGAAATTCTGCGCGTTGTGCCCCTCGGCATCCTCGCCGCTGCCTCTCTTCTGTCGCTTGTGTTGCTCTCAATAAGGCGCGATCTTTACATCCGGTATCGCCCCTGGATCAATGTGATGGTGCGCGTTGGCCTCGTCGCCTCACCGCTGTCAGCCCTGCACGCAGCCTACCGTTCCAACGT…
>contig-100_3 length_13737 read_count_656
AGCCCCCCCCCCCTCCCTTGGCTTTATTTTGACAGCACGCAGATGGGCAGCGCCAGCGTATACGTGCCGCAGCCTGCCCCGCACGCAACAGTGCCACCGGTCTTTCTGCTGGCGGACCAGCAAGCAGCGGGATCTCCAGCAGCGCAAGAGGTGCTTCCAGTGCAGCCGATTGTACATCTGCAGCCCCCATGCACCTTTCCCTCGACGCTCGTGCCACTACTGGGTCAAACCTCCGGTAGCGGCGCAATCAGTGAAGTGTGGCTCTCCCAGATTGTAGCATCTAACACCCTCCTAGCTCCCTTTCAAATAGACACCTGACATGCGCTTGTGCTAGTTGGCTGCACCTTGTCGTGTTTCGGCAGATTTGGGGTTTGCTGCGGTGCTACCCGGCCGCCATGG…
>contig-100_4 length_13655 read_count_4665
GGTCACCATCACACCGTAATCTGGAGGCTGTTGGCCGGGCGGCCCTCCGCTTCAGCGCCTTCCCCTCGCTGGCTACCATGCTGCCTTTGGCTCGGGAAGCTCTACGAGGTTAGACACGCTGCTTCTACGTGTCGAAACTGAATTGCTCGGCAAACACAAACACGGAAGTTTATGTCACAGACTCAGCGTAATGATGCTGAAAATTGTGGATGCAATGAGTTAAAATGACCTGTACAGCTTTGACAAACGAGCAGAAAATTGGAAAGACAGGAGCAATCGCGGACAAAGCAGATCAGGGCAGGTCAAGCAGTGTGCAGCTTTTAACAAAAATGCTAGGCTCTGTCCAGTCGCCAATGGGCAGAACTGGCTGAAATTTTACTGTTCTCAGGTTCAGCTAGG…
>contig-100_5 length_13604 read_count_6342
GATCACAGTGCAAGTCAGCAATGGGGAAAGAGAATGGAAGCACCGGGAGAGGACCATCCAGACCGCGACCCTCTTCCGGTTTGAATAAACCGACCCACTCAAGCGCTCCAACTGAAAGCAGACTGCCTCAGCCCCCTCCCAGCGCCCGAGGCAGGCGGTCGTCTCAGCAGGATACCCAGCCCCAGCTTCAGCAGCCGCACCATCAGCAAGGGGCGGCCATGCCGCGCTTAGCCGCAGGAACGGGCCTGCGGCACCCCAGCAAAGCTGGTCCACCCTCGGCGGCCACGCCCCGAGGCTGCAATCAACCGTTCAGTCACATGCCTCCAGGCACAGCACGCGGCCTTCCAACCCAGGGTGCACTGCGACGAGCTCTGCCTGCAGATGCTGATGGCAGTCTGA…
>contig-100_6 length_13247 read_count_1220
GCTGCGCGGCGGTGTGATGTCACCTGCCGTCCACTGCACCAGCTGAGCGTGGCGTTGCAGCACGTCGGTGTACCAGGCCAGCAGCCCATACACCTCCTGTATGCGTGAGCTCATGCAGGCCATCCAGGACTGCGGCACCCGCCCGCTGCTGATGGCGGCCAGCAGCTGCTCCATGGCTGGGCTCATGTTGAGCGCTCCATCCAGCCCCAGAAGCAGCTCCTCCATGCTGCGACGCATCTCACCCAGCAGCCCGTTCATGCGCTCACACTCCTGCAGTGCCACCACCACGAATGGCGTCTTGCCCTTGATGCGCGACTCAATGTCCACAAGGTTGAGGGGCGCTGGCAGGCGGCCCAGCAGGTCGGACAGGCTGGACCGCACAGCGGCCTCACTGCCCGC…
>contig-100_7 length_13172 read_count_9255
GGCTGGACTCTTACCAGCATCAGCGGGTTCTCCCAGGCATTCTCCCGCGCCCTCGACTCAGCAGTGACCATACGCAGCAGCACAGGCAGCAGCGGCAGCGGCGGTTGGGGCGTCCACCGGCCGCCACCCACCCACCTCAGCCACGGCTTCTCACAGGTGTGTGGGGGCGGAACCTTGTTTCTGCCACGCCTGCCTGAATGCTTGCACGTCTTAGCCACTCACACACCAGCCTTCTGCCCGCCCCATGCCCCCCATGGAGGGGCTAGATGACGGCCACCCAATCACCCAATCGCTACACCCTCCCTGGTTCTTTACTCACGCAAACCAACCGCCTGAACCCACCAGCTTGCCACATGGCCTGGCTGCAGGGGCTGGCAGGGCTAGCTGAGGGTGTGACTG…
>contig-100_8 length_13124 read_count_13047
CATGAGGCTGCGACTCGGGGGGCCGCGCGCGGTTTACCCGACATCGCTACTTTTTGTCTGCTTTGCTTAACAATTCCTCTTCAGTGCTTTGCAACTTCAATAAGCCCGGCAGCGGCCATGAGGCTGCGACTCGGGGCGGTCCTTGGGCTGTTGGCCATTTTTACCTTGGGCGTGTGTGCTCAACGCAGTGTGACGGTGGAAGTTCAAACCATGGAAGACAAGTGGGGCGAGCAGTTAGCGGGCGCGGTGGTTGAAGTTACACTTGGGAGCGTTGCCCTTCGCAACATAAGGCTGCGAGGCGGGCGCGTTGTTGCCGTGAGGTTGCTGGCTGCTGCCCAGGAAGGAGCTGCAGCGATTCCGTTGGATTGGGAGCAGCAGTACAGTGACAGCAGTATGGGA…
>contig-100_9 length_12900 read_count_7621
CTTTTGATTTGCACAATATGCTCGAATGATCTCCGCGATCCAACGCAGCTGACATCTTTGGGCCCTACAGTTGCTGGTCCAACGCTCTCTTAGAACTCCAGACTTTGCTTTTGAGTCCCGACATTACCCTAAGAACAGCTTCTCGCCTTTTGGTTCCGCCGGCAGTAGCAGCCTGTTCTCCCCAATATATATGAGCGCTCTTTCACTTGCGGTGTGGCGCCCCTGTGACTTTTCCCTGCTGCTCAACGGCGTCGGCAAGGTGCATCGTGCGGCTGCAACGTCACAGTGGGGGCCTACCACATAGCGCCAGGGGCTGTGGTGGCGCTGGACAGTCAAAGGCGGCCGAAAGGCAGGCACGTGCGCCTGGACTGGGCATCCGTGATGCACATTCCACAGCCA…
>contig-100_10 length_12817 read_count_1848
GCGCGGCGCTCTGCACCCCACGCAATTCTCACGTGCACCCGACGGGCTTTGACGGCCTCCTCCTTTCACACCCATTTCAAATCCCTGGCCGTGTTGTGCTCGGTTGTGAGGGCGCGGCGACCCTTGCGACACGCGATGCAGTATTGTTGATGCTGAATTAATTGCTCTGCGTCACCAAGCAGCAGTTCAGAGCCCTGGGAAATGCGGCGCGTATTCTTGGTGCTGGACCTCGCCCTGCTGCGGCAGCCGGGCGAGGAGCAGCGGCAAAGTGTGTTGCAGGAGCTCACTACGACGATCGGGCGGCTGTGGGCTGCCTACCAGCACGGCGGCGCGGGTGGCGGTGGTGCCGGCCAGCGCATCACCTGGGGCTATGCCCTGTATGACTCAGCCTGTGTAGAG…
>contig-100_11 length_12721 read_count_1861
GTGGGAGGCCACAACAGGCAGTACAAGACCCTGCTCCACCGGCAGCTCACCAGCGATGTACTGCACAGCAGGCTGCAGGCAGCGCAGGCCTTGCTCCACAGCTTCTGGCCCGGTGGACAGGTACACGTCTCCGTACAGGTGCAGCTTGTACCAAAACATTATGGCATTAAAGCGCCCGTCCCGTGTGAACTCCAAATCTACTGATTTCACATCGCTCTTGTCAGGAGGAGCCCCCACATCAAAATACCACACCTCCCGCGGCTCAGACAGAGGGATGATGCGATCGTGCGCCAGCGGCACACCTGCCGCATAGGCTGGGTGCCAGCGGTAGAGGTTAGCGCTGGTCATGTTGAGGCCGCACACATTGCCCGTCCGCAGCTCCACCGCTTGCATGTAGAC…
>contig-100_12 length_12662 read_count_6517
CAGCCGGGTGGACAAGGCAAAGGCCGTCAATGCAATGCTGGAGCGCAAGCGCAAGCGCGCAGGAGATGCTGCGGACAGGGAGCCAGCAGCAGCAGCTGAGGGTGGTTTTGAGGCACAGGGGGCAGCAGCAGCGGCAGAAGACGCCCGGTCACAGCAGCGCGAGCAGCGGCCTGCCAAACGGCAAAAAGAACCAAACAGTTCTGGCAGCAAAGCGCAGAAGCAAGAGCAGCAGCCACGGCAGCAGGCAGAGCCGGCAGGTGGCAGCAGGGATATGGGTCCGGGAGGCATGAAAGTGTTGCGAGCCTATGGTCAGCGGCGGGCCAAGGCGGACCCTGTGACGGATGCAGCGGCGCCAGTGCTCTCCTCTAGTCTGCTCAAGCTCATTGCGGGCAAGCGGCC…
>contig-100_13 length_12556 read_count_10060
CCATGGTCGCCATTGCCAGCCCCGCGCCGTTGACCATGCAGCCAATGGAGCCGTCCAGACCAATGTAATTAAGGTCATACTTGGCGGCGGCTACCTCGCGTGGGTCTTCCTGGCTCTCATCCCTCATGGCAAACAGATCCGGCTGCCTGAAGGCGGCATTATCGTCAAAGCCAAGCTTGGCGTCAGCGGCCACCAACTCCTGGTCCGTCTCTGCCAGGGGATTCACCTCCACCATGGTGCAGTCCTTCTCCACAAACAGGCGGTACAGCCCCTTGATCTGCTGCGCCGCTGCCGCCTTGTCCGTCGTCACCTTCAACCCTTCTACCATCTGCCTTGCCAGGGCAGGGAAGGCAAGAAGGGTGGGCAGATGAGGAGGCAAGGATGACATCGCAGAAGGGC…
>contig-100_14 length_11918 read_count_10365
CTCGGCGTAAGGGCTGAGCAGGCCGCGGACCGGGCAGTGACGTTTCTGCTACGTTGTTTCCGCTCGATACCTTTGCCAGGCCTAGGCCTTCTAGGAACAGCCCAGAAGCAACTCATCGCCTGCAGTCACTGCCCGGTCCGCGGCCTGCTCAGCCCTTACGCCCGCGATCATGGCCGACGGAGCCCCCTCAGGGAGCCAGCAACCGGCGGCAGATAACAAGAAGGACTTCTCTACCGCCATCCTGGAGCGCAAGAAATCGCCCAACCGTCTGGTGGTGGATGATGCAGTGAACCAAGATGACAATTCGGTGGTCACTTTGAACCCAAAGACCATGGAAACGCTGGAGCTGTTCCGGGGAGACACGGTGCTGCTGAAGGGCAAGAAGCGTAAGGACTCAGT…
>contig-100_15 length_11811 read_count_1993
CTCTGCGGCCTGCAATCATTGCCCCTCTTATCGGTCGTACTGGTTTCTGAAATGTCCTTTCAAGCGCTATTGCAGGCCGCAGAGCAGTTACAGCAGAGAGCAGAGCGGAAACGAGGAAGGGAGGCTGCCGAGATCTTTTCACAAGCCGTAGCCAAGTACCGGGAGGCTCTTAGGGTGGGAGAATGCATTGGTCAAGCAGCGACAACTGCCGCCATGGCTGCCTGCCTGTTTGGGCTGGCAGAGAGCCTGCAGGAGGGAGCGGAGGCTGTAGTGACCGCCTGCAACCAACTGCCTGACGATGCACTGGCAAGTGAGGCATTGCGGCAGGCCGATGCGCAGGCGACGGCACTGCTGGCCGAGGCTGTGGCCACCTACGGTCGTGTGCAGGAGGAGGGGCAG…
>contig-100_16 length_11728 read_count_990
GAAATTTCGTTGTTTGCAATTCATGCCTTTAGCCGTAGCAGCAGGCCGCGCGGGCGGCTAAGGCTGCTCTCGATCGCTCGAACTATCGCTGCAGAGCCCTAATGGAATACGTGTTGACACCATTGGTCACACGGGTGCTGATGCAATATGTGAAGCGCTCTGCTGAAGGGGCTGGCAGCGATCTGAAGGTCTCTTTCAGCCGTGGCAATGTGCTCACTCTACACAATCTTGAGCTCAACTTGGCGCCGCTGCTGGGCAGTGCTACCTCGCTGGTGCATGTGCGGCGCGCCTTTGCACGCTGCCTCTCCATCACCATCCCTTGGACGGCGCTGACCACACAGCCCATCCAGGTTGTGCTGGATACTGTCGAGCTTGTGCTATCAGCTACTGAGCAGCAGT…
>contig-100_17 length_11626 read_count_1705
AAGACGGCACCTCCAACTCCAGCCGGCTTTGCAGCAGCTGGAGGGGCACGGAGGTGCGGTTGCTGATCACCACATGAGGCTCCAAGCGCAGCGTCTGCGACGTTCCAAACTCGGTCACCTCCAGGCGCACCACCACCTCATGCACCACCCCAAACTCCCGCACCAACGCCCGGATCAGCACTGGCCTTGCTGCCTGCAGCTCTCCCTCCTGCTGCTGCTGCTGCTGGGCGTTGCCGCCGGCTGCTGCTGCCGCTGCCAGCTCGGCGGCGTCAAGTGCCAGCGCTGGAGTCCAACCGCTGCCAGCCACCCGCAGGCGCACACCATACTGCTGGCGGCGTTGCTGGCGCTGGCGCTGTGCCTGCTGCTCTGCAGCGCCGCCGCCACCACCCCCTAGGTTCT…
>contig-100_18 length_11512 read_count_2523
ACAATTATTGGCACTATATATATGACACACAAGCCAGAGGTGCTGCAAAATCTGCTGGGATACTGCACACTGCCTGGAGAGACGGATGAGCAGGCAGCAACCAGATGGCGTGAAGTGGCGGTGAGTTGGAGAGCCATGGTTGATAGCTGCAAGTCGATAATGGAGTCGATCTTGTAACCAGCGGCAACAACACGTTGCAGCATCCATGGAGGCATGCCTTCTGGCCTGCTCGTGCATAAAGTCATCATCAGCCTCTAGTTCCGTTTTGCCATCTGCAATGCCGCATTCCCATCTTTTCATGCTCCACCCACCAGTTTCACCTCCTTGTACACCCTGATGGGTCACCACGCCTCATTTCTGTCCTGTACATGCATACTGATGTACACCACTTAGATCTGC…
>contig-100_19 length_11485 read_count_636
GTTCTTCACTCGGATACTCACACAAACGAGAGTGGACCACTCGGATGTCATGTATTTACGTGACTTAGCAGGATGACGCCCTAGTTGGCCAGGGATCAGATTCCCGTCGCTGGGATGGCCTCCCTCAACCCCGCGCTCAGCGACTTTGGGCAGCAGCTGGTCAGCGAGCGCGAGCGCCTGCTGTCCCAGTTAGTGCAGCGGCTAGCGGGGGTTCAGCCAAACGATGAGCAGCATTGCGCGGTTCTGGAGGCATGCCTGGAAGCAGTGAAGAACCACACGTTTATAGATACGAACCCGAGGCTTGTGACAGAGCAGTACGACAGGCTGGATGAACGGTTTGGCGAGTATGCGCAGTTTGAGCAGCAGCGTGCGCTGCAACTGCTGCGGAGGCACCTGCTG…
>contig-100_20 length_11481 read_count_3267
ATTGAGCAAAGACTAGCGCCTGCAGGACATGAATGCAAGGGGTTCTAGTTTTAGGGAAGCCAGCACCTGGTGCCAGTGGCGGCAGGTGCTGCCACCCTCCAAGACCGCGGCGACTCTCAGTCCAACAGCCTTGCTCCCCCCGACGCGCTCTGCCCCGTCTTTGTACGAGCGCGCCTTATAATGTTTATACACTGACGCCGACATTAAGGCTGCTGCGAGATGGAGCCGACCGCAGCCACGCCCTCGCCGCCAGCTGCAGCTGAGGCTGCAGGGCCACCGCAGGCCAGCCCGTTCCTTGCGACGGTCCATGAAGAGCAGCAAGCTGCAGCGAACACGCCACTGACACCCCTGGCAGGTTTTGCGCTGCCGCAACCCTCGCCAGTGCGCCGGAGGGGGTAT…
>contig-100_21 length_11457 read_count_1262
CAGATACTCGAGATCTCGAACACTGTTGCCGGAAGTTTAGCCTCGGGATGAGTGAGGAAGAGGGGGAATGGCTGCTCCAGGTTTCTGCACGGGCGCCTGGTGCGGCTACGAGCGCTGCGGTGGACTTTTTAATTCCCGGTGTTGAAGGCCTGCACTTTGTTGCCTACGGTGGCCAAGGCTCGTTGGTTGTGGCCTATGCGGGACAGCTGGACAGCATAGGCGCATCCTGCCAGGAAAATGCCGAGCAACAGCAGCAGCAGCTACAGACAGTACTGGTGGTGCACCTGCAGCAGCCGTCAGCCACGGCAACAGTGGTTGGTTTGGAGGCTGCCCCCGGTGCTGCTGGCGGCCTGGCCCCCACCACACACCCACCTCTGCTGGATCCAGTAGTGCACGTCG…
>contig-100_22 length_11439 read_count_5759
TTTTTTTTCATCTCCCGCTCTTAACATCTCCCGCTCTTAACCTAACGAAATGCACTGTTCTTATGCTAAGATGTCGAAGGATTTTACGTTGACAGCATGAAGGACAAGCAGGAGGGGAGAACAAAGCAGAGGACAGGTGTGATGCAAGCAGTAGAGCAGCTGATCGTAAGGGTATGCCGTGCAAGAAGGGCAAAAAATGTTTGGCAGTTGATGGCCAGTGTAATAAGGGTAAGCTGGCACAAGTCATTCAGAGGTATGAGACACGGGGTGGCTGCTCACGCGCTCTAGACGCTGCACCCTGCCGCGGACAGCGCCTTTCGGGGACACCGCTGCCGCGTCCTGTGCCGCTGCAGAGGCGGGGGGCTCGTGCAACAGCTGGCGCTTGGCTGGAGGGCTGTT…
>contig-100_23 length_11346 read_count_7196
GCGGCGCCTGCTCCTTCTGCCATGCGCACATCAGCCTCCAGCACTAACCTGCCCAGTAACATCCCGAAGATGGGTGGCGCCAAGTCTATGAGCCAGGGGACGTCCATGAGCGGCATCTCTGTGAGCGAGGATGCGGTCAACCTCTTCTACCTGATGCGCCTTAAGGCAACGTACAAGTGGTCCATTAAAGCGCAGATGGGTGCTGCACCAGCAGTTGTGAACATGTAGCCTTCAACCCTCAATCCTTGTGTTGCCTCAGTCTCAATTGCCACCTCCATCTCCAGGCACTATGTGTCATTTCCTGCGGCGGGCAAATCGCTGCATGCGATCTCCGTCATTGCTGGCTTAGGTCACATGCAGTAATGCTGCCTCTGCCCTGCAGTACAAGTGGGCCCTGTG…
>contig-100_24 length_11082 read_count_581
TCGCGGTGCTCGCGTGCGCGGGGTGCTCGCGCTAGCTTCGGGTGTCATGGCAAGCCAACGCCGATCAAAGTGCCTCACTTGCACATTCTTCTATCGCGGTTACTCTCATTGCAGGACCTTGCGGTCCTGGAAGAAGCGGTCGCTCTTGAATCGGCTGCCCTTGCGCAACGCCAGCAGCAGCAGGCCGCGTACAACGCTCACCAGCCCGCTGGCAATGCAGGGCGGGTGCAGCGAGATGACGAGCGCGGCACAGGTCCCAGGGCGCCAGCTGCTGCGCCGCCGCCTGCTTGGCAGCGACAGCCGGCGCCAGCCGGCCCTTCAGGGGCTGCTCAGCAGCCAGGGCGACAGAGCGGGCATGGCAGCTGGCAGCAAAGTAAACAGAGTAGTGCACCCATAATC…
>contig-100_25 length_11072 read_count_9648
AGGTCCGCATCCCCGCACACTGCCTGACCAGCAACAACCGGCATGTGCGTGCGCGGCAGCTGTGGGGCAGTGACGTGTACACGGAGGACTCAGACCTGGTGGCGGTACTGATGCACTGCGGATACTGGTACCATTCACTGACTCACCCCCCAGCACAGGTGGCGGAGGTGCGGGCTGTGCTGACGCCGCTGCCGCCAATGGAGCGCTACCCCTCCACAGCACGCAACTCCATACGCTCACGGGCATGGGCCGCACCAATTGAGGGCTGCTCGTACCGCGTGGACAAGTGCTGGGTGGTGACGCGCAGCGGCACAAGCGTGGACCTGGCCCCCAACCTGGATGGGGTGGCAGCGGCAGCACCCACATTCACACCCTCGCATATGGAGCGAATTGTCACGC…
>contig-100_26 length_10842 read_count_2741
CGGCGGGCAGCGTCACTGAGATGTTGAACTTGGGCTAGCACTAGGGACTGGCACATTCGCGCCATTTGCGCATCGAGACCGCAATAGCGTTTGGGCAGCTCACTGTCGCATCTTTCGGCCCGCTTACAGGCCGCTGTGAACAACTCGCGCAGCTTGTTGAAAGATATGGATGACGAGCTTGATTACGGGGAGGAGGAGGTGGCGGCTCAGGAGCAAGGCAACGGCAATGCCGATGGGGCAGATCAGCAGGGCGATAGCGCAGATGAAGAGGATGGCGGTGGTCATGGCACGGTCTCCGAGAAAACCGAGCAGCAGCGGAGTGGCAGCAATAGCGGTGCCCACCCGCCAGTTGCGACGACGTCGCAGGCACCTTCTGCGGCTGCGACTGCAGGGACAGCA…
>contig-100_27 length_10746 read_count_1735
CGATCCCATTGAAGTAAATGCTCTTGGGCCAGTGTTGCGTCCAATCCATGGCTACGCACGTCTGCCATTGTCAATGGGGTCTGTCAAATCATGTTATGGGCATACCGAGGGAGCCGCAGGTGTCACTGGTTTCTTCCTAGCATTTGAGGTACTGCGCAAGCACAGCCGCCCTGCTGTGCTAAGCCTTCGTAACATGAACCCATACGTGGATACCGCATTGCGTGATTGGCGCAAGCGAGCTGTAGTGGCAAGCGTGCCGAGGCAGAGCTGTGTAGGTTGTGCTTGGTATCCAGAGTGGGTAGCAGGCACGAGCTCGTTTGGCATGAGTGGCACCAATGCACATCTTCTGCTCACGGTGCCAAAGACTCGGAGCACATTTAACTCTATCTGCACCTGGCA…
>contig-100_28 length_10692 read_count_3563
CGTCACCCTAGGCGCCAGGCTGGCAGCACTCAGGGCCTTCAACACCTATTCAACTTGATCGGGGTTGCGTTGCCTTGCCGCGATGGGTTCACCACGGCTGGATCGCTTTGGCTGCAGTTGTGCGGCTCTCTGTCTAAAGCGGGGAAGCCAGCAGTGCACGCCGTGGCAGTTACCATTGGGCGGCAGGTAGTAGATGGAGTACAGCTCCGCAGCGGGTGGCCCCCGGCGGCAGCCGCTGCACACCGCCACATCCGCCCTTCCCTGCTGTTGCACACCTGCGCTGGCTTGGCCAGCTGGTGACACTGCAGAGTCAGTTGAGTGCTCTTGCGTGAAAGCAGCATTCGCACTCGCACTGCTGGTGGTAAGCGCTGCAAGTCTCCGCTCGCCATGGGCATTCCG…
>contig-100_29 length_10659 read_count_906
GGATATCATCAACAAGAGCACATGTGTGCGCAAATAATGCCGACTTGGGGTGACATGGCACAACTCACCGAGGGCTTTGCCAGTCGTGGTGCGCTCGACACCCTCCGAAGCCTGTTATTATCCCTTAAACTAAGGTGCCAGCCGTTTATCAAACCTCAGCCCGGTGCTCCATGTCAAGTTGAGCAACTCGCGTTTACGAGCGGTGTCTAATCCAGCTCAAATGATTGAAAGTTGGCGGAGGAACCGGCGCCGCATTACAAGCCTGGCAGCAGCTGGTGCAGCAGGCACTGCAGCAGCTTATGCAGTCTATAAGTGGTGGTATATGGAACATGTCAAGCCTGGGGCCGAGGACGCGGGGCCCTCTGGCTCCGGTTCTCGCTCGCGCAGGGATGCTGGCGT…
>contig-100_30 length_10613 read_count_4195
AGATCATGTCGGAACTGAATGAGCGCCCCATAATCATGCCATTGAGCAATCCCACCTCCAAAAGCGAGTGCACGTTTGAGGCAGCGGTGGCAGCCACTTCTGGTCGCGTGCTCTTTGCATCAGGCTCCCCCTTCCCCCCCTGCCAACATGCGGGCCGCATGTTGTACCCTGCACAAGCCAACAACGCCTACATCTTCCCTGCTGTGGGCCATGCAGCTGTTCTGGCCCGCTGCAAGGAAATCAGGTGATCAACCCGGTGCGCTGTGGTCAAGGAAAGATGCCAGCTTGGTCGCGGTGTGTTGTGTTGATCGGTCTGCTCCCTCTTCGTGTTGCCTCCTCATCTACCCCTTGTGTTACTGGCGATAATTGCCCAGCAACCTTGTTGGCTGCTTTCGGTTC…
>contig-100_31 length_10587 read_count_992
TGCGCACTCCGTCTGCGTCAGTGAAGGGTCGGTCCAGCGGGTGCAGGGGCAGGGCTCCGCCGCTGCCGCCAAAGCTCACCACGCCAAGCTCACCCACCTCCAGCCTGGCCATAGCGCGGCAGATGAGCGTGAGCGCCTCCAGCGCAAACCCGCCGCACCCCGTCTCAGCCATGGAGCGGGTGTCATCCACGGCAACAACAACCTGGTACTTGCGCTTGTCTGGCCGCGTACGCCGCATCCAGATCTTGTCCTTGCGGAAATGGCTGGCTATGTAGCCAATCACCTTTTTCATGTTGATGCGCTTGCCGGAGCGGTAGTCCCCCGCCAGCCTGCTGGCCAGGGTGGGCTCCAGGATCAGCCGCAGCTGCTCAGCCAGCTCACCAACAAGACCACCAGTAA…
>contig-100_32 length_10581 read_count_708
GGGCAGACAAGCAGGCAGGTATGGGGAGGCAGGTAAGGGTCAGGAAAATCGAACATCGCTGCTGCTGTCGGCGCCCTGCAGCACATATGCCCATCAATACGGGCCACGCAACAGAACCGCCACGCTACCCTGCACCCACCATCATCCTGCTGGACTACTCGGCTTGGCAATGAAACAGGAGCCACATCCGCAGTGCCTGGCAAGGAACGCCTCAGAGGCAACAAAAACATATACCCCATCCGAGTACCGCTGGAAGTGGTAGTTGCGGCGTAGCCGCAGGCGGCGGCGGGCGGGGTCCTCCACTCCGTCCAGCTTCCAGTGCAAATCTTCTTCTCGCTCCTCCTCAGCCCACAGCCCCCTCCCGCTGGTTAGTCCCCTCCGCACGTCCCGCCACTGCCG…
>contig-100_33 length_10541 read_count_3696
ACTGCGTGCCGCCCAGATCCAACCACTGAGTGCGCCTCACCCCGGCCTCGTGCGGCCGCCCATCCTGCTCGTCACTGTACAGCTCAAGGCCGATGACCTTGATAGCAGCGCAGCCGGCATTCTTGGATCCCTGCCTCAGAACGCTTCTTAAGATCCGTGCTGGGATCAGGCCGCCGCCGCTGATAGCAAGGATGAGGTCCGGCTGCCCGTAGCCTCCCGCCTGCAGCTTGGACAGCGAGCTGGCAATGGCCCGGTGGATGGAGTCATAGGTGACATACATTTTAGCCGGTACTGCAGGGGGGCTGGTCTTAGCTGCGCCATTGGCCGTTGAGCTGGCCACTTCAATTGCCGCGTCCCCTGGGCTTGCGGCGCTGCTGACGTCCTTCTCTGCCTCGCTGT…
>contig-100_34 length_10480 read_count_14661
TTAACAGCTATGGTGCGGACGTCGAAATCATTCGTTGGCCATATGCATATTCTGTACCGCACCATAGCTGTTAAATCTTCATCGCCGCTTGCGCCCATCTTCTGCAACCGAGCACAGCCAGCCGCGGATCAAGTTTTCGCTGCACTTGGAGCTTTAACTCATTTATAATGGCAATGCACCTACAGAGAGCTGCAACCACGCAGCTTAATGGCGCAGCAGGGCTGCGACCTTTCCAAGCGGCGGCACCTGTCAGGCGGTGGCTGCAACGGCGGCAGCGGCAGCAAGGATTGGAGCAGCAGCAGCAGCAGCAGCAGCAGGCTTGGGTAGCAGCGCCGCAAGTCGCATGTTGCAGGCGGGGCGCTCTGCAAGTAGCGGCCTCTGCAGCAGCCGGCGCTGGGG…
>contig-100_35 length_10436 read_count_4375
CTATCAGAGCGCAAGGCTGGCTACCTGCTTGACCTGGCCCAACACTTCAGGGACGGAAGGCTGTCTGATGAGAAAATTGCGGGAATGGATGAAGAGACGTTGGAGGTAGAACTATGTGCTGTCAAGGGCATAGGCAAATGGACGTGCCACATGCATGCAATGTTTCATCTTGGCAGCCCGGATGTGCTGCCTGTTGGGGACCTAGGTGTGCGCAGGGGCATGCAGCATCTATACAGCCTCAAGGATCTACCGGGGCCACCTGAGATGGAGAAGGTGGCTGAGAGGTGGCGCCCCTTCAGGTCGGCCGGTTCCTATTACATGTGGAAAGTGGACGTCCCTCGCTCCTCCAACCCTAAAGCCAAGAAGGCCAAGAAGTAGTGATCACGTGAGCAGCACCTG…
>contig-100_36 length_10415 read_count_2688
CAGATACAGCTGATAATCAGTGCTGGCTGCTCCTGCAGTTACATACCAGGAGCAGCCAGCACTGATTATCAGCTGTATCTGCTGCCCATCCTGACATAGCCTGCGCTCAATTGGTGCTCAGCCTAGAAATGCCAACAGCCATTGAGAAATGTCAGGAGGAGGTTGGGGCTGGGATGGGCCACCTGGTATGTGGAACTCCAAGCCCTGGTTGGCAGCATGGTGTAGGATGAACACTAGTCCTGGCACTAGTTGCTGGGGTGCCAAGCAAGGCAGCGCAGCTGAGGCAGGAGTGCGTCGAAACTGCATAAGGACCAATTGCCCGAGTGTGGCTGGTTGCAGGCACGAAATTTGCGCTTTCGCTACAGGTGATGACTGCCAGAAGCGGTGGGGATAAGGCAG…
>contig-100_37 length_10349 read_count_1894
CGCGTCTATGCCCACCACATCCCGCACAAACTGCTCTATGGGCATGTCGGGGTGCTGCTCCTCCTTCAGCCGCTTCAACCGCTCAAACAGGTCGCTCCTCGGCTGATAAATTTCTGGCACCACCTGCCTTAGGTCGTACAGCGGCTCATCCTCGGGGATTGTGGGGTACAGCTCTTGCTCCACTTCAAACTCCTCCTCCACGTATTCATCCGCAAAGCTGCCCTTCTCCTTGCGGGACAAGCGGGGCAGGAAGTGCTTGTACTTGTCGGGGTCCTCCAGCCCCATCCACGCACGCTGCCGCTTGCTGAATATCTCAGGATCCAGCACCTCACCACCAGTTGCTGCCAGGCTGTCAAAGTCTATAAGTGCCTCAGGCACTTCATGATCCACCAAGGCGCC…
>contig-100_38 length_10197 read_count_9075
CATAAATGAACCTTTGCGGGGCGGTCTTCTGTCTGCCGCGGGAAGATGTCGCCATTAAGAATACGTTCGGTCGGGCCCCTTCGCTGACCCCGCTGGTGGAAACGGTGGATTTGTGGACAAAAAGTCCAGCCCGTCTCTATCGGTGTCGAAACTGCCGCGACCCAGTTTGGGCGTGCTCAGGGCGGTCGTTGAAGTTGAGCGCATTGACAAACAATGTCGGCCAACAAATGCGGCGCAAGGCACAGAGAGCGGCAGTTCGAGCGACTGCCAAAGCCAGGGCGGCGCCCCGCCGCCGTCAGCCTGGCGACGGTGCTGGCCCAGCACCCCGGCAGCTTTGATGGCAGGAAAATTTCGGCAGTGGACAAACGCATAACTTTGCTGGACGTCCTGCCAGATCGC…
>contig-100_39 length_10148 read_count_2357
TGGGTGGCCGGGTGGGGCCTGACTATCGTCTAGTAGGCCAGGTCCCATCACGTTCCTCATAAGTATCTTTGACTCAACCCAGCCTACTAGACGATAGTCAGGCCCCACCCGGCCACCCACACCCACCCGCGCCGGCCGGCCATCCACAAAATGGCGGCGATCAGAGGGTGAATGAGTGAAGCAGCGCCAATCACTCCAGTTCTGCTGCCCGCCGAACCAGCGCTGGCGGAGGCCCCTCGCGGTTGCGACGGCGAGCACGACGCCAACGGTGTGGGGCCACACCAAGCAACAGCGGCCCTTTATCCTAATGGCGTCAGCGGGGGCCCTGAGGCTGCCGGCCAAGAGGCGTTGGGCCTGCCCGCGTTCAGCGTTGGCTGGGCCCAAAGCCACGGCAACCGC…
>contig-100_40 length_10018 read_count_4456
TTTTAAACCTGATTTGTAATTGATCCTTCCTTCAGGGACGGCCGGTTTGCAGCGCAGGCGCAAGGGTAGGAAAGGAACGCTTTCGCTCGCCGCGGCGCGGCGGGTGGGTGGATATTGTGGTGTCGGTGTTGAGCTTTACATGCTAGATCACCATAAGGCGCGTTGAATAGACGTGGCGGGATGTGGAGAGAAGACTGTTGTGAAGGCTGTCGCTGGCAGCTGTTCAAGCGCTGATGCGGCTTCGTGCTGGCAGCACATCTAGCAGTGGAGGCTGGCGCCCCTTCCGTGCTAGCGGGCGGCTGCAGCCCGCTCCCAGTTGGGTGCGCTTTTGGCGACCGGCCCTGCTAGGTGCCCAGTTGTTAGTGCCTCCACAAGGCTGGCGGCCGCCGTGTAGCAGCC…
>contig-100_41 length_9997 read_count_3554
GGTGTGCATGGCCGTGGTCTACTCCCTGCTGTACGGTTCACTGGGCAGGAAAATTACTGGCGAGCAGCCAAAGGCGGCATGAATGGCATGAAGTGCCAGCTGTATCCAGCCGCACATGGGGGTTGGCTTTGGTATATTCCACCACCTAAGTACCTTCCCCTGGACATAGCATTTGTGGTCAGCCGCACGTTGCACACACCAGTCTGCGATATCCGCTGCATAGACTATGCCCTGCTGTGGCCTGTCTTGGGTGGCTGGTTGAGGCGCCAGATCCCTGCAAAGTGTTCCAGCGCAGGGAGCTGCGAGAGGTGCCCAGCCAACTGCTGCACTGCAGTTACCAGTGTGGTATGTAGGCTGCAGCCTGAGGCTGCTGAGACTACCGCATCTGCTGGGATCGCA…
>contig-100_42 length_9995 read_count_2693
CTCGTCCATTACATGCCAGTGGTCCTCTGCGTGAGATGGCACATGTCAGAAAGGCAGATCTGCCGTACATTTTGGGTTCACATTGAAGATGTCAAGTAGAGCACTGACATGATTGAAGGGTCAGACACAGGGCATTGATTGCCAGGCAGATGGCATACTAGTGGCAGTAGCAGAGCTTCTGTGGTGCTCGTCGCTGCTGATGCCATGTGGCAGGCGGTATCAGTTTGCTGAGAACAGGAGGTGGCTCAGAATCACTGGAGTACCTGCTACCACAAGGAAGATTGCGCGTCTGGTCCATTTGTTCTTGTGCCAGTTGGGAGGGGGCTGAGGAACCACGGCGTGTAAGGGAGGCAGCAAGTGGTATAGACATTGCGAAGGTGCCTGGCTCCGCGACATCCA…
>contig-100_43 length_9957 read_count_6551
CCACGACATGCGGCACTGCGCTACGTCGTTCCGCAGATTTTCCTGGTGTGAGGGAGCGGTTAGCAGCAAATCAGGCGAGATGACGTAGCGCAGTGCCGCATGTCGTGGAAGATTGTAAATATAGCGTAGCCCAGCACTGGCCGCCGATGACGAGGTCATAAACGATAACCCTTTGCCGGAGTCAGCCCAGCCTGGGCAGCAAAGACATTGCGTCATAACATCGCGGCTTTCCCAGCATTCCCACCAGCGTGCTTGAACCATGGCGCTCTGGGCATTGGGAGCGGTTATCAACGTCATAGGCAGCGTGATGATCAACCTTGGAACCAACATCATTAAGCTGGGACACACCAAAACAGCACTTGCTGCTGGGGATGACAAGCCGCCAAAGCTGACAAAGGC…
>contig-100_44 length_9805 read_count_2266
CGAGCCAGCCTGGTGAGGTTCCCATGAACACGGTATCCGCCAGGTCCCCGCTGACCAGCGCGATCATATGGTGGCACCAGCACACACACCCGACAAGGGCTACTTGTAGGGTGGCGAGCCAGCCTGGTGATAATAGCTTGTCCGCGGGTATCTGGTCTCTATTACGCGATGAGTTACTTGGACCGTTCCTACAGTAACTATACCGCCGAGCAGTGCTTCGGCTTGACGCCCTCCGAGGCGCAGGTGGCCTGCTCTGCGCAGCACTTGAACGTCACAGATCCACCAAGCATCTATTATTATGAGGAGTATCCTTTCCTCTGGGAGCCTGTCACTTGCATGCTGTCAAACGTCACCTATCAGAACCGTGTGGACATCCCAGACAACTTCAATTGGTGCAGC…
>contig-100_45 length_9688 read_count_1084
GTCACATCATCACAGCGTGCGCAGCAGTCGCGGGCATTACAACACACCACGCTGTTGCAGGACCGATGCATACAGGGGAACGTACTTGAATGTCAAGCGCTATACTTGGCACAGAGAGCACGTTGAGGCCATGCATCACCAGCAGTATGCAACGCGGAGGCACCCGCTCAGTGCACCGCACGCATTTGATGTCCTGCTGCGTGTGCTCTATTAGCTGCGTCACCAAATTGCCCTTGTCCTCCCAACTGGCCCAAGGATACAAGCACCACAAAGCCAACTGCCAATGCAGCCAGCTAGTGTGCCTTCAGGGCTCTGTTGCATATTGATGTTGCATTGTATGCGAAGAATGCCACTAGCATGGCTCGTGCGGCATGTAACCCAAGCAGGCAGCTGTGCCGC…
>contig-100_46 length_9524 read_count_6757
GCTCCAGCAGCCGCCCCGCCTTCTTACGTTCTTCAAAATCCTGGATCATCTCGCTCCAGCTGTCAGGAAAGTGCCGCTTCAGCTCCGCCTGAGAGAGCCAGGTGCCCTCCTCCCGCGGGTGGTTGTGGAACAGGATCTCAAAGTAGTTGATGTTGTGGCGGCCACGCTTGCGCTTCTCCTGTAGCACGATCCTGGCCTTGGCCGGCCGCAGCATCAGCTCCTCCGCTTGCGTGTCTGGTACTTGCGAGAGGGAGGCGCCCCCAGACAGCACGTCAACCAGCCTCTCCTCCACCGCCCCAAATTTCACACGATCGCCCCGCAGGTGAGCTGAGTCTGCCGACACCGCAATCTTGACAGCCTGGCGCACCCTGCACCCGCATACTCAGCGGCAGTGATAGA…
>contig-100_47 length_9490 read_count_2377
CATGAGGTGCGTGCTCTGGAGGACCACCTGAGCCAGGTGCGGTCATGGCTGGACGATGCTCAGGAGGAGCTGCAACACACACAGGCCGCACTGCAGGAACGGGAGGCAGAGTGCCGTCGAGTCACTGCACAGTTGGAGGCAATGGCAGCCATGGCCACCGATGTGCAGGAGAACGAGGGGCGTGAAGCGGTGCTGCTCCAGCAGAATTTGGAGCTGGTGGCTCAACTGCAGAAAGTGACGGCGGCATACGAGGAGATGCGGGCGCAGCTGTCTGCATCCTCAACCGCCACCTCCGCGCCTGCCTTTGCAGCCAGTGGCGCCGGCAACAGGCCGGCCTCTGCCGCCTCCACCCTGCCGGGCACCCCCACTGCCGACCTGACTCGTGAGGTGCAGTCGTGC…
>contig-100_48 length_9487 read_count_2092
AGGGTATGGAGTGTGAGCCACAGCCTGCAGCGCCCACATCTCTGTGCTTCTGCATCAGACGATGGCACCGTGCGGCTATGGGGCGGCGTCGGCATGCAGCTGTGCTTGGCAGCGCTCCGCCCCGGGCGCAGCGGTGCGCCCGCCACCAGCGTGCATCTCTCGCCCTTCGATGGGGACCTGGCAGCAGTTGCGTGTGCGGATCACAGCTCCTATATCTATGACTTGCGCCGAGCGGACCGGCCACTTTGGCAGCTGGCGGGGCACGCGCGAGCGGTTTCTTACGTGCGCTGGCTTGGGCCCAACCGCGTCGTCACCGCCTCCGTGGATGCGAGCCTGGCAGTGTGGCAGCTGCCAGGCACTTCGGCGCAGCAAATGGCAGCGTCGACAGGCAGGGATGAG…
>contig-100_49 length_9456 read_count_683
CGGCATCCGAAATGAACAGCGTCAACTTCCTTATCTCAATGACCACTCACCGGCGCCGCCGCTGAACGCCACGGAACGTCGTGGATAGGTTGCGATAACAGCAAGGCAATAATGGATTCCGACAGCGACGTGGATGTGCAGCCTAAGGCGAAGCGGCAGAAGCGCTTCCGCTTCAAGACCTTCCAAGAGCGAGTGGCAGACGTGGAGGTGGATGTGTACCGCAGCTTGGGCCCCAAGCGTGCAGAACCGCTGCCTGGAAGCTCCAGCTTTTTTCAGGAGGGGCTGAACAAATGGCGGGAGCTGTGCTCAGCGGAGCACTGGCTGGATGCGGCGGCGGCGCTGACGCCCCTCAGCCAGAGCCTGCCGCAGCTGATTCACCACAGGGACGAGCTGGTGGAA…
>contig-100_50 length_9397 read_count_845
CAGGCACCCACGTGGTGATGGGCATCATTATGATCTTGCTCTCCTCCTGGCGCCTGCACCTCTGGCGCAACGCCTGCAAGGACGAGGATGAGCATGCTCGCGGCGTACGGCAGCTGCTTGACAGCCAGGCACCCGGGCAGGTCACACCTCGCTGGAAGCGCCGGTTGAGCTCTCACGCGCTGCGACGCCACTTGACAGGGCAGCGCCGGCCCAGTCGCGCCACATCACTTGTTGGTCCCGCTGCTGACTCCTCGCCAGCCAACGGCGCCGCTGCTGCATCCCAGGAGGATGTAGAGGGGGGTGCCAATGGGGCAGTTGGCGGCACCAAGCCTGCGCCCTCCACTTGGCCACGCAGCGGCATGGCGGCAGTTGTTGCGGCAGCCGTCGCGGCAGCAAAAC…
>contig-100_51 length_9397 read_count_9322
CATGAATGCTCGGTGTCTAACCTGGAAATTGCAACGAGGATCGCTCAACTCGACGCCGTCATCACCCATTACACAGAAGCAGCCCGTGACAGGTTACCAGCAATCCTTTCTGGGAGCGCATCCGTGCCTGCCTACCCTATTTCTCGCCCATCCAGGTATTGAGCATGGCGGGGCTGGAGCAGCCGGCTGTCGCCCTCGGGGCGGAACAAGGGGAGGGCGAGATCGACGAGCGCTTTGAGTATGACGCGCCACGTTTCTACAATTTCGATGAGGGGAGCCCCAATGGCGCGCCAGCAGCAGACGGGTGGTTTGATACCGAAGGTCCCAAAGGCCTGGCAACACCGCCTCGGCCTGGTGCACAGGAGCCTGTCATACAGGGCGGTGCTGGTGGCGCCATAG…
>contig-100_52 length_9366 read_count_2215
TGGGGGTGAGCAGCGCCCTCGCCAGGGATGTCATCATGTCCTGGTTGCGGTTATTTCAACAGCTTTGGCGCCTGATGTTGACGAGATTGCAATCATTGTTGGGGGTGAGCAGCGCCCTCGCCAGGGTTCCCGTGCGTTGCTGGGAACTTGCTGTCGCGATCGCTGCCCACACAATGCGCCCTGCAGGACACCAACGAACTCAGGTGCGCAGTCTCGGTCCCCATCTGCGGCAGGCGGCACTGCCGCAAACCCTCGCTGTCAGGCGAGTGAATGGCGGCAACCAGAGCTTCTACGTACCCTCTCCCGCAGTTTCGTTATTTGGGGATCCAAACACTGCGATCCGTTCCGCTCATTCGCGCCCGGGTAGGAGCCGCCCAACGCCGCCAGCCCCAGCCGCCT…
>contig-100_53 length_9344 read_count_1565
CCTCTCCACATTGTCAAAGCTCCTCCTTCAAGTGTCTAACAGAAATCGACTGGACCTGGCATGGTGCAACAACATTGTTGTGTTTGACAGCTTGCATGTTGCTGAGATCCTGAGAACCCTTGACTTGTACCAAAAGACGACCAAAATAACCGGCTACACTACTCAACAGAGCCGTTCAACATACCAAGGATTCAGTGCATTTTTTGGATGGCATCAGAATCGTTGCCTCAACCCCTGTGCCCCTCCCGCTAGCACCGGCGGTGGCCGCTGCTTCTGCTGCTGCTCCCGGCGTTGCTGTTCTGCACTGGTGCCCAGCGCATGCAGTGGCAGGTCGAGATCAGAGGAGTCGGGGAGGCTGCAGGTACGGGCGTGCCGTGAAGGGGCTGGGTGAACCACGGC…
>contig-100_54 length_9223 read_count_1007
CCCACCACAATTGCGGCCTGGCTGCTGTCGGCATCATGGCGAGCGCTCAGAAGCAACACAAGCCTGGCATGGCCGCGCCCGCTTGCGTTGGTGGGTTGCACGTGTTATTTCGCGATTCGGCATGACTTGGTGGCTGATCGCACCACCTTGTCGCGCCGTCCAGCGCAACGCGTTGGAAATGGGGCTGCCGAGGGGCAAGACCGCTGCCGGCTGGCGCCGCCACCCACCGCTTCGCCTCTTGCCCTGTTCTGCGTTGTTCCAACTCCCGCCTTCCCCTGCCCCACACCTCCTATCCTCCCACAGCCTGGCGTATGGACGGACGAGGAGGACGTTTTGCTGGCAAAGTGGCAGGGTCAGCTGGGCAATCGGTGGAGCGAGGTAGCAAAACACATCCCGGGC…
>contig-100_55 length_9210 read_count_1580
CTGGGCGTAGATAAGATTTGCAGTCATTGACTTGGCCAAGTTCTGGGCCGCCAAAGCGCTGGTGGCGCCCAACAAGCGGTGGGCAACCGAGCACCACAGGAGCCACCGGCCCCGTTGCGCTGGGACCAGGCGATGGTGGTGTGAGAGTGGCCTGAACAGCAGCGGCAGGCCTGCAGAACCATGGCCGGCCAGGACAAGCGGCGGTCTGGGCGGCACCAGTCTGAAGGGGCAGGCAGGGAGGAACCTGCTGACAAGCCTGCCCCAAGGCGCTCGGGCCGCACCGCCAGTGCCACGCCTGCCCCAGAGTCTGCAAGCAAGCCGGCAGTGAAGCAAAAAGACGGTGCCAAGTCGGCACCCAAATCAGCGCCTCCCAAAGCTGGCAGCAAGCGCAGTCGCTCC…
>contig-100_56 length_9105 read_count_3674
AGGCTCACATACTGGAGCAGGAGGTGTCCGCCATTGTGTTTGGCGGCGCCCCGCCACAGCTCAACCCACATGGCGGCGGCGCCCCAGGCGGCGGCGGGCCTGGTGGCGGTGGCGGGGCTGGTCAGGCCTTTGGGGCATGCCGCGATTGCGGCGCACAGCTGCAATTGGTGCGCAACACTGAGGGTCCTCCCAGCATCCTGTGTGCCTCTTTCCCCATGCACCGCTTGCGCATAGACCTCCCACGCTGCACCAGCTCCGTGGCAATCTCAGGTGAGTCGCTCGCCCGTAAGCCTACCTCCTGTTCGGGGATGCATATCCTAGAATAGCATTGCTGCTATGTAGCATCAATGCTGGCAGGCCCTGTTCCGCAACATGCGAGTGCAGCTTGTCACTGCAACC…
>contig-100_57 length_9048 read_count_6
CTTTCCACCCAGCATGCTCATGCTGAACACCGGCTTGGACTGAGGGGTGGCCTCAGCGGTGCCCGCCGCTATGTCCGCCGCCAGACTTTCCACCTGCGCTGCCTTGTCGCTGATGTGGCTCATCATCTGGCTGATCACCTCCCAGTTGGCCCCCGCCTTGAGCATGCGCTTCAGCTGGTCGACCTCCTGGGACAGAACGCCGCTCTGACCTGACAGCTTGAGCGCCAGCTTGAGGTTGAAGGTGGCCTGGTCCTTGTCCCCCGTGCACGTCTGCACCACCGCCTTGTTGAGCAGGGAGCGCCAGTGGGAGGCATCGATGGACAGTACATTGTCATAGCTCTGTATCGCGCGCCCAAACTCCGCGCACTGCCTGTACAGGTTGCCCATGTTGAAGTGCGC…
>contig-100_58 length_9045 read_count_9303
GCAGGTTGTGCGCCTAGCGCGGGAGGTGGCACTGCTGCAGCAGCAGGTGGCCGAGCTGGTGGGTGTGAAGCGGGCGCAGCTGGGTGCTGAGATGGCCAAGCTCCAGGCAGAGGAAGCAGCGCTGGCAGCCGCACGGGATGCTGCTGAGATGAGCGCCCTTAAGCAGCGGCTGCACAGCCTGCAGGTCAGCAGCGGCAGCACCGCTGCAGTAGCAGGCAGCCCTGGCGCAGCAGTCAGTGCGGCAACCAGCAGCGGCGGCGGCAAGGAGAATGGCAAAGGCGGTGGGGTGGTGCTCCAAGGAGAACTGTGTGAGGCGGTTCAGCGGCTGTTACGTGAACGTGAGCTCCTGCTGAACAGCGGCGCCTACAGCCCCGATGATACTCTCATCAGGCAGCTGGA…
>contig-100_59 length_9044 read_count_3309
TTCGGCTAGCATCTGGTATATTTGGCCCACATTGGCGGTTTGTGTGCAATATACCATACTCCGCTCGAAACGGCGGCTCGCAGACATGCGCTTCGCCACCAAGCCTGCTGGCGTTCTGTTCGCACATAACGGGGCACTGACCACGGAGTGCTGTGGCGCCGGCAGTATCGCGGTCATCGCAGCAGATGATAAGGCTCGCTTTGAGTTGGTGAGCAGTAGGCCGGCTAGGGCTGCAGGCTGCCTTGCGTCGCTGTCCACCTCGCTGCTAGCCCAGCAGGCAGCGGCAGAGCAGCAGCAGCCGCGGCGCCTGCTGTCGCAGGTGCCGCTGTTTGAGCTGGCACGGGCGGCAGCGGGTCCTGCCACAGAGACCGGCCTGCGAGTGGTGCGGGTAGCGGGCGA…
>contig-100_60 length_9036 read_count_1492
TTCTTTTTTTTTTTTTTTTCACTGAATATAGCAAAGTTAACCTATTCCAACATGCACCGTCGTTGCAATGTAAATGTCAAACGTTGGCAATGCTGGTCAGGCAAGCACAATCACAGAGCAGATTGCAGGGCACAGGGCAGCAGTGAAAGGGCGGGCCACTTGCACCACATCACAGTCCTTAGCTCTGCAGGCTATGCTGCCACTGCGCGGCCATTCTGTTGGCAGCAAGTGCAGCCGCAAAGCTGCCGCCTTTCCCACCCAGCAGCTGCTCTGTGATGCTCACGGGCGGCCCCGCTGAGGTGTCGGGGGTGGGCATGTAGCATAGGTCCCGCCGCCGACGCTTCACTGCGCCCGCCAGCCACGGCGGGACCGTCGCAGTTTGTGGCGGCTGCGCTGCGC…
>contig-100_61 length_8990 read_count_7029
TGTGTGTGTGTGTGTGTGTGTGTGTGTGTGTGTGTGTGTGTGCGTGCGTGCGTGCGTGCGTGTGTGTATGCGTGTGTGCGTGCGTGCGCGTGTGCGTGCGCCATTTATACACGCATTGCAAAGGGTGCAACCAGTGAACCCGTCTGGGAGTATGCACTGGCAGGAAGTTGAGATCTGTAAACACAGAAAGCAAAAAGCAAAAAGCAAAAGCAAATCACACACTGGTTTGGGAGCATCCCTGGAGGACTACAGGCCTGTGACGAACAATGCCCAGTGTGGGCACATTCCAGGCAGGCTTTTCCACCGCAGCACTCTGGGTACTCCGGCAATGCACTCTGGTGCTTCTGCCCTCAGATGGCTTTGCAGAAGCAGTCACCTCCTCTGTGTGGTAGCAGGGCT…
>contig-100_62 length_8949 read_count_2543
CAGGTCTGAGGACGATCTGACCCACCAGCTGGGCGAGATAGTGAAGGCCAACAACCGGCTGCGCAAGCAGGAGGAGAGCGGCGCACCGCAGCATATCATCAGCGAGTTTGCGTTGCTGCTGCAGATGCACATCACAGGGTATATAGACAACACCCTGCCGGGGCTGCCGCAGGCAAAGCAGCGGTCGGGCCGCCCCATCAAATCCATCTGCCAAAGGCTCAAAGGTAAGGAGGGGCGTGTGCGTGGCAACCTGATGGGCAAGCGTGTGGATTTCTCCGCACGTACCGTCATCACTGGTGACCCCAACCTTGCGCTGGATGAGCTGGGTGTGCCCTGGGGCATTGCACTCAACCTCACATTCCCAGAGACAGTCACTCCGCACAACATTGAGAGGCTGCG…
>contig-100_63 length_8942 read_count_5247
ATGAGACCCAAGACGCTGCACATGGAATTTGTGTGAGGCAGTAGAACAGCGGGATCCATCAACGAGCAGCAGAAGACATGCCGTCAGGAAGCCGAGACGCTTCCTCGGCTCCATCGGCCGCATTAAACCAGGTTGATGAGAAGCATGAGACCCACCAGACTGATCTAGAGCCGAAGGCAGCCCGGACGGTGGCCAAGCCGGCACTCAGGAGCACTGCCGCCACGGCTGCCGCTTTGCAGCCCGTACTGCTGTTCGCTGCAGGGGCAGCTGCAACTGCAGCAGCCCTATTTTTTCTAGTCCGCAAAGTGCGTCATCTTAAGACCAGCAGAGTGAAACGTGCATCGGTGGGCAAGCACCAGGTTTTCTCCACAGTGCTGGCGTTGCGGGAGCCTTCCGTGC…
>contig-100_64 length_8928 read_count_7900
CCAGGGATGAAATTCAGTTGGGAAGTGCACTGTTAAGTGGTATCCGTTTTCAGTTCGCTAATAACGCGGCAGGGTCGCATTGCTTGGCATCATGGCCAAGTCGCGTGCTTGGAAGCCTGCCGCCTCCGCCAGGGATGAAATTCAGTTGGAACTCGGTTGCCTAGACGGTGTGCGAGTGCTTGCCAGCACGTGGGTGCTATTGGCGCACTGCTGGACTCTCTGGAGCGCGCAGCTTCCGTTTGCTACAAGACGCCAACTGACCAACGATTATTCGCTGCCATGGCTGGCCATGCAAGGAGGATTTGGAGCAGATATTTTCCTCGTACTCTCATCCCTGCTGGCCACCTACCACCTTCTACCAGCACTGGAGGGAAGCGCCACCAGCAGCGAACTGGGTGC…
>contig-100_65 length_8868 read_count_2895
CCCTTGCACAAATTCATGCGTAAATGCGTTATACACCTGCTGTACGCTGCTGCTTGCGTTCGTAACCAGTTTAGCTAAGCGCGTGGTGCTTGCCCAGCCGAGGGCAGCCGCAGTGTGGGCTCCTAATGGTCGCTCCAATTACTTCGCGAGGACCCGACAAATATTGCCGGCAACGCGACCGCCACGGGATCGCTTCCCACACTTGAGGTTTGAGAGCACCGCCCGCCTCTTTCCCCTGAGATAGCATAGCAGGAGAATGCAGGATTCGCCCGCAGCTACGGCTGCAAGCGCCGCGGCTCAGCTGCAACACCTGCGGGAAGCGGCGGTGGCGCTATCTGCCTGCACCGCCGACGCAGCGGGCGCCTCGCCCAACTCGTCAGGCGCTGTTTTAGCTGCAAA…
>contig-100_66 length_8858 read_count_5860
TTCGGGCGGTCTACTCGTGGTACCTGAGACAGCAGCGGCGGTTTTGAATCCTGCACAACTTCGTACCAACTCATCAATCGGCTGACAGTCCGTGGTTCTTCGATAAGCGGGATCTTATTTTATCTAATTGCACAGCGTTCACAAACTAAGATTGGCGCTAGTGCGGGCCATGGCCAGCAGCCAGCATGTCGCCCAGCTGCTGCTGCTGCTCGAGGCCTCGCTGAGCGCCGATGCCGGCATCAGGCAGCAGGCGGAGGCCGCATTGGAGGCCGCGTCATCTACCCCGGGCTTTGGCGCCGCTTTGGTGGCAGTGGTGCTGGCAGCAGGCGGCGAGGTGCCGCTGGGTCTTCGCCAGCTGGCTGCCACCGTTTTGAAGAAGCTGGTTCGTGAGCACTGGAC…
>contig-100_67 length_8813 read_count_12149
GGGGTTTATTGCCGCCCTGCGGGCAATAGATGTTTGACCCGTCACTATGAACAGCCACCCGCTGTGCAATGGAGGCTGGGCCTTTTGACCCGCCGGCTTGGCCCTGCGGCCGCTAGCCTTGTGCAGCATTACTCTAGTCTCGGTGACTGGCGCCGGCGATCAGCGGGTGCAAAGCCTAGATGGGCACAAGCCCTCTCGGGACCAGAACCCCTCTACATCGCACAGGCCTGCCAGCGCCTTGCACAATTCCACCCACCACGCCCACATCAAGTCCGTCGTAAATCCGTTCCAGCATGGATTGCAACTGCAACTGCTTTGGGATGGCCACAGCGGCGCGCGTCCCGGTGAAGCGGTACAACCTGCTTGTGCCCGATGTCTTCCCTGTGGTTGAGCCCCCTT…
>contig-100_68 length_8795 read_count_1157
CCTCTGCCAGCCCAACTGCCTCCCTCTGTCAGTTGGTCGTACGGTGGCTCTGCCACAAACAGGCGCCGCTGATGGCGGCAGTGCCGCATGAATTCCTGCCAAGGCTCACACCCTTCCAGGGTTGCGCTGTGCCCTATTACCCACAAGGAGCGGCGAGCTCGAGTCAGCGCCACGTTCATGCGCCGCACATCAGACAGGAACCCCACAGCGCCACCGCCGGTGCCGCCATTGCGTGGGGCATGGGCCCTGCGGCTCCCGGGGTTGGCGTGGGGAGCAGGGGAGGTGGGGCGGATGGGAAGATTGGGAGGTTGGAGCAAGAGCGCAACAATGCTTGTCGTGGGCTGTCCGACACTGGGGACCCAGCCGTACACGCTGCCCTGACCCAAGGGAATCACTTCC…
>contig-100_69 length_8793 read_count_2344
GAGGTTGAGCGCATGATGTCCGAGGTTGAGGCGGAGAAGGAGGCACGGCGGGCACGCCGTGCTAGCGGCAGTGGCAGCAGCACCCCACCAAACTAACTGAACGAGTTGTACGGCGTCTGACAGTAAACTCTTGGCTTTCTGCCAGACTTAGATATGCCTTGAAATGCTGGAATGGCGCTGCCAGCACGCTGTTTTGGAAACCACAGCCTGTCTTGCTCACATGCAAATCGACCTATGTAAGCTAATCTTTTGCACCATGGTTTGAGCTGACTCAGCTTTGCAGCTGCTGGCTGTCCCGTAATGAATTTCTGTTCCCTCTCGCTGCCGCCAGCCTCCAGCGGCTGTCTTCTGCTGATTTGCAGCTGCATCTCGCTGCCGCCAGCCTCCAGCGGCTGTCTC…
>contig-100_70 length_8773 read_count_2763
TCAAGATCCTTCCCATCCATGCACAAATCTGTGTAGGTTGGGCTATCTGGCAGCGCGCTTTCATCATCCGCGCATGCCTGCTCTTGCTTGCGCCGCCTGTGCAGGAAGTTGTCGGCCCATTCCAGCCATGCATCGCCTTCTTCATGCAGTACTTCCCGCACCAGGCCCTCAGGCGCTTCTACAAGCACAGATAGCGCGAGCGACAGAAGCAAGTGCTGGCACCCAATGCCACGCCTCGGCTTTGTCATCTCCTTAAAGAAGCTGCATTCACCCTCTACTTCGCGGAAGAAAGCGATCAATCTTTCTTCATAAATGCTGTCCTTCACATGAAGCACCTCCGACACGACGGCAACGTCCGCACCAAGATCGCGCCAGTCACTATCATCAATCAGCAGATGC…
>contig-100_71 length_8770 read_count_14102
AAGAAACCTCCCCAATTTTCGCCTCTAAGCCTTACTACGGCTTACTACCGTACTACGGCGCTAAGCCGTAGAAGCGTAGGCCCCATGCCTAGCACCCCGTCTCGTCCGACGTGTACACACCGAGAAAGAAACCTCAACTCACACGGCCAACGGATATAATGTTCCAGCCCAAGACATTGTTGCAGTTGCGCTGAAGGGTCGGCAGTCATGCAAGCAATCGTCCTCATCTTGCAGCTGGATGTTGACCTCCAGCCCTTGGAAAAGGGCTCTTGGGACCTGCCCATAGGCCAACAACCCGCCGTTGACCTGACACTCAAATGGTTAGAGCGCTCGGCAATGAACGAGGTGTTTCTGGTGACTTCCCCCTCTTCGGCTGGCCTGTTGGGCACCTACTTGAAA…
>contig-100_72 length_8752 read_count_2069
AGCGGCAGGCTGTCACAATGCAGCAGCAGGGCCTGGTCAGCAGCAACCAGGCGGTGGAGGGATGCCAATGCTGACTCTAAAACTTCAGGCGGCAAGGCCATGGTCAGCATGCAGGCCAGCGTGCTGGCAACAAACATGGCGGATGGGGCACCGCTGGTGGGCCCTGCTGCTGCGTCAATACTAGGTGTAAGGTGAGCCAGCTGGCTGCCGTTGCAGAGCCACCAGTCCACCAGGCTGAGCGCTTCCAGCTGCCTGCAGCAGGCAAGCAGGGCTAGAAGAAATGTTGGGCAGATTTCACTAGGGTGCCTGTGTGCGCACAGTCTTGTAACCATAGCCTGCAGACATGCCTCGCGAGAAAACAGGCCCGGTGCCACTTGCTGACATCTACCCAAAGTATTT…
>contig-100_73 length_8725 read_count_3340
CCCGACTCGTTCAACCGTTTGAACCTAGCCAGGGTTGAAGGGCAGGGTTGAAGCTCACACTTCATGGTTGTTGTGTTTACAACTAGGGGGTTGCGCTCGCCGGGCGGGCACCAAAGCGCCAGGGCGCAGCAGCGCCGATGAGGAAGTTTTTCGGCAAGCGCAAGGCCGCCAGGGAGGCGGAGGGGACGCCTCCGCCGCGGGATGGGCGCGGCGCTGGCGGCGCGGCAGTTCCACCGCTGCCGCTCCAGCAGTTGCCCAGTGGTGGCGGGATGAGCCCTAGCCCCAGCTTGGGCCCCGGTGGTCGCTCCCTCACGACTGGTTACAGTAACTCAGGCTACCTTCAATCCCCACACAGCGGCGGTCCGCCCAGCACTGGGCGCAGCACAACCGGGCGCAGCA…
>contig-100_74 length_8708 read_count_954
GTTCTCGTATGCTAGTAGTCCTGGTGCACCACTGCTGAGTCCCAGTGTCAGGCTCGGCACGGCACCAAATATGCAACACCTGAACCCCTCTCCTTAGCTGATGGAAACGATGGCAAGCGACCCGACAGTCTTTTCTATCCTTCAGGCAATTCAGGCGCAGCTCGTTGGCTTAGACGCAGGACTAAAAAGCGCTGTCACGCGCCTTGATAGCTTGGCTGCGCTCCTGAACGGGGTCTTGGAGGCCAATGGCTTGGCCGGCAAGCGGTCAGACAACAACCGGGATCCCACAGCCTCCCCACAGGCACCCACAGGTCGGGATGGTCAAGTGGCGCAGGCGGGGGCCGACGCAGGCAAGTCCTCTCCTGCTCGCGAAGCCCAACAGCAGCAAGAAGAACCTGC…
>contig-100_75 length_8610 read_count_2884
GCCCATTGTGATCGACAAGGACGGTGTGTACCGCCGCGTCAATGGCAGTACGCCTCCAATCGTGCATCAGTACGATCGGGCCCATGAGGCAACCAAGGTGGGCTGATGTGGCAGGCTTCAGGCTTGCTTTGGCGCGTGCTGGGAGTAGCTGTTGACTCCCACCCATGTGAAGTGTAACTGGGTTCGATTGCAAGCAAGGCCAGCCAGCACCATTTTACAACTTCGTGGCACCTGCTGCACCGTGAGCCGTCGTGGCGCCTGCTGCACCGTGAGCCGCTGTGAACCGATGGTCTTGCTATTGCAACCGCGAAAAAGATGTGCTGTGTGGGCTGATGGGGTCGCAGGAGGAACCTTCTGCCCCATTGGTGGGGTTCCTGTTCGGCAACGTTGATGAAAACA…
>contig-100_76 length_8596 read_count_612
CCCGATCCGGCGAGGTGCCAAATCAGCACGCAACACATGCTGGGCTCCATGTAGCTCATGGGTGCCCTTGGCGCGCTAAACGTGCAAGTTGCGACAGGATGCATCGAGTCTCCTGCTCAATGCACGGAGCGGATTAGTGCCGCGAGGTCGTCGACTTTTTAGCGAGTCTGCAAGTTTACCAGCGATTGTATTTGCAGACCAAAGGCCCCGCTAGCCCCCACAAGGGCCGTGCGCGCCATGCAGGCCGCCGCGGGGCCGATCACCGACACGGCCTACTTGAACCTGGACTGCTCTGGCCTGCTGCAGGCCACAGCCTCCCTGCTGCAGGGTCTAGGGCAGCAGGGAGTGCAGCTCAAATTGCAACGTGCACTTCAGCTGGCAGTGGCCTCCGCTCACAGC…
>contig-100_77 length_8580 read_count_4056
CACAGCACATGCTTCTGACCGCACGTACCCATCCGCTGCTTTGTCCAATGTCTTGCAGTGACCATCAGGTGTAAGCATGCCTGCAGCTTGTGCAGCACCAGTCGTCTGCTCTGCAAGTACGAGATTGACTCCCGCGGATAGAGCGTGTCCAAGCTGGCTTTGAAGGTGCTGCATGGCCATGTGCGTGCCCACCATTGCTGAGGAGCAGGCAGTATCAATGCTAATGGCCGGTCCGGAGAAGCCATAAGTAAAAGAGATGCGACCAGCTGCTACACTGAAAGGTGTCCCAGTAGCTGAGAAAGCACCAAGTGCGAAATTGTGCGCTGTCAACAGGCTGCCATACTCCATTTGCTGAATGCCAACATAAACTCCATATGCAAGTCCCGCTCCGCCGGCTGA…
>contig-100_78 length_8454 read_count_4995
TTTTTTTTAACCCGTGCTGGATTGTTACATCATTGTACCAATTTGACGGCGCAATTCGTCTTGGTGATCAAGATGCAGGCACGGCAGTTCCAGCAGCAGGCAGACGGCACTTTCAACTCGAGTCAGTCCAATCAGGTGGATTCCTCTGTACAGCAAGCAGCCGAGCAACATAAATCGCTGCAGAAACTATCAGAGGCTGCGCTGCCGAAGGAGGCGGCCGTCAGCGGCGGGCCGGTGGCGGCAGCAGCCCCCGCCGCCCTGGGTGAGGAGGATGCGGAGGACGAATTTGATGCTGAACTGGCAACGTGGTTAGGTGGGAGGCTGCAGCGCATGCAGCCACACGCTGAGCTGACCATGGGCAGCGTGAGGGTGCTGGGCAGGTTGCTGGATGAGATTACT…
>contig-100_79 length_8447 read_count_4162
GCGTTTCAGTACCCCTCGTTATTCCTCCCCGCCCACCGTCAACACGACTTTGGCGGCCATTTCCTCTGCCGCAGTCCCATCACTGCGCCTCCCACTCTGTATGCGTCAAGCCTGAGCAAGGGGGGCGCGAAACACCCCCTACCGGCGTCTAGCCCGGCAGCGGTGGCAGGCACGGAGGCCAAGACGGTATGATTTACACAGCGCGGGTGGACAACTTCTACCTAACGGCTGAGCAGCTGGCATCCAGCCCCAGCCGTGCGGACGGTATCAACGAGGCCACAGAGCAGGAGCTGCGCCACTACTGTTGCGACCTGGTGGCGGAGGCGGTGGTGCTACTGCGCCAGCCGCAAGTTGTGGCCGCCACTGCGCAAGTCTTGGTGCAGCGCTTCTACTGCAAGC…
>contig-100_80 length_8439 read_count_2647
TTGCCCCGTGGTGTGCAAGCCCAACCGGCAGGCGTTTGACATTGCGATGAAGCTGGCGGGCGGGCTGCAGCCCAGCACCACGCTTTGGCTGGATGACAGTGCGCGCAACATCACCACAGGCCATCGATTGGGGCTATTCAGCGTGCTGGTGGGCAGAACAGGTATTGCCTGCCCGTCGGACCAGCAGATTCGGCACATTCACGATCTAGCCACACAGCTGCCATGGCTGTGGCAGGGGCAGCAGCCGCCGCTGGCAGCAGCACCACCGCCCGCATCGGCAACAGAGGATGGAGTGCCAACTATGGCAGCAGGCGGGTATGCAGCCCCCCACCTACAATCTGCGACAGGCAAGCGCAGTGTTGCAGGTGCCAAGGCGCCACCGAGCGGCAGCGAGGAGGA…
>contig-100_81 length_8405 read_count_3277
GTGAGGAGGGCATGGAGGAGGGGAACCCCTGCGTGCCCACCGGCTACACTGAACCGTATAAGTATGCGGGCAAGACGATGGAGATGAAAGCGCGCAAGGGTGGGCCCTCCCAGGAGGCCTGCGAGAGTGTAGTGCTGTCGGCGCTGAAGCACCAGGCAGAGTGCGGTGCACCGCAGCTGCAGTGCACCTTCAACGGCGCCTGGGGCGGGCCGCGTGTGCCCAAGGCCTTCTACATCTCCTCTTATTTCTGGGACAGGGCCACAGATGCGGGTGAGCCCCGGGGGCTGCCGTTGGGGTTGGAATAGGTGCCAAGCTGACTTGACAGGGGGGCAATGCGACAACTGAAGCAGCACCATTTGCCATGCACTCCTGCATGCCGGCCAGCGCATGTGTCAGGCG…
>contig-100_82 length_8404 read_count_4354
GTTGCTAACCGCACTGGGAGGGGATCATTTGGGTTGCATAATAGATGAGTAATTGATAGCATAACGTTAACTCTTTTGGCTCACTTGCACCATGGCGTGCGAATGTGTGAAGGATGCGCTGAGAGGCGTGTCGTTGCTAACCGCACTGGGAGGTTTGGCGGTTGCGCTCGCTGGTTTGCACGCTCTCATACCGCTAGGTCCTACCGCGGCAGACCCCTCGGTTGCATGGTTCTCACTAACGCTGGCCTGGCTCGGCGGGCTGCTAATTGTATTAGGATGTGCATCCACGCTGGGTCTCTCAGCCGCAATCCTCCTCGTAAGTTGACGGGAAAGCCCTCCCAGCACCGCTCCACACCCTGCTGCTCTGTGCCGCCGCTGTGTTGCTAGCAGAGCAGCCGT…
>contig-100_83 length_8397 read_count_5821
CCTGCAGCGAGGCAGGCCCCGATCTTCGTTGTTAACGGTCTGGGCTATCAAATGGGTATTTCTGGCGGACATTGTTGAGACTTCCGTCGTAGTTGGCGCCGAGCCCATCCCATCCTGCAGCGAGGCCGTCCGCCTTAGCGACCACCAAAGACCCACATTGCCGCAGCAAGCTGTAATCATGAGTCTGTTGGGTCCCCTATACGGAGGGGGCTTCTGGGTAGCCTTCAGGCAACTGGCAGCGGTTTACTACGCTACAGGGGTGGTGCTGCACTATGTGGTGCCTGCACTGCTGCCAGTCAAGTCGGTGCAGAAGGGGCAGCCACGCAAGGGGCAGGTCACATCAGAGGCGCTGCATAGCATAGGGCCGCTCATGGTCAAAGCGGGGGTGTGGGCGCTAGT…
>contig-100_84 length_8375 read_count_292
AATCGCGCCTCCTGTTAGCAAATTTGAGCTTCACTTGAGTGAGTGGGCAGAGTGGGCTCCGGAAAGTCGCCGACCTTGTACACTTGCGGTGCTCGCGATGGTTGTTCAGCTTTCACAAACAGCAAATGAGAAGAAATCTGCTTCCGGTCGGCCGGCTGCGCTGGTCGTGAATACTGCATGAAATCCCTCCCCCACCTCACAATTCGCAGTATGAGGGTTCGACGCATTCCAATTCTAAATGTAAATGAAAGAACTAGGTTTTTATGCGAGTCAGCCGAGCCAGATAGTGCCGTCAGCTTCCTTCCACAATTACTATCGGCCGCCTTTTGGTCGCTCAGAGAGCAGCTTGTAGGCCGCCGTCACACGCATGAATCGTTCGCGGGCCGCCTCCTGCGCCGC…
>contig-100_85 length_8346 read_count_3466
CACCCATGTTCGAACGGCTGAAATTGCTGTTTCACAAGCTCGATTTCGAGTTGAGAGGCCACCCACTGTGTGCCTCTCACTCTCCCAATTGACAGGCTCTTCTGGCCGATCAGCATAACATCGCGTGTACCCGTGCAACCGTGGAACAGTGCTAAGTCAAGTGTAAGCATGGCAGGGCGCGGCATAGGCCGCGATGGCCGCAGTGGCGAGGGCAGCTGGAAGGTTGGCAGAGGTGCACAGTCTGCTGTGCATGGCCGAGGCAGTGGGCAGCACACAGGTAAAAGTGGTGGAGGCCAAGGCTACAGCAATGGCGGAGGGCACCACCTTGGCAGCAGGTTGGGGGGTGGCGGCAGGGCGGGCAGAAGTGACGGACGTGGTACAGGCAGAGGAGGTGGGAGA…
>contig-100_86 length_8324 read_count_1948
TTCCGCTCGAGGAAATATGTTTAGACTCCTTGCTGTGGAGCCATTTAGTTGAAATCTGCCCAGGGTGTGTGGCCCTTTCACGCAACGCGCCCTAATTCCCGTCGGAGGACATCCAGTGACCCGAAAAATCTATACCCAAGCGCGTAACTTGTGTGGCACAATAGTGGCATCTTCAACTGCTTCCCTGTGCAAAATTACCTGGAGATTATCAGCCCTTGGGATGTGGCAGCTGTGCCGGCTAGGAGCAGTTGAAACGCATCAGGGCTAATGCAGCCAACAATGCTGGGTGCTGCCCTGCCACACTGGGCACAGTCAGTGGCAGGCTGGGGGGCACCAGGATCCGACTACTGTGTGAATGCGACATATTATCACCGGTTGAATGACCCGGCCAATTTCAAC…
>contig-100_87 length_8317 read_count_3929
CCGGGTAAAAGTATGTTCTCAGCTCAATTAAGGTCTAGCTGCAGTGAAACTAGCTGCACAGGACCAGTGGCAGGGCTGCTTGGGCCGCTAGCACCGCCTACTGCTCCTATAGGATGGTAACACCAGCTGGGTCAGGGCAGCAACGATTTTTACAGCAAGCTGAAGATTTTAGAGCAGTCTTAACGGAGTGGATCAAGGACCACAAAATATTTGGAGCCACGCTGGCCGAGCTGGCGGGCCAGCTGGCAGTTTTGAAGCCACCACCGAGTGGCAGCCGTGCAGGACCCAAGGGTGGCACTAAGGGCCCCTCGGACCTGCTACAGCGGGTGGCAGGCCAAGCCCCCACTGGCCGTTTGCAGTCTTACATTGATGGCAATCTGCACACCACTTGCCTGCAGC…
>contig-100_88 length_8317 read_count_6761
CACTCAAAGCTGAGGTGCGCAGCGAGGGCGGCGACCAGCGCATCAATGTTGTGGTCAGGCAGGCCACTAGCATCAAGCGCACCCTCTTCCAAGTCACCGATATTTCCCAGTTGGGGGACGTGCGTCAGGTGGCCAAGCTGCTGCTACCGCCTGGGGCGGTGGTGGCCGCTGTGTCAACCACCGCTGTGGCACAGCCGCCCAAGGAAACAGGTACCGTGCTTGGAACGCTTGAACGAGACCCAGTCAACTACTACAGGTGTGGTGCTGGCACAGGTTGGGAGCGGCCACCAGGATTGATAAGACAGCCCTGAATGCCTGAAAGCATGCTGCACCGCAATGCTGGCTGTTGGGCAGCCAGCGTTGAATGGTCCGATTGCAGTGCCTGTCATGCTGCATCGG…
>contig-100_89 length_8292 read_count_992
GCGATATGATCTATTTTGCGGAGGAGCATGGTCCAACGGCAGCGGTCGTGTGCGTGAGCAACGACCAAGGGTTTGGCCCGGCGCTGGAGCGCTGCAGCCGCATGGGGGCCTTCACAATCGCAGGTGGGGCCAGAGAATACGTCTGTAGCAACGCTGGCGGTAACATGCAGCATACCAGTGGGGACTGCTGCGGGAGTGCAAGGCAGGGGCAGGGTCTTAATAGGGAGTGAACGGAAACATTGAGTACCAAGCCTTCTGCAGTGTAAGTTTAAACAAATTTCCATCGCAAAGCTTTTTGTTACCCTTGTTTGTTACCTGCTATCCATGTCTGCTGCAGTGGGAACATATCTCCGCAACTCAGGTTTCAACTGGTCGCAGCGGCCTGGCAAGTTGCCGCTG…
>contig-100_90 length_8250 read_count_7605
AGGCAGGCAGGCAGGTGGGCAGCCAGGTTCAAGCCTGAAGCATGCAGGCAGGCGGCAATGGCAGCTGAACTCGCGACTCAGGAAGCGCCACAAGCGTAGGAATGCGCACTAGTGGCAGGCCAGGCCAACAAGTCTGGCCAGGCCAGGCCAGGCCAGGCCAACAAGGCAACCCAGGCACATGAATTCGCAAGGCACAAGGGGGTCCCACACCGTAACCAGCAATAGGCGGCCCCTTAGGGCCATTCCTGCTGGCGGCCTCAACCCACGCCCAGGACGTATTCTCCTTTCTTTCTTTCGTTCACATGGAGTCCCCGGCTTACCGCTGTAGCACAGGCGGTTTTTGTAGGAGCCCTGGCCGCGTCTGCCAGCTGGCAGCTCCCTGCAACCCTCCTCCTCGCA…
>contig-100_91 length_8238 read_count_210
AGAGGAAGTACGCTGATGAGCGCTTCAAGAGCCTGGCCAAGTCGCTGGCTGGCCTGCGGGAGCACATCCTCACACAAAGAGAGGCCAAGAGGGTGGCTGCCGCCGCTGCGGGTGGAGCAGCAGGTGCCGCTGCGGAGGGTCAACCCCTCACTCCGCCAACCAGGGCGGCATCCAGCTCGGGAGGGGCCATAAAGCGCAAAGGCAAGCAGCCGAGGAAGCTTGATAAGCCAGATAAGGCTGGCGACAAGAAAAGGAAGAGGTAGCAAGGGTGGCGGGTTGCATCCCAGCAAATGCCACGCAGCTGAGAACACATTGCTGCATGCAAGCACCTCCCTGGGTGGGTGACCAGCACGCTTTTCTGTGCTTTTGTATATAGCTGCGTGCTCTAGTTCAACCTGC…
>contig-100_92 length_8206 read_count_7975
CAGGATGCTGATTTGCTGGATGACACAGAGCAGGCTCAGCTTATCGGGGAGATGGAGAGAGCAGTGGCGAGATCACGGCACTACTCAAAAGCCCTCCTCACCTCCCTGGGCCTGCTGATGGCGCTACTTTACCTCTATTTTGCAGTTCACCAGCTGCTCTACCCATGGGAAACAGTGCACCAAGCTCGATTCAGCAGGCTGCTGCGATCACACTCTGTTGCCACCACAGAATTTGCGGGAGCCGCTATGGCTGCACTTGCTGTCGTGGCCTGTGTCTCCTTCCCGTGTGGCAACTGGCACAAATTTCTGGCTGCAAGTATGTTGCTGGCGGTGATGCAATCGGTGTTTTGGAGCGTGGCACTCTACAGGCTGGTGGAGGCTGAGCAAGTTTTCCTGGTA…
>contig-100_93 length_8199 read_count_2326
GCCTGCACTGTGATGAACCCTGACTGCCGCCCCATGAGCTTGACCAAGCCGATGCCGCGGTATGCACTGCTAGCCTCCACTTTCGCTGCCAGGATAGCTTTCTGCGCCTCCTCCACAGCTGTCTCAAAACCAAAGGTCTTATCAATGAGCAGGATGTCATTGTCAATGCTCTTGGGCACAGCCACTACGCAGCAGGGTACCGACTTGGCACGGCACTCTCTGTGGATCGCTTCAGCAGCGGCGTTGCCGCCTCGGCCGCCTATTATGAAGAGCATGTCAATCTTCCAAAGGTCCAAGCGCTTCACAATCTCTGGCACATTTGGCAGGCCACGGCTGGTGCCTAAAATGGTGCCACCCTCAAGATGTATCTCCTCCACCATTCTGCGAGTCAGCACGACA…
>contig-100_94 length_8194 read_count_2059
TTTTGTGAAACCTCCGATCGCGACTTCTTCACCATTTATCGCACTTCCCAAATATCCCTGACACCGCCGAACCGAGCCATCACCTCCCCGCCCTACAGCCCTAAGGTTACAGCGCCGACCAGCAATGGAGCCGTCAGAGATGGACGAAAATGTCAGACTGCGGGCCGGCGGGCCAGCCTTGGTGTATGGCGCTATCAAGGCAGGCGACTCGGCGGCGGCAGTGGCAGCAGGAGTGGCGGCTGGTAACATCATGCGGCAGGATGCCAATGCAGAAGTGCTGGACCTGCCAGAGGCCAGCGCAGAGCACATGCGCAAGCAGCAGGAGCTGATGAAGGAGATTGAGCTGCGGCGGAAGATGAAGGCCACTGTTGTGCCCACCAATGACCAGGATGTGCGGCG…
>contig-100_95 length_8190 read_count_5256
AGGGGCCTCCAAGGGCCTTCTGGGCGCGGTGCTGCTGCCTCACCTCCGCGGCTACCTCTGATGCAAAGTCTCGCATGGGCGCCACGGCATCGGCGGCGCTTGCTGACAACCCCGAGGGGTGGATGTTTGGTCCTACGATTTTATGGCATCTACCCCGTCCAACTGTCCCTCCAGCGTACCGCTTCCGGCCCCACCGTACCTTTCCTTGATATTTCCATCACGCCAACTGACAGCAGCTCCACGGTCCTCCCCCTTACCACCAAGCTGTTTGATAAGCGTTGGTCTTACAACTTCCGCATAATCAAGTTCCCTCGTGCCACCTCCAAACTGTCGGCTCGCTCCAAGTATGGCATAGCGACTAGCCAGTTTCACCGTTTCTGCCGCATTCGTTTGGATGGT…
>contig-100_96 length_8163 read_count_4236
ATCGGGAATGTTTCAATGCTCATTGCACCCGCAATCGCCCAGGTATCTGTTACGCACGTCCGAGACATCTACCTGGCTCAAGGCAGCCCTTGGGAACTCCGGAACGGCTACAGCCTGCCACCGCAATTGCAAACACATTGAAACATTCCCGAATAAATGGCGCCACCTGTGCGTACGCTTTCCGTCTGGCAACAAGCGGTGGCACCCGGCGCGTTAGCGCGCCGCGTCCCTCGTGCCGTCGCTAGTGTCCAGCGCTCCGGGGCGAGGTGCGTCATGGCTTGATGGCCTGTAAGTATTCGTTTACCACGAATTGTGCTGCATTGTACGAGCCGCTCGCGCCGCCCATGGGCGCCGCCGCAACCGCTGTGGCCCGCCGCCGACGAGGGTGTGCGTCCACGT…
>contig-100_97 length_8149 read_count_1012
GTCACTTTTGGGCACCTGCGAAGAGAAGGAGTGTTGCTTTTGTGATCAGTTTGGTTGCGCTGTTTCGGCGAATTGTAGAGCTGGTCAAAGGACCCGAGGCATCTATCAACCTTCATTGCTGCGGCTGCTGCAAACCCTGACGGAGGTGGGCATGGTGTCATTGAGCGAGAAGCTGGCCCACCCGCTGTCGGAAGTGCGGCATCGTGCGCTTCGTAGCCTGAGTTTTAAGCTTGAACACGGCTTGCTGAACTCACAAGCTGCCATCGCTGACCCGCCAGCGGTGGGCCTGGAGCACCTGTTGTCGTTCCTGGACCCAGCAGTGGGTGTCTGTGAGCCGGCAGATGCACTGCTGGTTGCCTTGGAGCTGCTCGATGGACTGGTCCGGCAACAAGCAGCGGC…
>contig-100_98 length_8144 read_count_794
CCACTGGCCTGCGCGATTGCCTTCCCGGGTGAGCTCGGCAGGTGGCAGGCTACGTAGAACACGAGGCCCATGCATGCACCATCTACTTGCTGCTGAGTTTGGTTAGAGTGACTCTAGTCTGGTCTCACGACTTTCTTGCAGCGTTGCAGCAACACACAACCAGTTCAGGTTAGCCTTGGACATCAGCCAGTTGGTGCAGCTCACTGCCCGCCCCCTTCTGCTGCCCTCCCTGTCGTCGCAGATGTGTTCTTCTCTGCTCTGGACTTTGCCGGCACATTTGGAGTGTTGACTCTGTTTGGCATCATGCCTGCGGCCATGGTGTGGAGCGAGCGATACAGCGGTACCACGCTGTCCCGCCTGCAGATCGTGCCTGGCGGCAGGCCCGTGCTGCTGGCTGTT…
>contig-100_99 length_8137 read_count_494
GCGGGCAATCGCTGGCCGAGTTCTCGCATCTTCTGCTCACATCTGTCTCCGACGATCACTGCAGCCATAAAGCAGACAGGCGGGCAATCGCTGGCCGAGTTCTCGCATCGTGCCTTGGGCGGCGAGCTGTCGCTCAAAATATTCAGAAGGTCAACAACGTGAAATATCACAGCAGTTGCCATGGTCGAGCGGCTTCGTGCTCGTAGCGGCATCCGGCTCCTGCTGAGGAGTGTTGCTGGCCCCAGCAATACACATGAGAGGCGAATGAGCAGTGGCTGAGTGACAGGAACGCAGGGACCTTCTTCCTTCATTAGGCCGTTCCATCACCTGCCGTCCCAGCCTCCCTTTGGAGTTTTCCTGCTGACTGGCTGACCGTGCCAAGATGGCCGACGGGAGGCA…
>contig-100_100 length_8134 read_count_320
CTCGCCGTCACGGAGGACATTTGTGATTTGATGTAATAGCCAACGCCATGAGCGGGTTAGACGATTCCTTGAAAGAGGATGGCTGGGCCAGGGAGGTGCAGCTCGCCGTCACGGCTATCCCACGCGCCCAGCGGACCCTGGTACAGCAGCTGATAGAGCAGGCTGGAGGCAGTTACTCTCCCAACCTCTCCCGCCGCTGCACTCATCTGGCAGTGCCAGCCAATGCGCTGCGCCCAGCTGCAACCAGCACCAGTGACGGCAGCAGCGGCAGCCAGCACCCTAGCAGCGGCTGCTCTGATAAGCTCCGCACAGCGCTGCGCAACCGGCAAAAGTGGAACTTGCACATTGTGGATCTCAGGTGGGTGCTACATAGCGCAGAGGCAGGGCATCGGCTTAATG…
>contig-100_101 length_8130 read_count_1812
CGAGAAACAACCAAAGAGGCACTGATCGAGCAGTGCAGCTTAAACGGTGATTTACCAACAAAGCGACTGCCAGCAGCAGGCTCGATCAGTGCCTCTTTGGTTGTTTCTCGTCTTACCTTGTCCATTTTGATCCAAACCCTGTAGTTCGGATGAAAGCCTCTTGAGGGCGAGTGGGGCTAATGCCAAAGCGAGCCCACGAGGGGCCCGCGGAGGGGGAGGCCAAGCGGGCTGCGCTTGAGCAACTGCAGGGGGAAGCTTCTGGGGCTGGGGCACAGGATGAGAATGACGATGAGATGGACGACTCGGGCATCCCACGGGGCTGGCAAGAATGCCCCAGCATGGGGCGCCCTGTGGACCGCTTCATACCTATGAAGGTGCCGCTGGGTGCTCGCTATGAGG…
>contig-100_102 length_8115 read_count_1923
CTTGGATCATATCATGAGCCCATTCCCCGAGCCCCTTCTGCTGGTGAGACCGTTGAGGTTTGGGCCCCAATTGTGCGGGGAGGCTAAGCCGACGCAGACGTTTGCACGCTGCACATTTCACTTGGTATGACTCATTTGCAGCGAGCAAGTGGCAGCGCCGGGAGGGTTACGGAGGGCCTTTGCCCGGCCCGGTGGAACTTGTTAGCTGCCCGTTAAACGTCACGTGGTATGGCACCAATGATTGAGGGATGCCACATTTAATTCCCTCTGCCCGCCGCTTGCTTGTATCGCCACCGCACCTCCGCCGCCCCGCCCCGCCCCGCACCTGCCCCGTCGCAGCTGGGCTCTGTGGCTGGTATTGCAGGCCTCACATTTGCGAGCTTCACGGCAGTCAGCTAC…
>contig-100_103 length_8109 read_count_5007
CTGTAATCGCTTGTCTGCACCAGTTCCATACGTCCCGATGGCCCTGACAACAAATGGCCTGCACATTCGCTAAAATATACATCCTGAACCGGTCGCCAAACGAACGACATGCAAGAAGGAGGGCCGCTGCCATGGCCCTTCCATTGATCTGCGCAAGCCAGGTGCGGACAAGAAGAAGCAGGCGTGGCGCATGGGGAGCAAATTAACAGGCATGAAACCGCTGTTGACTCCAGGGTTTGCTGCGACCATGACGCAGCCAGGAGCGACCCCGCGTCTCCCTACAATACCTGGATATCGGAGGGCACCAGCAACGCTGAGCCTTCCTCACCAAGCTCCAACGCCGGCTCCATCTTACGCGCTGCTGAAGCATGCAGTAAGCTGGCTTCCAGGCCTTCCACA…
>contig-100_104 length_8108 read_count_3280
AGTGCTCTTGCCATGCCTGTCTTTTCCATTCGATGTACATTCAAGCCAAAATACGTCGTCCAATGCATTAAAAGGCGCAACGCTCCAGAGCAACTCTTTAATCAGTGTTCCTCCCACATCCGTGTGGTTGTGGAATTGAGATTTATAACATCCAGAATCGCCATTCGCATATGTTTGTTGATTGATGGCGCTACCGTCAGGCAATGTGTGAATCTTATCACCGTAACGCCGGGGAAGTTTGCAGCCAATATTTGACAGCAATATTGATGATAGGAAGTAAACAGCATGAGTCACTAATGAAGGCCTTGAGGCCTAAAGGGGAGGACAAAAAGCCATCGAATGGGAGGGACACGAAGAAGAAAAAGAAGAAGAAGAGGATACGCAAAAGCGTGATTTGTA…
>contig-100_105 length_8088 read_count_4094
CCCTGCCCGTGCGCGATACTATGCAGCATTCCAGGCGCAGCTCGTCGCTAGCAGCCGCCACGCTGGCCTTCTTGTTGGGGGTGTTGGTGATCTTGGGGGACAGGAGTGAGCTGAAGCTGGGTATGCGGTGCTTGGGCATGGTCAGGCTCTTGGGCATGGAGCCAACGGGCAGGCTGCCGCATCTTGACTGCAGCGGGTCCAGCAGGTCGCGAGGGAAGGTGGAGACCTTGATCTTGGTGAAGCTACCCAGCTGCAGTATGTCGTCTGTGGAGAGGCGGTAGTCCCTGCCTCGCTTGCGCCCCGCCACGCTGATGGGCTCCCCGTTGAGCAGGGTGCCGTTGAGGGAGCCAAGGTCCGCAACCTTCCAGCATTTGTCCACGCTGCTCCAGCGCACCGCCG…
>contig-100_106 length_8075 read_count_1742
GTCGTATGCAAGGTCCCCGTTATCGTGGCACCAATCGCGATTACACAGTTGCTAATGGACAGAAAGGCGGCCGGCGAGGCGCGCCGCGCAAGAGTGATGGCCAGGGGAGGTGACCGGCTGGCCAAGATAACGGGGACCTTGCATACGACCCCGCCCGCTTCAGAAGATGTGCATGCCAAGCCATATGCCCACAGATCCGCAACGTCCGACGCAGCAGCGGCTCCGGAGCCGCGAGCGGCACAACCGCCATCGGCAGCCGCCACACCTGCGGGAAGTGTTGCCACGTCCCCGCCTGCAGTTTCCCTCGCAGCTGACATGGGCGCTGCACTACGCCGCAGGGGCAGCACGGCAACGTCCTTGCCGCAAACGCAACAGCCCAAGGGCACGGGTACAAACGGC…
>contig-100_107 length_8059 read_count_306
CTGCATTAACGCTACACAATGATTGGGAAGCCTGCGCGCCCCGGCAGGCGAGGCCCACTGCCAGCACTTTCAAAAAGCGGCTCCGCCACCGGGCAAGTGCAAACTAGCGTTCTTTGGGGGCGTTTTGCAGCTGCAAAGTGACAGCCACCAGGCCATCGGCCGCCACTGCAAATGTGCCTGCATCCACTAACCCTGCCTAAACTCCTATCTCTGCACCTGCAAACTGAGCTGACACTCTCCAGGACAGTGTGAGAGGCAAAAGAACTGCATTTTCACAGAAGTAAAGCGCAGGAAAAAGCGGGCAGGGAGAGTGCAAAGCACGCGGCGGGCGACCGCGCCGCCGCCGGGGGCAAAAGGTGCTGTTTTATGAGTTTTGCCGCGCCAGACCGCCTGTACGGG…
>contig-100_108 length_8048 read_count_3896
CTGCAGGCTGCTGGGGTTTCCAGCTCGGCTGTGTACTCGCAGCGGCTGGGCTCCTCCACTTTTGCCAACCGCTCCGTCTGCCCGCAGTGCAGAGTGACCGTCATGCTGCGGCTGGGGCCCTGCCAGCAGCCCTGGCCATTCGTAAATGCCATCTTGGACTCTCCATCCAAAAACCCGGCCCAAGTACCGAGCGAGGTGGAACTTCCACCCTCCTTCTGGGAGGCCTTGTTGAAGGGGCAGACCTCGTACGTGTACTTGTCCACCTGTTCATTAAGGGGGCGGCAGCGACAACCAAAAATGGCACGAGCATGTGACGGAATCGTGAATGATTATATTTGAGCAGATTGCGTACTGCACAAAAGCTGTGAATGTAACTCAACTTTGTAGTCAACGCGACAG…
>contig-100_109 length_8047 read_count_2216
GTTCTTGCGATCGCTTCTCCGTCCTGACTTTGGCCTTGCTGCAATCCTGATGTCACAAGCTGCTGTCGGGAAGCAACCCGAGGTTTCCGCCATCACGGCTTTACCGTGACGGTGTTTCACATCATTTTCGAGGGACCCGCGCCGGCCGAGGGCAGCAACACGGCCGTGGAGCCCTTACTCTGCTCGCGCCGCCGCCTTCCAAGCAGCCGTTGAGTTTCATGCCCCCCTCAGAACGCTACGCTGATTGCCTGCTGGCGAGCATGATTAAATGTCTGTAATACACGGGCCTTGCTTGCAGTATGATGCAACAGCCACCCGCAGCTCAGCATCCAACACGTTGGCCACACCCACAGTCATCACTGCCCCGGCATTCTGGCGGCGGCGGCAGTGGCTTGCTGG…
>contig-100_110 length_8036 read_count_605
GTTTTGGTCGCTCGATTGCCCGCTTGATAGTTCCCAGACGGCTGCTACCAGCCTGTTTTGGGTTCCGGGAATATGCAGCGTCGCAAGAAGGTGGAGTCATACGATGACGATCCGAGCACACAACCGGCGCAACCCACGGTGCCGCAGGTGGCACCCCGACCAACTGCTCCTGCCGCCTCCTCGGCTGCTGCAGCACCAGCGCGGCAAACACAGCCTGCCATGCGCCACCCTGTGTCCACCTCAAGCGTGCAAGTAGCTAGATCAATGACAGCGCCCACCCCGACAAGCAGCGCATTCGAGCAAACTGGCAGGCTGCCGGCGACAGCTGGCCGCGCGGCGGTCAACCCGCCCGCGTCCGTAGCGCGTGCCGCCACATCAACTGGCCCTCTGCTGCGACCC…
>contig-100_111 length_8012 read_count_2956
CTGCGCCTTGGACGCACTGCGCAGCAGGCGGTGGAGTGGGATGAGATCAACGCGGCTTGGGGGCACGCTGTTCTGCTCCTGGCAACACTGGCAAAGGCGTTGAAGGTCCAATTCCGCGGCTACCGCCTGCTGCCTCAGGGCAGTTACCCGCAGGTTGCTGAGGTTGCGCGCGGCGGCGGCCAGGTGTACGAGCTGTATGGCCCTGTCAGCAAGTTCCTGTGTGCATCGTATGACAAGGCGCAGGTTGGCTTCCTCACCTGCCTGCGACAGCTGGCTGACTGGCTGGTGTCGCGTGGTGCTGTGGACGGTCAGGGCAACCGCTTTGCGCTGCCCTGCCCCATTGAGGGTGACCGCGTTGCGGGGCTCACCATCAGGCTTCAGTTCAACAAGGACAAGAGC…
>contig-100_112 length_7969 read_count_25202
CGCCCCCAAAAAACCGTAGGACGGTATGAACTTCCTTGCATGCCTTGGACTGCTTGTCCTTGCCGCTGCTTCCTGTGCCCGAGTGGCGCCCCCAAAAAACCGTAGGCGGCTAATCGTGGGGGGTCAGGATGCGTCCGATGGCGAGTGAGTGAGCAGCAACAGTAGAGTTTGGACTGCCAAGGCTGCCAGGTTGGGCTCTGGCCCCGCCCATGAGCGTCGGCGGGGCCAGAGCCCAAGTTGGGGACAGGCGGGCAAGCATGTATGTCCTACACCTGGGGCTGCCATTCTTGGGCCATATTGAGCATGCTGCAGGTTTCCGTACATGTGCAGCCTCCGGTCCAGCATTGGCGGGCACGTTTGTGGTGCCACCCTGATTTCATCCCGTCTGGCGCTCACAGC…
>contig-100_113 length_7957 read_count_478
ATGGGATCCAAGCGATATCTACACAATGGCTCTCACCGCAACCCCCTAGTACACCTGAGGGCTCCCTGGTTTCAACTTGCCAATCAACTGATCGGCGGCTCGTAGTCCTGCGCGGCAGCCTGCCTGCACCATGGGATCCAAGAAAACGTATCAGGATGTGATTATGGACGAGCTGGACGGCTTGGCAAACTGCGGAGACTTCTGCTGCTGCGGCACCCTGACTAGCCGTCAGCCAGATTTGGACGTCAAGGGAGTTGGCAGGCTCAGCCTTCCCTCTCTGCAGAGCAGGCTGAGCAGGTGTGCAGCGTGGCAGCACCAGCGCCCTGCGGCCGTGGCCTGGCCACAGTGGTTGACCCTTCCATCCGGCACAGCCGCCAGCTTGAGCATGATCAACTGACA…
>contig-100_114 length_7941 read_count_1970
AGGTAGACGTGCGCTGAGCTGAGGGCATCCACGTGGAACCAAATGTCGTGCGGCAGCGAGTACTTGATCAGATCCTCGTTCTCATACTTGTCCAAGCCCATGTAGAGCAACCAATCTTCTTTTCCGGGGCCATAGCCCCGCGGAGTGAAGAAATACACCATTGCCGCTTGTCAAATGTCCGCAGAGCGCTCGATCGACCGTCTTCTTCCTCACGACTGTTATGAATATGCATTAAATGGTATATGATCGACATGGGCCAGCAATGGCCTCTACACAGCTGCTAACCCACACAGCAGGCATGGTGATGTGACGCGTCCAAGGGTTTGCAGGACTCAATCCTTATCAAGACGCCGTCCATTGCTCACGTTCGCCCAGTAATATAGCTTGCCACGCGTGCGA…
>contig-100_115 length_7925 read_count_2020
TGTGCTGGAGCGCCCCGGCTACCGCGTGAGTACAGTGCATGTCTTGCGCAGATGCCGATGGGAACCTCATTCCAAGCACGGGTGAGCGGCCACAATGCCGCCGTTTACCACGGCCGACAAGCAGGGCGTGACGGGGCAACTGGCCGCAGGATTCAATACTGCACTCAAACGCTCCAAGATTAGCGGCTATGATAGTGCTATTGCCGTTGCTCACAGCCAGCCTAGTCGTGTGGGTCGGCTTGGGTGGCGGCGGCAGCCGGCAGCGCGCCGCTGCCCTTCAAGCTAGTGGCTGCCCTGTGCAGCTCTGCCCGGCTTGTCCCACTTTTCCAGTCCAGTCAGCAAGTAACAGCAGCCAGGTTGCAGAAGAGGCATCAGCAGAAGGATCAGCAGTGCTGTGCC…
>contig-100_116 length_7903 read_count_3846
CATGTCAGCACTGGTGGCACCTAGATCAATCAAACCGTTCTTACATCATGCCTGACAGACCCTGTTAACTTCAGGTGCAACGGCCCGTTGCCTTCGTCGGACACTTGTGGACCTATGGAGTCCCAGGATGCTACGAGAGCAGGGCAGGACTGCACTGTTGATGATCCAGTGGTAATCAACCTGGCCGCAATGGTGGCCAAGGACGACAAAGGTCCCAAGTCAGTCGGCGCGTTCGCTCGCTCTGCTGGCGGCATCGGCGCTGTGGCACTGGAGGAGCCTGACAAACCTCACGACCCCGTTCCAGGCCGGGCGCTGGTTGGTGGAGCCTCCCGTTTGTTTTATGGTCGACCTCCGCAGCAGGAGGAAGCACAGGGTGCAGATGGGAAACCCGAACCAGCC…
>contig-100_117 length_7900 read_count_1102
GGGAAGGCGTCCTGCCGGGGCGTGACACCTTGTTGAAGCTGCATTAAGAGCGGCCAACAAGGCGCAGGCGGAAAAACCTTAAAGGTTGGCCGACCGCAGTTGTTCAACGCAGTTGAACACGTCCAAGAGCTGCAGGGCGCAGGGAACAAGAGAGTTGGCGCAACGTCAGCCGCGGCAGCCGCAGCCGCCCGTACTTCCGCCACGGCTGCTTCCCGTCTACGTCTCCTGGCAGCCCCCCACTGGTGCGCCCACCGCCCAAGTTCTCCTCTGCTCACCTTTTCTTCCTCCTCACGCGCGTGCTCCAGCAGGCGCAGGTGCTTCTGGCAGACGAGCAGGGGGGCAGAGGGGCCGTGTCAGAACTGCAGGGGATCTCCGATTGCGCAGGCGTAGGGACATGAC…
>contig-100_118 length_7877 read_count_1916
GCAGATCCAGGAGTTTGGGCAGTGCCCCCGCCAGCTGTTCCAGCAGAAGCACCCGCGCCGCCTTGTTTGCCCTCCGGTTGACATGCCGCCACCCAGCGCGCCGGCATCACAACCAGGGGCTGCAGGCGTCGGTGGCGGAAGCAGTCAGGCGCTGGCGCTGGTGTCCGCCATCCTGGCGGCGGCTAGTCAGGGGGCGGGGCAGAGTCCCCGGCTGGAGGTGCCTCCGTTGCTTGCAGAGCTTGATGTGGTGGCGGCACGGCAGCTGCAGCAGGCGGCAAAGGTGGATGCCCACGCGGCAGCAATCCATCCGTCCTCAGCGGGGGCGGAAGAGGTGGCAGACGGCGAGCTAGCTGCCATTCACAGTGCTGGGTCCCTGGGTGCACGCTCAGAAAGCAGCCA…
>contig-100_119 length_7859 read_count_1063
ATATAGCCGCAAATAGCATGATGAGCGTCTGAAAGCAGTCGACTGGCCATGGCGGCAACAAACGGGGCGCTGCTACGGAAGCGCCTTAGCTTGAACGCACGGGCGGCGGTAGCGCCGCCGCCTGCCGCCACCGTCACCCCTGGAACAGCTGCCGCGCTTGCAGACATCACCACAATTGCCCGCAACCAGCAGTTAGCAGCAACGACAGAATCTTTCGATCCGGCCCAGTGCATCGCACGCAACGTTCAGAACCTTAAAGCCAAGCCCGCTGCTGCCTCACCGCTGCCGCTGTTTGGCGGCGGCGGCGGCGGCGGCGGCGGCGGCGATAGCGAGGTTGGTTGGGACGACGATGATGAGGATGAGGATGCGCCCAACTGGGATCTGCTGGGCCACCTTGCC…
>contig-100_120 length_7836 read_count_3243
GATACATCCCCCGTTGAATTGTTTCTGCACATCCGTGGGTGCACATTGTGGTTTTTAGGCGGCTCGCAAATCATATAGGCTTCTTTGTGGCGACCATGTGTTTTCTAAGGGAGTTTGCATCGACCCTTCAAGTGAGGCACGTCATGTGTTAGGATACGGGCAGATTGATGTTTTAAGGCATCGCTTTTCATGTTTGTTGCTGTGCAAGATTAGCCTCTGGCAAACAAAAACAGGCGTCGATAATTTGGTTGGTTGACCAAGTCAACGGCAGTTGCGGTTGATTATCCCTTGCATAACATGCACTGGCAAATTGCCTTCCGCTGCTGCTAAGGTTTCACCTTGCATGTCTATTGGGCCCCTTAATCAGGCCGGCAGTCTAGGGGAGCAAAAGATGACTTG…
>contig-100_121 length_7835 read_count_5280
GCTGGGGTTTCCGAGCCAGGCAATGCCGCAGGGCCAAACGGGGGTACACAGCACGAGCTGCCAGGTGCTTTCCTGCGTGGAACCGTCCACATACCGAAAATGGCCCTGGCAGCTCGTGCTGTGTACCCCCGTTTGGCCCTGCGGCATTGCCTGGCTCGGAAACCCCAGCGCTTCTCCGTTCGTGCAATGTCTGAGCAGGCACCGCAAAAACTGGACAAGACAACGAGTGAAGAGGTGTGGAAGAAGCTGCTGAGTGCCGAGGAGTTCCACGTGCTACGTGACAAGGGCACGGAACGGCCGGGCACGGGCGAGTTCAACAAGGTGTACCCAAAGGGTGGCGTCTTTGTCTGGTGAGCATATCCAGACTGTGCTTGTGATAACATAACAGCCACAATCAGC…
>contig-100_122 length_7834 read_count_8651
CTGCGACTCCTGCGAGGCGTGCAGCTAGTCAGCGCGCGCAGGATGCGTCGCAAGCAAGCATCCTCGCAGCCCACCTGGCCCACTTTGGGAAAACTGTTTTCTCGTTTTGGTATACCCATATCCAGCCTGTACGACCACCTCTTGACATTGTCTCCCTTCAACTAGTGCAGTCTGGTGAGGCTGTCCCATCCGTTGGCTGGATCACTACTGGGCAAGGTAGGGGTCTGGATCGCGATCGCTCCCGTGCCTGGTGGCGAATGATACTTGACCCAAAACACGCCCGTATGGCCGACATTAACTCTGTTTTCTTTGAACTCTCCGGCCCGGCTGTCGATCCCCTCAACGCCGAATCAAACGTTTGGGATGGTTTGTCTCATGATGAATTTATGAATCATTGCC…
>contig-100_123 length_7830 read_count_1645
CCTATCTCTGCGTAACTCACTGTGATCAATTTATGAGCGGAGCGACCTCTTCTGCCGTCATTGAGGAAGGTGGCATGCTGCCGGTCTCACTGTTGCTCGCTTGGGTGGCCCTGTGGGCCACAGTCAGGCTATTGCTGGGGTTAGCGCTGCCTGCAATACCGCGGCGATGGCCAGAAGCCACTATCGAATTGGATTGGTGGTGGGTAACGGTGCGGGTTCACAGCGCCGACGGCGGCTTGGCGGCGCGGCTTGCTGGATGGCACCGCCATGTGCTGCGCCGCTGGTTTTCGGTTGGAGCTGCGGCAGGCCTGCTGGCGGCAGTCTGCAGCGTTGCGCTCCTCTTCAACGAGCTCCTTACACTGCTTTCCAGCCTCGTGCATGTCAGCGAAGAGGCAGGAG…
>contig-100_124 length_7822 read_count_3180
ATTTACGCCCTGTCTCTCCGGCGTAAATGCTTATTGCTTTTTTGAGATTGTAAGTCCTAGGTTTCCCTGTCCCGCTTCTCCTAAACAAAGCCGGGGCCGAGGCCCGCGCCAACCTCCCTTCTCCTCGAATATGATCAGGCATGAGTGAGCCCTCGCGGGAGGGACAGAGCGCCAATCAATCCTTCGCGTCCGGCCCATCGCCCCAGCTGGCGTTGTTGGGCCTGCCGCCGGTGGCGCCACACCCCTTGCCTGTTGGCCACGACTACACCCTCGCATACAGACCATACACCTGGAGACCACTGCCATACGGTCCCTGTCCCCCAACATTGTGGCCTGCACAATTCACCTTCCCACCGCCACACATGATGACAGGGCAGGGCAGCACCCAAGTGCCCGCCA…
>contig-100_125 length_7767 read_count_4961
GTCCGACCCAGTGCTGATCTATGACCAGAAGCCGGTGGAGGAGTACCGGCCTCTGAAGAAGCGCAAGCCCGTGCCAGCACCGCCGCTCAATGTGGCGGCTGCCCAGGCCAAGCTGCAGCAGAGCAAGGGTCCCAAGAAGCAGTCAACGGATGAGGCTGGAAAGAATGAAGAGGAGGATGACAACGACACCTTTGAGCTGCTGCCCCCCGGTTGCAGTCTTAAGGATCCCACATACGGCAGGAGCTTTGGAGCCAACCGCAACAGCCTGTCCGACCCAGTGCTGATCTATGACCAGAAGCCGGTGGAGGAGTACCGGCCTCTGAAGAAGCGCAAGCCCGTGCCAGCACCGCCGCTCAATGTGGCGGTACGCACATACCGCTGCCTGGTTGCACGACTGCT…
>contig-100_126 length_7766 read_count_3486
CACATCTGTTGTTTCTTTCCCTGTTTAGAGATCGTCTTTGCGCTGCAAACCCCCACCCGGGTTGCAGCACAGCAAAGTCCAAGCACTCTCAATGTGCAACACCCGCGTGCCCGGAGTTGTTGGCGTCGAGCTACCAATGTCAATGTCGCAAGACCATGCGGCGACGCTGGAGCCAGGGCACAAAACCCAAGCTGTTTTCATGGCCGCCCACTTCTCACCGCAGCTGCACGCGGCAATAGCCAAGGTGCGCAATACTGAGATTGTGTGAGAATGTGCGTGTTGACGCCTGCCGCCTTTGCCGGCGGCGTTGGTCCGCGTGTCCTCTGCGTCCTGCGAGCGGTCGTTTAACATATGCACCCAAAGCTCGCCCTTTGGTGGCTGCATTTGGAGCCTATTCGG…
>contig-100_127 length_7756 read_count_2292
CTGAGAGTCAGGGTGGCTTGGACAGGCCATTTCTCGCACCACGGTAGCCATGAGAGCGGCTGAGCACCTGGCCGCCCTTGAACACTGGCAGGCGGAAAGGGCCCGAAAGGACACAGCAATCTGGCAAGAGAAGGTAGCTGAGGGTCTTGCGGCGATAGAGGCGGCCAAGGCCAGGGCGGAGGAGGAAGCCCGCCTGTCCACCCAACAGTCAGCAGCAGCAAGCACTGGCGCAACCAGGCCTGGCACGGATGCTACAGTGCCGCAGACAGCCACAGCACCATCTTTCCAACCACATCGTGACACAAATGCACCAAAAGTTATGCTGGAGTCTGCACCTGCGGGCAATAGCCGCAACCGCAGCAGCGGCAGTGTTGGCCTCAGCGTGACCGGCAGCACCGT…
>contig-100_128 length_7738 read_count_2240
ACCCCGTTGCTGCGGTAGTATGCGGCATGGTCCAAGCCTCTCAACGAAAGGGTGTGGGGTGATTCGTCGGTGCCCTCAGCCGTGAATGTCAGATCCAGCATCAGCAGCACTTCGGTGTCGGCAGCGTGCAGCGCGCTAAGCATGCTGCGGAACTCAACAGCCGCCACTGCGCTGCTGGCAAAGGCGGTGGAGGCAAGCAGCGGGTCGGCAGCCATGTAGTGAACGGCGGCGCGTGCCATCAGCCCAATGCCTTTGGCTGTCGCATAGCTGGGTGTCAGCACCACAGCGTTGGCTCCCACCGCCCTGATGTGCGCCACCCTCTCCGCCACTCCCAAAAAACTGCCAGGATGCTGAACGCCCTTGCCCTGAGCAAAAGTGCGCACATCCAATTCCAGCAGC…
>contig-100_129 length_7729 read_count_692
GTGGGTCGCCTGCAGCAGCTGCCTGTAAATTGTGAGCCCCAGCACGGAGGCCACCTTCAGGGTTAGCTGGTCCTCGGGGCGCAGACGATCCACACGGTCCGTGATGATAGAGTTGATGGAGACGTTGTTGCGGATAAAGTCAAGTCCTGCCTGAGCCACAGCCTGCACCTCATCAACAGTGCTGCGCAGTCCAGGCCTTGAGATGCCACCCCTCTCTCCAGCACCTGCCGTCTGGAGCTGGGTTTGAACGAAGAGCTGCAGGAAGACCACCAGCTGCTCCAGGAAGGAGGGCAGCCCGTTTGAGCGCCCCCACAGCAGCACAGCCACTTCGGGGGGCACCTGTGCACCGCCCAGAGCGGCGGATACGAACTCGCTTGATTGCAGCACATCAAAGGGTTG…
>contig-100_130 length_7728 read_count_711
CCCCCGCCTAGGGGCGCTGCTGCGCCTGGTTTATGACCCGACCTCGCCCGATCAAGAGAAGCGCGCAGCGGAGGCGGAGCTCCAGCGCCTGAGCCGTACCAGCTATGCCTTGGAGTGGGCGCTTCAGCAGCTCAGCCAGCCGGCGGCGGACATGCAGACCCTGTTCTTCGCCTGTGTCTGCGTCGACGAGGCGGCATTATACCGGTGGCGACAGCTGTACACTGTGCAGCAGGCTGCCGTGCAAGACTGCCTGTGGCACTATGCAGCCAAACCAGGCCAGCCCCACTTTGTGCGAGCCAAGCTAGGGGGCAGCCTGGCGCACATACTTTGCCTGGAGTGGCCGCAGGGCTGGCCACAGCTGCAAGCGTGCCTGTCTGACCCGGGCCGGCTGGAGGTCGG…
>contig-100_131 length_7721 read_count_656
TGCAAACTCCTTCTTAGCGGACAGCACGCGCGTTCTGCCGCTGCTGGGCTGGTGGGCAGCCAGGCGGATGAGCTGGTCGCAGAAGGAGTTCATCTCGGCAAACATGGTGTGGTCCAGGTGCTTCTTGGCGGCGTTGCAGATCTGGCTGGCGGCGGCGCGACGGGCGGCCACACCAGACTTGCTCACAGCAGCCAAGGACCACAGGGACTGGTGGGGGTACGCCTGCGTGATGGCCACGATGATGGTCTTTGCCATCTCCGACACCTCCTTGCACGGGTGGCACATGCGGGAGATGAGCTGTGGCAGCGCCGCCAGCCAGGTGTGCATGGGGACCTTCTTGGACAGGAGCTGCATCACCTCCAAGATGGAGGTGGCCGCCTTAGACACAGCCTGCTTCTC…
>contig-100_132 length_7698 read_count_3019
CACCAGCATCTTCACGTGAGCATTCTAAACAAATGCAGCACTACCGCAAGCACAGTCACCTCACCGCCACCTGGTTTGGATTGGTTGCCAGGCATCTAATGCAGTATTCTCATTGCAGCCTGTTGCGCAGAATACGTCTGATAGATTCAAAACGCGGGATTCCCCTGCGGTGTGCCTCACTTGAGAGATTCATGCGGGTTGCCTCCCTGCTCCCCTCCGCCACGGAAGTGGTGATGCTGGTTGCCCAGCAATGCACCGATGGAAGCGCTGCCAAACTGATCGCGCGCAGCCATGAGTGCGACTATCCGCGCGGCTTGGAACACCTGCCGGTCCTCACCGCCGCCCGCACCAAGTGGACAAACTCTGCCGACGTCGACCAGCAAGTACGCTCAGCTCTGG…
>contig-100_133 length_7692 read_count_8428
CTCCCAAGCACTTCCCAAAACAGGCTGCAACTTGGCCGCTAAAGCGTTGCATTGCTGTATTATAAGGTCATTATCGCGTTGTGCTTGCCCGCGAGGGCCTAAGGCGAACGCCGTGGTTGTTGTCAACGTGCACACGGACCCTGTTCATCATAAGTTGATGTTAGCAAACACATGAAAGGCTGGAATCTGCGCTACAAGAAGCCCACAGCGGAAGAACAACGCCGACAAGCAGCTGAGCATGCGAGGGTAGCCAAAGCAGCAGAAGCTGCCAAGGCGGCACAGGCGGCGGCAAAGGGCCGCAGCCTCAACCGTAGCAGGGCGAACTGGCAGGTTGCAGCAGCACTGCTTGGGGATGATGAAAATGTGTTCTTTGATGATGACTGTGGTGTCTATGACAGC…
>contig-100_134 length_7692 read_count_1188
CAGCGGGGCTCTCATTCCGCAGGCCCACTTGGACTCGGCTCGCAATGCGTCAGGGAATATGAGCAAGGAAAACAGCAGCTCAGGCCGGCGGGGATATGCCGCAGCGCTGCAGCGCAAGCAGGACGCGGCGAATAACAACCAGGACGGCGCCCGACTGCCGCGCGTGGCGGCGCTGGCCAGCAAGTCGCACAGCCTGCTGCGGAGAAGCGGGGTGTATACGAGGCCCCTCAGCAGCTTGAGAAACGTGCCGTCGCAGGCTCCAAGGCCACCCAGCACCTCGTCACACCGTGTGGGCTGCAAGCCAGCCACCCACAGCACACGAACGCTTGTGCCTTTGCTGGATGTGCACACTGCCGGTGAAGCGTCCACGCCGGCCACCAGCACGGCTCCTGCGCCTAT…
>contig-100_135 length_7690 read_count_1448
GTCGGCTGGCTTTGCACTCTATGCTTTCCATTGCCCAAATTGGGGCAATACTCTAGGGGAGCTGCGAGGCGTGCCCTCGTGGCCCTCGGCGAGTATCTTCCACCGCCCCTACAGGTGTGAACCCGCCCCGCCACTGAAGATTGCATTGGGGAGTCGGCGCTAAAGGGATCATCAGCGCAATGGTAGTTGTGCCCAGTCAGAAGCTGCAGCTGCTGGCAGATGCGCTGGCCCTTGAGTTCAGCCAAAGTCAGGCCAGCGCGGAGTGCGGTGCTGCATTCAGGCGCCTGCTGCCCAGCCTGGAATACCTTGGCATCGCCTTGAGCAACCCCTTCCAGGCTGGCACTGTCGTGGCTTCAGGGAGTTTTGCCACAGAGGGCCCCACCATATTGCATTTGCATG…
>contig-100_136 length_7679 read_count_2674
TGGTATGAACTGCCTTGTTGCATTGGCTGCCTACCTAAACTGCTTATTGGGGCGACGTGCGGCGGCTCTGCAGGTTGGCAAGCCGCTGCTGGAGGCTCTCGAGGCTGTTGCCCATTTGGCTCAGATCGCCCGCTATGCTTGAGCGGGCCGTGGAGGGCAGGCTGCCGCCAGACAGGGGCCCAGGAGCCGGCAGCTCGCTGCCGCCGCTCAGCCGCATCTGGCTCAGGCGCTCACGCATGGCCACCATGCGAGCACTGGTGGCGGCAGTGGCGTTGGCGGGAGAAGTCGCAGATTGCGGGGAGGGAGCCGCGAGACTGCCCCCAGGGCTGTACACCGGTGGGCGCCCGTCGGCGCCGGGCGACGACAGCGCCGGGCGCTGCAGCGCCAGCGGCGCCACCG…
>contig-100_137 length_7672 read_count_1956
GGAGCAGCTGGCGGGGCTGGAGGCGGAGGCCAGGGAGCAGCTGGCGGCTGCGCTGCCTGAAGGCGTCGCTCCAGCTGCACTAGAGACAGCACCAACAGCAGCGGCACCAACCTTGCTGCTCACTGCGGCGGCTCCTGAGCTCCTGCCCTCCCCAGCAGCAGCAGGGGAGCCAGCTAGCGCTCCAGCCCTGCCAATACAAGACAGCATCACCTCACAGCAGCAGCAGGAGCAGGAGCAGCCGGTCCCTACTCCAGCAGCGGCAGAGGCGGTGGCAGGAGTTGCCCAGGGCGAAGCCTCAGGACCAGCTGCACCTGCACCTGCCTTGCAGAATGCCTTGCCTGTGCAGAAACCGCAGCAGCAGCAACAGCAGCAGCAGCAGCAGCAGGAAGAGAAGATGCC…
>contig-100_138 length_7667 read_count_3611
TATCAATCGTAACTCTGCCGGAGCATATACGCTACTGCTGCATCGTCTCCGCTCCTATCGGCCCTAGCCAGTTGCAGGGGCTGAACCTAGGAGCTGCTCAATCAAAGCTGTGAGCGCACGGCCGAGCCGGCAAAATGGCTGCGGCGCGTGGTAATCTCCGCCTGGGGCCGCTGGAATCCGCGGGGCTGGCCGGGCCACCTAGCCTTGTCGCCGCAGGCGGGAACGTTCTTGCGGTGGCAAGCGCTGGTGCCGTCGTGGTGCGCTCACTGCAGGAAGGACCCACCCTCCTCAGGGCAAACAGCACTTGGAAGCCGATTGCGTCCTTAGCAGTGTCACATGATGGCCAGTGCATTGCTGCGGGGCAGCGTGGCGCCAAGCCCGCGCTGTTTGTGTGGCAAG…
>contig-100_139 length_7644 read_count_7255
CTCCCGTTTATCAGCGTGCAACTCATACAATACACTGCTGTTTGCTCTGTGCATTGTATCAAAGCTTTGTTACACGCGCCGCCGCGCTCCCTGGGCTTGTTCCTCCGTAAACGTGCTCGTCAGCGAGCTCCTCTTTTCCAGCCGCCTTTACCAGCAAAACACACATTGCGTCAGAATGCAGGCACTGACCGCGCGCCAGGCGGCCTTGGCAGCAGCAGCAGGCGGCCCGACCCGGCGGCAGCGGCGGCAGCAGCAGCAGCGCAGCCGGGCCGGCACATTGGTGAGGGCGGATGTGGGCTTCTGCCGTGACAAGATCAGCGAGCGCAAGGACATGGTGGATCAGATTGAGGGCACCGCGAAAGTCGTGTTCCTTGGGGCTGATGGAGCAGAGGTGGAGGT…
>contig-100_140 length_7644 read_count_4545
AAAAAAAATGTTGAGCTGAGCCAGGTGGGCATATGGACTAAGTGAGTGATGCGCATATTGCGCATATTGCAAGGAAACGCGCTCAGGTGGTCTTTAATATGCAGAGAGGGACCCTACCTTTGCAAGTCGATAGGACCCTGTATTGCCATACGCATGTTCATGTGAACGCGTGCAGCCTGATTGGGTATGCAAGCTAAGCAGTGCTGAAGGAACGCATGTCATTTGTCCAAGGCAGCGGTCTCTGGCATGTGCGGTGAGCTGACACGACCGGCATGCTGCGACCTCAAATTGAATGCATGTTGATGCTTTCTCCACCTGACATGCTGACATTGATCCCCCGATGACAAGCTTGAGGGAGCAGAAGGAGGCGTTCGTGTCGGGGCATGCGGGTGGCTCGGT…
>contig-100_141 length_7643 read_count_1958
CTTGGCATGCATATTGCGGTATCCAGCTCTAGTGGCGAGCACCGTGCAACGCTGGAGCTTGCTGCAGTCGTCCCGGAGTGCAGGGTGTGTCGTTTACAGCGAGCACGGCGTTTAAGGGGCAGACCAGGGGCTGCGGATACGTGTCGTTACTCAGGTAGGTTGCCGCAAGCGTGTGACTGCTAGTGAAAGCGGCATCAGCGGCATGCTTGACATGGCCTTGGCTGATCTGCAGCTGGGCATCCTGCAAGCTTGCGAAAGAGGGGCGAAGCGCTGTCCTGTGTGCCGCGGGTAGGGCTCTGTTAGGTCGCCGCGGTTAGGTTGCTGTCGCCTGCCGCCGCTCGGGAGCGCCGCTCTCCTGTCTATGAGCTGTGGTGCTGGCTGCAAGAAAACCCCTCATGC…
>contig-100_142 length_7626 read_count_19162
GACATGGCCACAGAACCCTCTGTCTCCGCCGAAGCTCCCACAGCATTCTTTGAGCTTGGACTAGGGGAAATATCTCAAACCCATCTATCTTGCTGCGGGAGCTTCGGCGGAGACAGAGGGTTCTGTGGCCATGTCTGTTTGCTGCAGCAACGTTGCGGGTCCCTCGGGCCGTGTTGCGCCTAGCCAGGCGACATTCAGGCAGCAGAACCAGCCAGGTAAGCCCGCGGCTCTGGCCCTCCTGCACCTTGCGCCCACACCCGCCACCCCTATGCCCCGCCCGCCCCGCCGCCAATGCGCTTTCGGGGCGTGTGAGGAGTCCGCGGGACGGGGGTGCAGCGAAGCAGGGCGCTGGCCGGCCGAAACACCTCTGCAAGCCTAGTGGCGTGGTTCGTGCCCGGC…
>contig-100_143 length_7625 read_count_452
CGGCAGTGCTTGCATTTACTGAGGAGGTGAGCAAGATTGTATAGCGGCTATGAGCAACATGGAGGCAGCAGTGTCACCGCCAAGCATTTGAACCGACAGGCCGGCAGTGCTTGCATTTACTGAGGATCTTCTTTTTAATGATGCGAGAGTGCACTGTGACCTTGCCGCCGCTGGTAGAGGGCCCCGTGAGGGGGCTGCTCAAGATGTCCCTCGGCCCGGTCAGCCTGACGAAACCAGGCTTGTCGGCACAATTGGAAGGCCCGCTCCGGGCTCGCATCATATGGTGGGGCGACAGCAGCGGCGGTGAGCTGCTTTCGTTGGCAAATGGCAGCACCACGCCCGCGGCGGCCGGCGCAACAGCGACGGCGGTCTTGGAGCAGCAGACCATCGTGGCATTCC…
>contig-100_144 length_7619 read_count_6435
TGGCTGTTCACCTGGCACACAAGGCCCGCGGCATATCAGTGGAGTTCCGGCCAAATACTGTGTGGGCACCACTCAGCGTTGCATCATTAGGCTTGAAAGTGTGCGGTGCTGTAGCTGTCTGCTGCTTGTGCAGTGCACAGTGCCCTTTCGCCAGTTGGCAGATTGCTAGGTCGTATGCTCTGATATAGCGCAGCATATCCGTCCACAACTAAGCATGCAGTGTGAGTGCCCGGCCGGATCCCATGCTGTTCCTCTCCGATGCTGCCCACGTGTCAAATGCCGCGTACTATACATGTCAGATACGTGATATGCATGGTCTTGCCAAACCCCGTAACCTGCAGGGCAACGAGGTAGCATACCTTGTGGACTTTTCGGGCGGGCCCGGCTTTGCCAGGGAGC…
>contig-100_145 length_7618 read_count_5214
CCGACCTCAATCCGATTTCGCCTACCTCGCTCTTTCGCCCCGCGGTTCTCCACGGATTTGAATTTGTACATGATGACCAAGGTAAACTCAGGCTAGAAAAGGTGCCCCCTTGGGAGACGCCCCAATCCCCCTGTGTACACGCTCAGAGCTCCATACGTTTTGGTCAGGATGGTGACGTTTGATTAACATAAAACAGTAATACACACTTAAATCAAAAATGAGGGGAGGGGGGAAATATAAAATTTCGTAAACTAAACATGCACCCCGGATTTCAATAAGGTAGGCCTGAAGGCCCGTAATATCTAGGAAGGGCACAGTGTGGCCTAAGGCTTGTGTGCTTGAGGGATGAGTGAGCAGGGTAGGCACTGTTGAGCTGTGGGCAACCAGGGAGAAACTGCG…
>contig-100_146 length_7612 read_count_5214
CACCGCTGTCGGCACCCATCTTGATGGTGACGGCGTTGGCGGACAGGGCCAGGGCCAGAGAGGCCAGACCAGCGCCAACAGCCTTCAGGGGGCGCACCACGGCGGCGGGGGCGGCCACGCGGGCCTTGGCCTGGGCCTGAGAGGCCTGGGGCACCACAACCTGAGCACGGATGGCCTGCATGACTGCTAAGTGACGAACAAGCGACTGCTGGGAAAGACAGGACACAACAGTGACACGATGGGGCAGGTCGAGCTGGATATGCTTTGGGGTCGAAGGAATGGAAAGGCGCCGATCTGGAAGTGTGTTTCAGGCCTAGCAATCCCAATCGTCCCTGCGTTCAATCAAGAATGGCAACCGAGTAGTCAGCGTTGAGCACCGGCCTGTTGTCCAGCGCTAGG…
>contig-100_147 length_7603 read_count_1988
CCTTGACCTCCTGCACATCTGAATCCTGCTTTTATGTCTCTTATACACAATCAAGCATACAAACATAGATAAGCTGTATGGAAGCAACAACAGAGCAAACAGGCAACTGTGGACGAGCGCACGCAACAACACACGCTAAGCGCCGCACTGCTCCCTGGGCTTTTTGGGATGAAAATGCCCATCCAGGAAGTCGATTCTAGACATCAGTTCCATGCCATCAGCTGCTTCTCTGAGCTGAAGAGAAGGCCCTGAAGACTGCGGCTGAAGGCCTCCACCCCAGTGGCGGCAGACAGCAGGCGCGGGGCCTCCTGCAGGAACGCTTGGTACCGATCCGGGTGCAGCTGCAGAAGGGGGCAGGCTATTAGCAACTCCAGGCTATCCAGCTCAGTTCGCGCCTCC…
>contig-100_148 length_7598 read_count_929
CGCCATTGCCACGCTGGTCCGCTTCTCTGAGGACCCTCAGTGGCTGGCGGTTGAGTGGGCGGACGGCACACCCACAGCCACATATGTCACGCCAGCAAGAGATGCCCTGCTGGCAGCGGTGCTGGATGCGGCTCAGGCTGCATCAGGGCGCCCCATCCCCGTCCTGACACAGACCACAGCCCCGGGTGACGTCATTGTGGCGCAGCGGGCACAAGCGGTGGCGGCACCGATGGTTACGTCGGATGCTGAGCTGGACAAGCTGAGCTTACACCACCTCAGCACTGCCGCACAGCATTTCATGGCAGCAGGGGGTGGTACCGCATCGCTGGCAGTGCTGGCACTGGCGGGACTCACGGCAGCTTCCGCAGCAGCCGGGGGGCCATTTGCAACAGGCACTGT…
>contig-100_149 length_7587 read_count_3888
GTGGAGTGGGGCGAGGATGAGCGGGAATTGTATCTGCAGTGCAAGCAGCGATAATGCCCAAGCGGAAGCAGCAGCAAGAAGAGCCGCTTGGAAGCAGCAGCGAGGATGAGCAGGAGCAGCAGGAGTCAGGCTCTGCTGACACTTCATCGGATGACAGCAGCGAAGATTTTACCTCGGGTGGTGAAGACAACGGCAGCGAGAGCAGCGATGACGAAGCGGGCGAGGCTTTTGAGCAGGTGGACGTGGACTTTGGCTTCTATTGTCCTCAAGAGAAAGACTTCCACGGATTACGGACGCTGTTGCAGAACTACCTGGATGGCCAGCAATGGGCCTGTTCCGAGCTGGCTGATGCCATCATCCGACAGGGCCGCGGCAAGCAGCTGGCTATGCATGGCCATC…
>contig-100_150 length_7560 read_count_8607
AGAAGTTGAACAGGTCCTCAAGGCTGGGCCCCAACAGGTCAATGACCATCACGTTGTAGTCGCCCTCCACCCCATACCACCGGATGTTGGGGATGCCAGTTCCACCCTGCAGAATTTTGTAAATCTTCGACTCATAAAGTAGCTGCGGGTGTTTGGTCTTAGTTGACTCCAGCTTGATGCCAACCTCCTCGCCAGTCAGCAAATGGGTGCCAATGTAGATGTCTCCAAAGCTACCGGAGCCAATCTTCCTGCCCAGCCTATACTTTCCCGCGATTCTGATGTCCATTATGCTACAGTGTTGGCCTTAGAATGCCGCAACCTGCTGTTCTGGGGCGCGGCTGGACCTGGCTGCTCACTGCTGGGCCCTTCTGCTGCCAGCAGCCGCTATCTCCAACATAT…
>contig-100_151 length_7542 read_count_2791
GTGCGCACAGCTACAGGGTATCCACCATGCAGTGTACCTTGTTGGATGATCACTTTCTTGTCAGCCTAATTCACCCTGCCAGTGCGCACAGCTACAGGGTATCCACCAGAGGAGCGCCGTTGGCCCGGCTTCAACCCACTCATCCGTTTCATGGCACCGCACTGATTATCCGGACGCCGCAAACGGCCGCTGGCAGCCTTTAGGGCTTGGACTTCAGGTGGCGCCCCTGGAGACGCCACCTGCTGTCGCGCCGCGGTCGGCTGGTTGGGTGGCAGGCATGGCGGCACCTCCCTCCCACAAGCTCATCCCAGGCTGTGGTTTCCTCGTGGACGGCTTCCGCCATGCTGGCCACCCGTCTGTCAAGGCTTTCTTCCTCTCCCATGCACACTCAGATCATTA…
>contig-100_152 length_7512 read_count_1221
TGACAAGCAGCACCAGCCCCTCAAAACGACGATCGTCCACCACGCTGAACACCACGCGTCGCAGACGGTTGTCAGGGGGGAGCAACCACAGTGCGCGATGTTGATATGTAGACAAGGGCGGCCCCGTTGCTCCCTTCCACTCTGGCCCACAGGACGCCAGCCTCGCCATCCAGGCCTTCACGCTGCGCCACGCTTTGGCTGCCGCACTATCACCCTGCTGGGTGGCCGGGCCTGCTGGCTTCCCTGGGGGGTCTGACTGGAAGGAGGAAAGTCTGCTGGTTGAGGCCATGGTCTCCTTGGGATCCTTGAAGTAGCTTCCGCTGCTGCTGGTCCTGGCAAAAGGCCGCAGGTCGGCAGCTTCACGCCACATGGTGGCGGTAGCAGCCTCTATGTCTGTCG…
>contig-100_153 length_7499 read_count_2468
GCAGTACACTTTTTTGGACAATCGTAGCAATGAATTTCGACACAAGTCCTCGCTTGTAAACGGCCGCGACTCTTTTGCACATGGCTTCTGCGGTGGACAGGCTGCTAGATGAGCTCCTCAGCAGCGACGATGAACAGGACGTGAACGAGGCACAGGCTGATTGTTCTCAGCCGGGGCCCGGCAGCGAGGCAATAGGGGAGCTGCCAGGCGAAGCGGCAGCAGCAGAGCCGGCAGCGCCAGCCAGAGCAGCCGGTGCAGTCGTCTCGACGAGTGATCTGCAGGCGACCGACAGAAGTGCAGTAGCAGCTCCAGAATTCACAGTTGGCAGCCATGATGCTACGGAATCATCACGTCCCCTGCAGGATTCGCCATCGGCAGCTGAACCAGAGTGGGATGGCG…
>contig-100_154 length_7471 read_count_4819
GGAGGGTGCCCTAAAGCCAAAAAAGAAGGAGGCTCTTATTTTTTTCGGAACACATAGTTCAATTGCGGCAAAACTACCCTGCTTCGGGAAACCGGCAGCAATCGCAGCGTTGGCGCGATACGCAGGAATGCGGGAGGGTGCCCTAAAGCCAAAAAAGAAGGAGCATGCGGCGCCTGCCCGGGGAGGGGCATCGGAAGGCGAGCCACAAGACAAGTGTGTTGTCATAAGCGGCAACGTGCAGCACAAGCAGAAGAAACGCAAGCTGGAACGGCTGCTGGCCGTCGACGGTGCCACATCAGCGGTGGACGCGCCTGCAAGGAGAGAGGAGGCAGCAGCAGCAGGACGAGATGCACCAAAATCAGCAGAAGCAGCAGTATCAGCAGCAGATGTTCCAGGGAA…
>contig-100_155 length_7440 read_count_2622
CTGTTTCCCTCCTGTGCTGGGGCGATTCCTGTGCGGGTGGGGAAAGGATTGGCGAGCAACCACAGATAGGGGGAGGGACAAACAAACAGAGGGTCCACAACAAGAGCAGGTAGGTTGGTGGGAGCCAGCCAAACAGGAAAGACACTGGTGGGCACGGATGCTGCTCCTGCTGCGGTAGTCAAAGTCAAACTGAGGCTGGGTTGGGTCAGGCCATGTTGGCCGCCCGAGTGCGGGGGGTCACAGTGTTGCGAGGGCTGGAGCTGAAGGCCTGGTCTTCCGCGAGGTGTGCAGCGCGAGTCTTGATGGTCATGCCACCCGCGCCTCCGCGGGTGCTGATGTTGGCAGTGACGCCACCAATGTGCCCGCTGCCCGTGACGGCAGCAGTTGCGGCCGCACGGC…
>contig-100_156 length_7435 read_count_2476
CTTAGGCATTACATGGGCATAAAATTCCAGCGGATCCAACTCCGACTCGCCCTTAGCACTACGGCGCGCATTCGTGGCGATGCGCAAAAAATCAATGTTGCTCACGCCTGGGATTTCCACAGGGCTTTGAAAACTGAGGAAAAGGCCCATGTGCGACCGCTGCTCTGGCTCCATCTCAAATAGATCTTGACCCTTGTATGTTGCCGATCCACTGGTTACCTCATAGTCAGGGTGCCCCACAAGGACCTTGGACAGCGTGCTCTTGCCAGAACCGTTCTTGCCCATGATGGCGTGCACCTCCCCCTCTTGAACTTTCAAGCTGACACCACGAAGTATTTCCTGGTCGGTGGCCGCTATTTTTGCATGCAGGTCATGTACCTCCAACAGCGGGGCGGTAGA…
>contig-100_157 length_7424 read_count_4034
CAGTGCGTGTGTTCCCCGTCAAGGCCTACGCCTTTGTGAACTATGCCGACATCGGCTCCGCAATCAAGGCCATGCAGGCGGTGGATGGACTGGCCATCCCGCAGCTCACGGGTGCGCACCCTTTCTGTTTAACTTACCTTTTGGTTTTGGTTGCCCTCATTGCTGTCTTGTTCTACGTGTTATCTGTTCACAGATGTATATAAAGTTGTGTTATCTGTTGTAGAAGTTCACCACCAGTTTGCCCCTTTCGGGCTAGCCGGTGTATGCCAGGCCTTCGTTTCATGTCACATGCTGCGGAGCCATGTTATCGGTTGTGGAGTTTGAGGCTGGGCATACAATCGCTGGACAATAGCGGGGCATGCTGCGTGGTTTTCCCTGGCTGGCTGGCTGGGCAACAAC…
>contig-100_158 length_7411 read_count_1827
CCCAGTCCTGCCGCTCATCCTCCCCATCCTCCTCAACACCATCCATCAAGTAACATGTCGACAACAGGGGAGAAGAGCAGCGCCACCCTGACCTTGGCTGCGGTCGCTTTGGCTTGTGGTGGCGCAGCAGCCTGGCTGCATATGCGTGGCCGCCAGGAAAAGGATAGCGTTGGATATAAAGAGCCCCACGTGCGACTGCTGCACCCAGCTCACTACAAGCCGCACAACCCGCCATGGCTTGTCACAGCAGCCGCCATAGCCAGCAGCCCTGCCATCCCCTCTGGTAGCGGCGCTGAGGGAGGTGATGCCAGCCAGGTAGAGGTTCTTCCACCCCCTGCTCGTCAGACAGTAGCGCAACTGCTGGAGACCGCTGCGGCGGGGCATGCGGGTTCTCTGCTA…
>contig-100_159 length_7405 read_count_3558
ACAGGCGAAGTTCTAGAGGCGTACATCTTTATGGGCCCTGTCTACTATCAGAAGCTGAAGCATATGGTGCTGGATAAAATGCATGCTCGTGCCCGCGGTCCCCGGGTGGTGCTCACGCGGCAACCCACCGAAGGTCGCAGTCGAGATGGCGGGCTGCGCTTGGGCGAGATGGAGCGTGATTGCTTGATAGGCTATGGTGCTTCCATGCTTCTGTTGGAGCGGCTGATGATTAGCAGCGACCAGTTTGAGGTGCAAGTGTGCACGCACTGCGGGTTGATGGGCTACAAGCGCCACGATGGGCTCTCAGTGTGTCCCTCCACCCGGTCCTCAGAGCACATGTCAACATTACGCATCCCCTACGCTGCAAAGCTCCTGTTCCAGGTTTGCCTCCCTCACGTT…
>contig-100_160 length_7387 read_count_3491
CAGATACAAGTTGCCGAAGTAGCTGACACGGGGGTGGGTGAGGCCCCCATCTGGCCCCAAGACGTGGAGTGTGTTGCTTTGATTGGTTCTTGTGCTGGAACAGTTACACACATGTAGCCGACAGTGGTCAATGCTGTAGCGATCCAAGACCAGCGCTGCTGAGTGTGTCGGCTGAGGCTGTGGCCTGCCCAAGTTTACGGCTCTGAGTAGTGGGTCACGCAAGCGACCCTGCAACTGAAGGGTCGCCTCTCCCCTGCCCTGTTTGCGGCGCTTGCCGGCTTCCCGCCAGGGACGTTGGACAAGCCCATGACGTCTGCAGAGCAGGCGGCATTGCTAGCCTGCTTGGATGTTGCCTATGGAATTTGGGCGGCTGTTCACCTGTGGCAATGGCACTCTCTT…
>contig-100_161 length_7366 read_count_824
ATGGATTGTGCGCAGTGGAGAACAAGATTCACGGAGCCGTGCCGGAGGTGCTTACCCCCGATTGCGTGCGGAGCTGGCGGTGGAGTCAGACGGGCCGGAGTCCCTACGCATGGCATCCTTCGGCTTCTGCTTCCTGCGATCCGTTAACGTGTTTACGATTCTGTTTCAAGAAGCATCTGTAAGGGCACTCCAACGCAAGAGCGGACGCAACACCATGAGGCACATGGGCCTTGCCCAGCTCCTCCTTACTATTGCGGTGGCCGGCGATGTCATTGCCCAGCCATCCAGGCCCACCATTCCATTCCTTCGGCGAAGGCGATTGGAGGCTGAGGGAGATCTAGGGCCACAACCAGCCAGGCCCAGCCAACCTTTTATTCGTCGAACAAGACAGCTGAACCA…
>contig-100_162 length_7365 read_count_1410
CTGGAGACGAATTTACCTCCGCTGCTTAGAGCATGACTGACGAGCTCGACCAAAACGGTCGCGACTTCCACCTCCTGCACTCCCGCCAGAGACTGCCACTGGTTGTAGGGGTTGTTGGCGGCGTACTTGTGCTGGCAATTGTTGGCCTGGCGAGGCCGCACTACATCCCGGAACTCGTGCAACGCCCGCTTATCTCCCCGGAAATCCCCGATGCAGCGGCTGGGCAGGAGCAATCGGCAGCGGCAGCGGCGGCAGCTGCAGCAGCAGCGGGCGACAGCTCGGCCGCCAGCTGCCCTCCACCACACGAATGCCCAACAGCAGAGTGCCCACCTGCTGAATGTCACTGCAAGGAGCAGGCTGCAGCGGCATTAAGGGCGGCTGGGACAGACCAAGCAGCGC…
>contig-100_163 length_7365 read_count_1264
ATCGCCGCTGCACATCCTCCAGTTCTGTGGCCAAGGTATAAGCAGTGCCCTCCAGGCGGTTATGGTCCTGCTCTGCGTGCTGGCGCACTTTGGAGAGCTCTGCTTCAAGTTCGGCAAAGCGCTGCTGCAGTCGCTGGCGCTCCTCTGCAGCTACTTCAAGCTGTGTCTCCAGCCCACTAGCCTTGGCGGCAGCTTGTCTTGCTTCCTCCAGCTGGGCAGTCAGGGCGGTGCTTTCCTCCCGTGCCCTGGTGAGCGCAGCCTGGAGGTCACGCTGCTGCACCTGGGCAGCTTCCAGCAGCCTCGAGTCCTCCTCAAGAGCCGCACCCCAGCCCTGCTCCAGCTCAGCAATTCGCAGCTGCGCGTTGGCCACTGCTGCATGAGCCTCCGCCGCATCCTTTT…
>contig-100_164 length_7357 read_count_3039
GCCCTCAGGGCCACCGCTAACGCCAGGGGACAGCTCCCCGGCAGCTGCCTCAGCCGTCTGCTCCTGAATCATCTGAAGCTCGTTGTCGGGCACGCCAGCCCAGCGCACCAGCCAGGTGATGGCGGAGGCGGCCGCAGCGATGGCGCCGCTCAGCAGCAGCAGCGGACCAAACTCGCCAAACGCTGCAGTTGCAATTCGATTGAGCATCGCCCACATGATGGGTAAAGCTACCGCCACACCCGCTGCCAGCACAGGCTTTGCCCTTGCCCAGCCCAGAACGCCCTGCAGCAGCAGCATGAGGCGATCCCGCGGCGCGGTGGCCTGCAACCCCACATCCTCCAGGGGCGGCAGCTCCCCCTCCCCCTCCTCCTCCACGGCGCTGCCAACAGTGGTGCTGGT…
>contig-100_165 length_7350 read_count_1484
CCAGCGAAGAAACCTGCGTAGACCGTCAGGTGTACGCCCAGCGCTATCTTCCCATATTTTTGAAACAGTTCTTTGCTTCGCTGCGTCAATCCCGCCATGGTCCAGGTCCCCTGTTTGCCGGTGTTAGCATGTGACAGGGCAAGGTGTCGAACCGGCCAAACACGCAGCACTTCCAACCACAATCCAAAGCCGACCGTCAAGCCGACCATTTCGCAAGCCCATTGGGCTGCCAGCTCGGATCCGCTGGCAGACAGGCAAGTCTCCCCTCCCTTCCCTGCCGCCCTCTTTCCCTGATGCATGCTTATTTCCGTTAGGCGCTATTGGCCTAGTCGAGCCTCCCTGCGGTAGCAAACATGGCTAGCGCGACCTTGGGCCTGCACAGCGCGCTGCAGTATGCCG…
>contig-100_166 length_7339 read_count_2100
CCAAATACCACTGTCAGTTCTCCGTCTACCTGCCGGTAGGTGGAGCAGACTTGCCAGTAGCAATCCCATCTTCCACGCGAGTGTTCCTATAACCTGTTGTTGTCGGCGCAGCACATAACGCCTGTTTTCCGCGAAATTGCGTCAGCGCAGTCAGATACGGACTGGCCAAACCAAGTTAATAAGTATGGTCGCCGCCATTCGCGTGATCGCTGTCGCAATTAGCTGAGTGTCCATGACTATAAGCAGTGCATGTCGTTGGTGTCGTCACAAAGAAGCAATACACCGCACTTTGGGTCCCACCCCTGAGCTGCCCACCGCTGTACGGTCGCGGTCGCTTGATGGCTGCGTTCCACTCTTTTTGGTTGTTTTCTATGCTCTTTGCACACAGTTCTTCACCTG…
>contig-100_167 length_7335 read_count_1218
GGGTAATTTGCGAACATGTTGCCGGCATGGCAGCCGGGTGCAAACTCGCCCAAAACACGTGGATCCCTGTTGGGGCTGGCCACCCCGGCCTTGCTCAAAGCCGTGCTCATACGTGAATTGCAGGACTGCGTGCGGGCCTCTCCGACTTGGTGGCATCTTGAAGCAAGGCGCTCCACATGGGGCTCTTTAGCCTGTTCAAAAGCAAGAAGAAAGATGCGGGCGGCGCTGTGGAGGAAGCCGCTGCGCCTGAAGCAGCGGGGGACGCAAGCCAGCTGCCCGCCACACCACCTGGGGCACTCGCCCTGCCGGTATCCCATGAACCAGACTCAGCAGATGGTCAGCTCCCTGTCAATGGTGATATTGAAGAAGTGCAGCCAGCAGGTGTGGGGGTGCAACCCC…
>contig-100_168 length_7327 read_count_2939
CAGAGTTCACAGCGGGACGCATGGAGGGCACCCGGTTTGAGGAGCTGTGGCTGCGGGTGGGCTGCGGCGCCGCCAACCTGTACTGCCACCAAGGAGGATGTGAGCACCTGCTCACCTTCCAGGATGTCCGTCTGTTTGACCCAAGCTGCGACCCTCCACTGCGCCGCCAATACCCTTTCCGCATCACACAGCCACAGCACCTCATCATGCGCGACTGCGAGGTGTGTGGCACTCGCGTGGCCAAGCGCATTACCTACGACGACCGTGCCGCACCGCACACACCGTTCTTCTGGTGAGGCAGGGCTGTGCGGTAGAAAGTGCACGAGCATGGAGGTTGGTCTTTGCAGGCCCGTGGCTTCATGCCTGTGTTCCTCGTTCTGTTGGCACTTCCCTTTCACG…
>contig-100_169 length_7317 read_count_1428
GGCGGCGGCAATGGCCTGCAGCAGCTTGTGGCCGCTTTCTCTGCGGGTGGCGATAAGGTCCAGGCCCTGCTCTCCGCCTTTGGCTCCGCTGGAGACCGCCTGGGCCAGCTGGCCAGCCACCTGGCAAGCTCTGACGTGGCCGCGCTGATGGCGGCGGGCAAGGAGCGGCGGCGGGACCGGGTTGGCAAGGTAGCGGGCAAGCTGGATTCCAGGGGCGAGGCCTTCCAACAGTTCATGACTGGGCTGAACGGCATGGACCTTGGCCAGCTGGCTGGGCTTAACAAGCAGGGCATGCAGGACCTGGCCAGCAACTTTGCGTCCATGTTTGACTTCAGAAACCTGTAGAGGAAGGGCGGTTGATGCATTCAGCCTTATTGGACAGACTGCCGCCTGGTAACA…
>contig-100_170 length_7308 read_count_2457
CAGGCTTGCATGCTTGTGACTCAGTGTGATGTTGACAGAGGACTAGTGTAAGTGCACAGTAAGTGTACAATTAGTTATTGTGGCTGATATGATGGTAATGAGCCCACTCGTACGCAAAGCAACCACTTGAGCATCAGTTGCATTGGCAAACACGTAGGCTTCAGCAGCTCAACTCATACTAAGCAGCAATTAGTCACGCTGTCTGGCCTCAAATCCAAGACTCAAAACGCGAAGAGCAAAGGGTTGAAATGGTATGGGGCAGCGCATGCCATTAACTGGGCCGCAGGTTAAAAGGTCAACGATATGCTACGGTGCCACAGCTGCTGGTATTGCACCCACACCTCTCGCGCCACTGCGCGGTCAGGGAAGGTCCCGCGTCGCCATAGCGATATGGATGCA…
>contig-100_171 length_7302 read_count_1642
AGGTCAGCGGCCCCGCCGACGCCTCCAACTTTGATGTGGCGCAGACGGCGGCCCATGCCCGGCACAACAGCCGCTACATATCAACCGGGGTGTTCAAGGACTTCTGATGCAACTCGGAAGCAGCACCAGTTGCAAGCTTACTCACAGTGGCGTAACCCTTCTCTTGATTGTTCCCTGTTGCATTAATCAATTTCATCAAGCCCCACATTGCCACCCGCTCATGTCCATGTCATGTCAGCAGCGGAGCCTGGTGGCGCCTGCCTACACTGCCAACCCTCCACAACGGCATATCCTTGCCGTCAACTGCCCGCAAACTCCTCGTGCTCAACCATGCTCAAATATGCTTTGCACTGTTTGTATCCACTACACTGCTCGCTCATCATGACTAGTGCGCAGCTC…
>contig-100_172 length_7299 read_count_2854
CTGCGTTTGCTGCGCTTGATCCTCGCTACTGTGCTGAAACCATAATAGAGGTTGTTGCCAGGCGGTCGAACGGTTGCCATGCCGCGGGAGCAAGCGCAGCAAACGCAGCCGGTCCCGCCAGCGTATGCGACGGGAGAACCAGCAGGCATCCAACAACGACGAGCGGCTCACTCTGCATCGCTTGTGGGAGCAGTGATGCAGCTTGAGCCGCTGACTGACCGCATCCTGCGCTGGCTGCCTGAGTGGGTGCGGGACGTCTTCCAGGTGGGGCCACGGTGGTGGGCATATCAACCTGCTTTGCTGCCCCATGCTTGACTTCCTTTATGTAATCTCTGCGGTATGCAGGGACTGTGGCAGCACCATCGTCGCACAGATCCTTCTGTATGTCGACAAGAGGTG…
>contig-100_173 length_7285 read_count_118
GACAGTTGTTGTATCACACTCGACAGAGCCGCCACAAAAGGAAACCGCATCAAATATAGAGATCATGAATCAAGGGGATTGCATCAATTGAAGCAGTCACCTTGCTTAGGGCGCAAGGAACAGGCGGGAGGGGATACCGTAGCACACAGGCGCTGCACCCACCAAGTGCGGCAGCTTGCAGGCTGTACGGCTGGCAGCCACGGCAGCACTCATGTCGATTCCTGCAGCTGCACCATCAACAGCACCCCCTTTACTGCTACTACTGCTGCAGCCACTACTGCTGGGTGGGTCTGGGCCGGTGCTGCCGCCGCTAACGCTTTCGCCACCACTGCCACTCCCGCTGCCGCTGATCCACCTTGTGAGCAGCGCCTGGCTGAATCTATCGATGTCCTTGTCGGT…
>contig-100_174 length_7280 read_count_5312
CGGTGCCATAGCGACTGGTGATCGGGGGGTAACTGGTGTGCATCTGTCCAACCTACTGCGCTGTTAGGAGGGTATGGCACCCTGCCTGATGCCTGGTGCGGGCGGGGCGGTGGTCGCTCGAGCCGCAGTGCGAAGCGGGGCGGCTTTGGGCATGGATAGAGCGGTCGACAACAGGCGTGTTCGACAGCAACGACATTCTTGTCGAGCGCAAGCCCGTGCATCAGGCCGAGAAACAGCAGCGGGAGGACCAGGACTAGCGAGCACGAGCACTGCCGCCATCGCCGCCGCTGCCACCGCCCCAGCCGGGCCACCGCTGCCGCCAGTTGGAGCCAACAGCGCCCCCACTACACTGAGGCTGGCTGCTGCATCCCGGGCAACAGTTACGGCTGCCACAGATGC…
>contig-100_175 length_7269 read_count_3531
GTTTCTATAAACAGGTGCAATCGGTATGTATCACTATTGTGTGTCACCCCCGGAGAGTTGCGTCATTGTTACGGCGCCTTGCCTTGTCATTGTTGCCCTGCCGATACAACTACAAACTTGTCCCTCCTCCAAGAAGCGCCGTGTCAGCCCTGTAATCCGCTGATCAGACGCTCGACACTTGGTTCGGCGCGGTTGACCCAAGTGGTTGACCCAAAACGCACGCCCACAAGCACCACTGCTCCCGCCGCTTGCCGCTGCTGCCGCTCTGTCCTGTCCTGTGTGGCTCCTCATCTTGCTACATGTCCTTCCCGCTGCACAACGCTGCTCGCAATGGCGATCTCACAGCCTTGACTGCCCTGATCGGGGAGGGCGCTAACCTGGAACTGCGTGACAACCAGC…
>contig-100_176 length_7252 read_count_194
CTGCTCTGCTACATGCCTCTATTACTGCAGCTGCACCCGCTACTGAGCGGGCTTCACGCAACGGCGACATGATCAATGATGCGTTGTGACACTTTTCCATATAGGTGGAAATGTATTGCAGGGAAACAGCGCTACGTTGCCATGCGTCGCCGCCGCTTGCGTTTGGCACCACTTGGCTGCTCCTCTGGTTGTTGTTCTTCCTCCTCCACCTCCAGCGCTTCTTCCTCTGGATCTTCCTGCTGCTGTTGCCGCTTGCCCCTCTTCTTTCTGCCGCCCGTCCCTGCCGCTGCTGCTGCAGCACGACCGCCGGCTGCCGCCATGTCCCCCAGCGTCTGCTGCGCCTCCAGCTCCTGTATCTGCGCCTCCAGCCCCTCCAGCTCCCCTCCACACTCAGCCTCA…
>contig-100_177 length_7250 read_count_1096
CCAACTCCACAGCGTGGATGTAAGATTCAGACCACTGTGCCACCACATCGACATGCAGCGACAAAGGGACATTGCGGTTGACGATGAGGAAGAGTTGCTGCGGCTGCAGGACCAATTCGCATCCAGCAGGGCCCAAGGTGACGTGCGACCGGCAGCAAAAGTCACGCGCATCCGCCGTCCAGCCGCAGCATCAGCAGACAGTGCCAGTCCCGCCAGCCGTCTGCCGTCGGCCGCGCCCCAGCCTAACCAGCATACCAGCAGCTGTCGTGAGCATGGGCCCCAATGCCAGGGTGGTCACCCTGCATCTCAATCGCAGCAAGATGCAGATGCAGACCTGCTAGCGGCAATGCAGACGGCGATGCGGGGCATTGTAGGGGAAGTGCAGGAGCGGGCGGCATC…
>contig-100_178 length_7190 read_count_602
TATTGCTGCTGTAAATTACATTGTGAAGCAGCAAACCAACCATAAGATGTTCATTGTAAACCTTGATGAGCAGCAGGCAGAACTCGAACTAACAGGAGCCAGGCTGGAGGGCACGGCAAGGGGCCCTTTGTGCATCTAGGGAGATGTAAAGTGGGGGGGCTATTGGACCAGCTGAAGGTCTGAGGCCAGCTGGGCCAGCACTTGGGAACAATGCTGCGGCAGCGCTTGCAATAGTGCAGCAGCAGCCTGCCGCGTCGCCATGTGAGGCTCACCGCCACCCGCCGCCAGGCTGCTGGCTGCCCCCAGGGCGCCCTCAGCTCCGGCGCTTCCTGCCGCGCAGCTGTGCAGCAACTGTTGCAGCACTCGGCTGCCGCTGTCCAGCACCCGCAGCAGGCGGGG…
>contig-100_179 length_7182 read_count_996
TTTTTTTTTTTCCAGGGTTGGTACATCTTACAACACAATGCAGCATGGTTGTTGCCGGCAACGAATATATACCGAGGAGGCTGACCGCGTCCAAACAGTATTGTACAACCGGAGTTAAGGGTTTCACGAGAGATGACCCGCGACAACCGGCAGTGACAGTGGAAAGGCAGCGCTTGCCAGTCACCATAAAACAAGTCGGTTCATGTTGCACAACCCCACCTAACAGCCATACTGGAACAGCAGTGGCTCAGTTGATGCTGATTCCGTCAACAGAGCTCCCAAGCGGGCCGGCACCTGCTGCCGCCATCGCCACTGTCCCTGCAGCTGGCACCACTGCTGTTGTTGCTACTTGCCCTAACACCAGTGGTGGATTGGGGGCAGACCGTGCTTCCTGAGGCA…
>contig-100_180 length_7169 read_count_2918
CCATCCTGGCCTCCACCACCCGCCTCATTGCCAACAAGGCCGCTTGGGCCGACCCAGCCAAACGCACCAAGATTGAAGACGTTGCCCTGCTGCTGCAGGGCGCCATAGCTGGTAAGGAAAAGGTCGGTCTGAAGATGAACCTGCACCGTGACAGGCTGGATGAGGTTAGCAAGCTGCTGCCGGCAGAGCAGTCCCCCACAGTGAGTCAGCTAGTGGACAGCGAGTTTGTGGCGGTGGAGGTTATCATGGACGAGTCCAAGGCGCGAGAGCTCATCCCGCACTGCAAGCGCCTGGGAGCCACCGGAATATTCACATGTGGGTGGTTTACAGTGTACGCTGTTTTTCCTATGCCTTATCTCTAGGTCAGGTATGCCCCAATCGGCAGGGGCATTGCAATCG…
>contig-100_181 length_7148 read_count_519
GTGGGTAGTAAGGATGGTCGGCAGCCCTCCCTCCACACCAACCCGCTTAAAAGGCGCCCCCATCTCCCCACCAGTTTTCAAGCGGAGTTGGGGGGAGCGACTGATCGTTGTGTTCGCTACAATAGCAATTTTGATTGGCCCATCATTGATTATCGCGCTGAAAGAAGGTGGCACCAGCACTGTCCCCAAGAGCCTCTTCCAGCTGGCCAGGGTTCGGCTAACAACTTCCACCTTTCTCTCTAGCGCCAGCGCAGCAGCAAGCGAGGACGGCAACCCCGCCACACAATCCGAGGCAGAGGACGCTGAAAGCATTGATGACTTCACGGAATTTGGTGCTTTTTTGGAAAATGAACAGCAAAGAACATCAGAAGATGTGGGTGCTACCAGCGGGGGGACAGA…
>contig-100_182 length_7136 read_count_3733
ATTGGGCGCGCCAAGGACAATTGGCCGTGTCTGATCACATGATGTTACTGTGCAGCTCCCGTTTCCTTGTCCTTGGCGCGCCCAATGTTCCCCGTCCGACTTGCTAGCTTCAGGGCAACCAACACGCGCACAGCTGGCCAGCTGGCAAGTCCAGCAGCGACGATTCCTTGGAAAACCACCCTTGGAACGGGGAACGTCATATCTGGCGCAGCCATGAGTGGTGGTGGTGGCACCAGCACCAGCACTGGCAGCAAGCCGCACCTGACCAGTTGCGTATGGGACGTGGCTGGATGGCCAACTGAAGTCTTGGAGCTGCCCGCATCCACCAACAATCCTGATGTTCAGCTGTTGTTGATTCCCGGCAACCCTGGGGCCGCATCATTTTACACGCCATTCATG…
>contig-100_183 length_7135 read_count_1784
ATGGGCGGCGTGTGCTTGAAGATCAAGGCCTGGCGCAATATGCGACGGCCCTGGGCCCTGGCTGTGGAGGACCCGCAAGAAATGGGCAAGGACATCGGCGGCGGATCGTCCTCCATTCGCGGTGTGTGGGGTTGGCGGTCTCTAGTAACAGCCGCGGTGGTGGGCTACTGCTGGGCTGAAACCCGTGTCGACCCTATAGGAGGCGAATGTATTTGCGCTGTAGGTGACCGGGCCTAGCAGTGGGATGAAAACTGAAATATTGAAAGACGTATAAAAATATTTGCTACTTGCCATTCCACCTGACCGCAGAGATTAAGGAAAGTTTTGCGGCAGCTGCCGAGCAGCTGGCAGAAGTTTGCGAGGACCTGGATGCCAACGAGGCTGCAGTGGCTGCAGTAC…
>contig-100_184 length_7134 read_count_3782
AATGAGACTGTGGTAGCTATGGTGGTGACAGAACGGAGTGGAATGGGACTGTGGTAGCTATGGTGGTGACAGAACGGAGCGGAATGAGACTGTGGTAGCTATGGTGGTGACAGAAGGTATGCCGTTGTTGTGCGCAGGCAGACGGCCTGGCAATGCAGGAGATGTACAGCAGGTTTTTGGCAGGCAGTCAGGCAGGCAGGCAGGCGGGCGGGGCGTGCTGAGCTGCAGGCAGGCGCAGTTAGGAGGGAACAGGCGAGGAGACCAGTCTGCTTGCAGCAGGCAAGCGTGGCGCAGCTAGAAAGGCAGGCAGCAATGCACCAGGGAGTCGACAGTAGGCAGGAACATGGCTTCTCATTCTTGGCAGCACTCAGCCTAGTCCCATTCTTGGCAATTTTACTG…
>contig-100_185 length_7127 read_count_1097
TACTTCCGCATGTATGCTGCCCTGGTGGTGCTGGGGGCGGCGCACGGCCTTGTACTGCTGCCTGTACTGCTGGCAGCATTTGGGCCCGAGGAGCTGGAGCACTGGAAGTGGCGGGTGCGGCGTCAGCTACAACGCGTGCAGGTGCAGCGGCTGGAGGCCCAGCAGCGCCTCGTCTTGCTGTTGCAGCAGAAGGAGCGGCGCGAGCAGCAGCAGCGGGGCAGCCACACTACCGCACAGCAGGAGGAGGGGGAGGGGCAGGCGATAGTCGAGCCACCGGCACAGCAGCAGCTGGAGGTTGAGCAGGGCCAGGCGGCTGGCAGCAGACCAGGGACAGGCAGCTAGACGAGCGGCGGCATCCTGATGTGCTGTCCTCAACTGCCTGCGGGCCAGACACAATCT…
>contig-100_186 length_7121 read_count_2529
CTACATACTTCCACTCAGATGTCCGTTCAATGTTAAATCGCTGCGTTACGCCTTGAATCTGGCAAAGCAACTTTGAAATAGAGGAATAAACAGCCGAAGGGGCCTTGCACTCCAAGCAACATGTTGAATTCTGCTCTATCGTGTGCGTTCCGTCACGAGTATGCATTCGAGGTTCTAGTAGAACCCCGCAGCTATCTTCAGAGATTGGCCCCTCATCAACATGTTTGTTGTGGGACTGATAGGCGACACTGTGGAGGGCGTATCCTCAGCCCTTGGCCACCTAGCAGGCTGTTCCCTATCCCACGCCCTCCAGCTTCCGCATCAAGCGGCGCTACAGCCACAGGGTTGGATGTGGCACCGCTGCCGCTGCTACCAAGATGAGGCCAGTGGCACGCTGTG…
>contig-100_187 length_7112 read_count_2238
CCGGGTTTGACACGCTCTTCGTCGGTGACAGCTCCGCACAATGATCACAAACGACAAAACAGCGCGCACGAAACTCAAGATTGGGGAAGAAAGCGTCAAGGGCGGTGCATTGAGGCGGGAATTTGGCGCCGCCTTGCATGTGGCGGGAGCCAGTCAGCTGACGTCAGGGGTTGCTTAAGGTACAAGCAGTATACAGTGCTGATAGTCATAGCTATGGCCTGCTGAAAGCCTGTGCAAGACGGTCACTGGCCCTGCTGGCCGGCCCAGGAGAGCTGTTGCTGTTTCCCGCTCCCTCCTGCGCTGCTGGAGTCTGTTGCTGCCCGGACACAGCATTAGCAGAACTGCTGCTTGCGGCTTGCTGCTGCTTGAAGTATGTCTGCCATACCCCACAAGAGTAGG…
>contig-100_188 length_7112 read_count_1638
GCAGGCGGCAGCACGCAGGCCATGCTGAACTACCTCGTGGGCGGCATTGTGTGCTTGACGGGGGTCATGATGGCAGCCAAATTTGCATTGGACAATTGGTGCGTGGGGGATTACTGCGCAATTGACGCAGATGGCAGCAAGCCCGCCGCCAAGAGGAAGAAAAAGGGGAGCCTGGGAGAGAGCTTTGCCGTCATTCGCAGCAGCCCGAAGATGGGGTGGGGGCCACTCCTGGTTGGTTTCCTCAACCGACGTTCAACGTGTTGATTTATATTCTTCACCCTGACGGTGACCAGGGTTTCAAGCATCCCGACTGTGCCAGGCCGCAAACCACATATGCTATTGCGGATGCCAACATAATCTTTCTTCCATCATTTTGCGTTGGTCTCTTTGCCCTCTGCT…
>contig-100_189 length_7107 read_count_7681
CCCCCAGCATGTTGGCCGCAAATGTGCCAGCGGGGAGCCAGTCCCAGCCGCCTTGCAGCCGGTAGTTGAAGCAGCTCAGCCACCAGCGAAGCACGCAGCCCGGAGGGCCCAGCAGCACCGACAGCCAAATAAGGCGCAGCCAGGTGTGCTGCTCTTCCAGCCCCAGCCCCACCGCCGCCAGGGCTGTCAAGGCGGCCAGCAGTGCAAGGGCTGCTGCATCGGTGCGGTAGCCGCGTAGGCTGGACCCAAACTCCTCCAAACTGAGCCGCCGCTGCTGCTTCAGCTGCCGGTGGTGGTGGCCGTGGTGCTGCTGCTGCTGCTGCTGCTGCGGCTGCTTCTCCTGGTGCTCCTCCTGCTGCTGCTGGTGGTGCAGCCGCCGCTGCTGTATATGGCGCTGCT…
>contig-100_190 length_7107 read_count_132
GCGGCAGGCACGCCCAAGCCCGGCGGCGGCGCCCTGGGCTGTGATGGCGGCGGCGGTAGCGGCGGGGTTGGGTATGATGTGGACGCCTCCCAGTCTTCGCCCTCGCAGCATGTTCCACCTGGGCCCCAGCCGCAGTGGGCAGGTCCTGCCCCACAGCACCCCCAGCAGGCCGCCTGGCAGTCAAGCTACCATGGTCAACAGCACGGCACAGCTGGCCCCCCATCCTCACGCTTTGCGCCACCTCAGCATGGCCTGGCACGCCATCAGCACCACGGCCCCGCTGCTCCTCCTGGCTCTTACCAGCAGCAGTGGCAGCAGCCTGCCTACCAGCACCAGCAGCAACAGCAGCAGCAAGGCCAGCCCCCGCCTATCCCACAACCGCATTGGGGGCCCAGCGCA…
>contig-100_191 length_7097 read_count_1590
TCAAGAGGAAATAGAGGGTCCTGGGCGCTGGTTGCATCGTTCCTTTGGTGCTGTGGCTGACGCCGCCTAGGCGAAGGATCACGGAGGATGTCGGGCGATCAAGAGGAAATAGAGGGTTTGAGCCGCGTGCTCACGCGATTCGCGCTGACAGAAGATCACCGACTTGAACAGGTTCTGTCCAAGCTGCTTCCTATTGTCATCAGCAAGTTGGGACCTGCCGCAAGCCCAGCGCTGCAAAAGAAAGTGCTGGAAATCTTGTCGCACTGCAACAAGCGCACCCGTGCGCTGTCCACGCTACGCCTGCCGCTACACGAATTGGCGGTGCTCTATACAGCACCCTCCACCAGCCCTATGGCCCGCAACTTTGCCATTGTGTACCTGGAGCAGGCTATCGCACGT…
>contig-100_192 length_7079 read_count_2081
CTTGGAGGCGGCAAGGGCGGCGGCAAGGGTGGCGGCATTTGCTGCCTCTGCCGCACGCTGCCGCTCCTCCTCCTCCTGAATCTCCCGCAGCGACAGGCTCCCGCCGCTGATGTTGCCACGGGCTGCCTTTGCCCAGCCCCCAACCGGGGCCACTGCACCCGGTGGTGCCGCTGCTGCCGCTGCTGCCTCCTCCGCCGCCAGCCGCGCCGCCCGCTCCGCCTCCTCCTGCTGGATCTCAAGCAGAGTCTTGCCCGTCTTCTTCTTGGGGGCAGCCGCTGCCCAGGGCGCAACCTTGGTCTCAGGACGCGGCGCCTGCGGCTGCTGGGGTGCAGGCCGGGGTGGAGGAGGTGGCGGTGGCGGCAGTGCTGCCTCCTGCTCCGCGGCATGCTGCTGTTGCTG…
>contig-100_193 length_7065 read_count_2040
GTCGCATTACGCGTCCGGTGACCCTTGCTTGATTGTTTTGGATCTGGTAACATATTGGAAGTGGTTGGGGGGTTTGGAGCCGCATGCCGTTCTGGCCATCACCCCGCCCCAGCTGGCTGCAGCCTGCCCGGCAGCTCAGCACGCTGTTGGATCACTTCGGAGACTTGCCGCCGCAGGCAGCGCGACGGGTCGTTGTCACGGGCCTGGGCCTAGTCACTCCGCTGGGCGTTGGTGTGGCGGCAGTATGGGAGCGCCTGCTGGTTGGCGCTGTTGGTGTTCGCAGGCTAAAGGCAGAAGACTTGCCAGAGGTGTTACGCTGTATTGATATATGGCTTAAGTGCTGTTTTTGAATGATGCTGAGTTGGAACGCTGCCTGGTTGTGGTTGGAGCATCCTTCAT…
>contig-100_194 length_7052 read_count_3732
CGTGTAACACCACACTTTGGCTTGCAAAGTCGCTGCCCTCGTGTACACCACGTCCCAGCACAACGCTGGCAGCAAGGGGGTATGCCCCTGGCACCGCGACACGACCGCTGCTCAGCCGTGGCTGCACTGCCAGCAGCTTACAGAGCTTGGCCAGCCAGGTGAAGGGCGAATGGTCTTCTGGCACCCTGAGCGCCGCATCTGGCCCCAATCGTGCATACACCAACATGCCTGCTGAGCGCTGCAGCGCGTGGAGGGCAGCCTGCATCTGCTGCTCCAACCGCCGCTGCTGCTGTGCAGCTGTGGCCAAGCTATGGCCTCCGCCCAAGGCCCCAAGGCCGAGACCGCTAGCGAAACCCTCGCTGGATGGCGGCCAGAATAGCCGCAGTGCATCGTTTGGCG…
>contig-100_195 length_7048 read_count_1091
CTTAAATGATTGAAATTGTTGCAACACGGCCGGAAGGACCATACATTACATGAAGGCCTGCTGACAGGTGTGCGCCTTACCTCAAGTCTCATTGACATGTCATTGGCGATATGAGCTTCTTGGGCGGAGTGGGCCCCACAATTCCCACAAGAGGGGGCGATGGCGCCTCGCCTCCATGCCCGAGCGGGCCCTTTCGCCTTGGCGGCAGCAGCGGCGGCGCCAGCAACCCTCAGTTGGTGTCCCGACAACCAGCGCAGCGGCGCTTGCAAACCTTGGGCAGCATGGGCAGCGAGACATGTAGCTCTGCAGCAGCAGCATCAGTAACGTCTGTGGCGGCTTCGCATGGCCGCTCTGACGTCCAGCGCCACGCGTCTGCACCTGGCAAACGGCAGATCGCAA…
>contig-100_196 length_7047 read_count_1933
GCAGGGTTGAGATTGAGTATGAGGAGGAACGGGAGGACCTGCGGCAACGCGCACGCAGATAGCCCAGCTAGAACTGCAGCAGCACCGACAACACTAAGCAACTGCACATGCCGCAGTTTGGGAGAACGCACGGCAATGCAGTTGCAGACGCGCTGGCAGCTGGGCCAAAGTGTAGCCACGCACGCCCCAAGTACAAGCGCATGGCGCTATTCAGGCACATACCATAGACCTGCTTAGTGCTGACCTGCGCTAGGCTGGCCTGCGTTTGTGTGGTGCTCAATGCTCCTTGTCAGTTTCTACAGTGCTATCAGGATCAAAACTATCAGGATAAAAGCAATGTAGCAACAAGCAAGCTTGCAAATTGTGCAGCAGCAGTGTCAGCAAGGAAGGAACTTGCAA…
>contig-100_197 length_7039 read_count_1957
CTGACGTCACCCCCACGGTGTGCGCTACGCTGTCGCCCAGCGCGCGACTCATGGCCAGACCAGGCACCCAGCTGTTGGACAGCCACACACGCTGGGGTCCCACGGGGTTGCCACGCCCATCAACAAGCCTCTGCACCCTGCCGCCGCTTGTGATGATGCGCGAGCGCTCCTCAGGCGAGCTCGGCTTGTGGTCGCGTGTCAGGCAGATGGCGTGGCAGCCGCGTGGGTCCTGCCGCGCCAGCACCGCCCTGCTGTCTCCCACCCACGCTGTGGTCAGCCGCCTGCCCTGCAGCAGGCACACCACCGCAGTACTGCCGCTGTATGCCACATTTAATCCGCTGCCCAGCCGCAGCTCCTCATCGACTAATTGGAAAGTAGCCGACAGTGCAGCGACGGCGG…
>contig-100_198 length_7039 read_count_296
CCGGGCCCCGGCAGCAGCACCGAGCGTATTTCGTCGGGAGCGAGGTCCACCAGCCGGGCAATGTCGCCAGCGGCAGCTGCCAGTGCTGCATCGCTCTGCGTGTCGGACTGCCACGCTGCTGCACCAGCCGCATCTGCAACTGCTGCTGCCGCTGCTGCCGCTACCGCCGCCCCCAGCTGCGCCAGGGGCTCCAGCAGCTGCCGTAGTGCCAGTACCAGCTGCTGCGTGCAGCGCTGTGTGCCTGCCAGCTGCTCGGCAGCTTCCTGCGCCTCGGCTGTGTGCCTGCTGACAGCTGCCTGCAGAGTGGCGGTGGCTGCCTGTAACTGCTGATGGACCTGCTCCAACCGCTCCCTCAGCACCGCCACCTGCCCCTCCCTCTCAGCCAGCTGCCGCCGCAAA…
>contig-100_199 length_7037 read_count_4718
TTTTTTCATCCGAAGATGTTACAGTTCCCATTTACGCAGCCATCATCATTTCAGTCGCAGAACAACGCCCCTGCTTGCAACCAGCGAGGCACCAGCGTCTCAAGCACTACCCGCTGGTGGTCCAAGGCGCTCCGGCTGTTGTGCAGAGCACTGCGCAATTCAACGGCTGTAACAGGCAGACTATCGGCATCGCAACCTGCGCAGCTGTGCAGCTCACAGGTGCGCAACCAGGAGCAGCTGGGTACCGGGCGATGCTGGGTGGGTCCTTGATACAGGTGCATGCGGCAAACATGTTCTCGCGAGCTGCTGCAACCGCACCAGTACGGCAAAAACTGCTGCAAAACCAGGACTGCATGCTGCACGCTTTCAAACCCCACTCCCTCCACAAGCTGTGCAACT…
>contig-100_200 length_7023 read_count_2571
CCTGCCATGCCTCACTAAGTGCAGCTGACATGGATGCTGCACCCGCCAGCATGGCCGCCGATGCCGCCGCAGCTGGCGCCACTGCCACGTCAGTGCGGCAGCCAGCAGGCAACGGCTCTGGTGGGCCATGTGTGGCGATGTCTGTGCGGCATGGCTATGCACTGCCTGAGCCCGGGGAGGACGCAGGTGGCAGCCTCGAAGGCAGTGGCTGGGGGGATGAGCCTGCGACCACTACCCAGCCTGGCGAGTGGGATAGCCAGGCACCCTGGCGGCCCTGGGCAGCTGAGGCGGACCCACTTGGCTGCTTGGAGCTTGATGTTGTGTGGCGCTTCCCCACAGCTGCCGCAGCATTGCAGGCACAAGCAGCGTCAAACAGGTTGGCACCTGGGTCCACGACGG…
>contig-100_201 length_7022 read_count_3401
GGGGGATCACGTGCGGCTTCCCATCGCAGCATGCAACGTTTGTTGCCCGCGAAGCCGCGGCGCTCCTCGCCCAACGCTGCGGGATGACTTCTGCGGGTCGCGGCGCCAGCAAACCCGCGCTGTTTCTCCCCCTGGTGCTGCTATTGGCGTTTGCGCCGGCATGTTCGTCGTCCGTGGAGCCTCCCTACACCAGGCGCACCACCACCACCGCCACCCCAGCCTTTGTTAGCAGCGGCGGCGGCAGCAATTTATTGGAGCAGCAACCACCGAACCGCCCCCGCCAACGCCGCCGCTTGGCGCAAGGCGGGTGCCCCACATGTGGGGCCCTCACCGTCACCAGCACCTGCGCAGAGTCCCTGGAAATGGGTGTGGCCTACTATATAGATGAAGCGACGGTGG…
>contig-100_202 length_7020 read_count_4710
GGGCCCCCCGCTGCTGCCAATACGCGGCTGTACCGCACATATGTCTCTAGCAGTGCCAGTGCCACAAGCCGATGCTTGGAGGCCGGCACCTCGGCCTGCATAACGCCCGCCGCCAGCTGCGCCAGCACACCGCTGCCAGGCTTCACATCAGCTTCAGGTGCCGCCTCGCCCAACTGATACAGCAGGCTCACAGCCACCTCCACATCCTGCCAGGCTGCTGCTGCACTAGGTCGCTGCTGCTGTGGTGACGTCAGCGCAACCGACAGCCGCCTGCCCACAAAGCCATAAGCTTCTGAACGCGAAAGCGCTGCTGCATTACGGAACAGGGTGAACAGGTCTTGCCGCCGCTCGGCCATCGCGGTTTCCTCCTCCTCAGCAGTTACCCTTTCAGTGGCTGAA…
>contig-100_203 length_7005 read_count_5507
AGTTTGGGTAGATCAGCGGTGCAGGGGGTCGCAAGCTAGCTCATGGCGCCGGAGCTAGATAGTTTGGTCGCCGCGGCGCGCGCTTACGCCGCGCAAACGTGCTTGGATGGCTCAGTGGCAGCTGCCCAACTTCAAAGCCTCCTGCTGGAGCGCAGCGCCAGCACAGTGTCAAACGCAATCAAAGCAACTCGGGACGTTGAGTATGTACGCGCAGTTTTGACGGCTGCACGGCCGGGCCTCACCACCACGGCACCTTCAGCACAGCATGCCTCGCACCTCGCGGCGCTGCGCCTTGCCGCCTATAAAACCAGCCTGGCACTGCTGGGCGTGCAGGCCGCGACTGCGCAGAACGGCACCAGCCAGGGTGGCGGGAGCTTGAGCGCCAGTGCCGCCGTTTTT…
>contig-100_204 length_6999 read_count_1456
ATTCGTTTGGGTACGTGGACCTGCAGAAGCTGGAGTTCCCCTCGCAGTACAAGGTGGACTATGTGCGGGTGTACCAGAACGCATCTGCTGTTCACCTGGGGTGCAGCCCGCCTGACTTCCCTACACAGCAGTACCTGGCTTGGTGAGTTGCTTGCACAGTAAACACAACGGTGCTGCTACTGCACTGCGGGCAGGCTCACCTGCCTACGGTGCTGCTGCCGGCGATCGCCCAGACAAGTACCAGCACCACATGAGCCGGTGGATCACTCGCTGGTCAATGTTGTCCGTAAGGATGTATACACTGCTCCGCCGTCCCATTAACTTGCATTGTGATCTCGAGAACCCCCCCCCCCTCCTCCCCTACATGCTGCAACCGGGAAAAGTACATATTGACTGAGG…
>contig-100_205 length_6995 read_count_1780
GCCAGGTGCACTGCGGCCCGGAGGGAATCAAATTTCTTGGCAGTGTACCTGATTGCTGCCTACCAAGAATGGCAGGCCAGGTGCACTGCGGCCCGCAGCCAGGCCTTGGCCGGCCTGTGGCGGGCCGGCTGCACATGGCAACAGCAGGATTGATTTTGAGGCCTGTAACGCCCATGAGGGAGGAAGCTCCTACCACCAGCGGCCGAGCTCCCGCAGAACGCCTCCTACCGCCCAGACGTAGCTCCTCGCGGTCTATGGCCTACTTACAGCCATCTGGACAGCTTGAATCTTTGGACCCATCACAGCACGAAAACAGCGGGTCTGCACTACAACATCGCTCCGCGGCACTGGTGCCAGCCGCGCCCGCTGGCGGGACGATGGCAGTGGCTCCTTCGAGAG…
>contig-100_206 length_6968 read_count_3258
CCGCTGGAGAAAGCGATTAACAGGATGATGGCGGGGGGCAGGATGAACAGCAGTGCCACTGAAGCGAAGAAGGGCGCGTCATTGCGCTCGCTTTGCTGCTCAAAGTATTCTTTGCGCCGCTTCTGCCGCTTCTCCAGCGCAGTGAGACCCTGTTGCGCCTGCCCTCCCTCCGCCTCCCCGCCCGCCTCCTGCTGCTGGCGGTATCGCTGCTCCAGCTTCTCGGCCACCGTCAGCTCCCGCCCTGCTTCTGTCGCTGCCCCATCGCCGCCATCCATGCTGTCCATGCTGTCAACCGAAGATGCTGCCTCCACAATTGCGGTCAGCAGGTCGTCTGGGCCTGTGCTGTCACTGCTGCCGGTGGAGGTTGCATCTTCCTGCTCTGCCTCTTGCTCCTGCTTG…
>contig-100_207 length_6961 read_count_1843
CTTCCGAATTGTGAACGCTGGGTTCGTGTATGCTCTGCTGCTCATATCATCACTGCTGGCATCAAGAGTGTCTGCACGCTCTATCTGTTCCCATCGGCGTCACAACAAGTAACCCAGCGTTCACAATTCGGAAGGCTACCCCCTGCAGCCGCACTGAAAGGCGACAGACGTAGAGCGGCTCCACGCGTTTTGCTTAGCTGGCCAACGTCCACTCCATCTGTGCCGCCACTGGCGGCACGACCGTGAACAAGCCGCATGTTCATATTGTCCACTCTAGAAGACGACGTAAGGATTGCGCCGCAGGTAAGCACATTTGCATTGTGCCGTAAGAGAACCTTGTGCTTTGCGGAGTGCACTACAATGGGCCACACTGCGCCTGTTGGTTCACCACCCGCTTCC…
>contig-100_208 length_6951 read_count_1929
TTTTTTTTTGTACGTCCGACCGTGAATTGAACACGCCGAGACGTTCGCCCTTGGAGTCATTTGCTGGGCGCCGACACATAGGCAGCTCAGGCGCTCGAGGGCTTCATGCCTCACGGAGCACATGTCGAACATTTAGAGTCTCAATGCAATCATTAGCGTTGGCAGCGCTGCTGAGGCGGGGACTGCAGGCCTCTACAAGCAGCGGACAAGCAAAGGCACTAGGGCTTGAGCAGGCGCTCAGCACATTGGCGATTGGCCTAAGCGGCGCGTGCCATCGCGATCGGGCACCTCATGCCGACCAGCAGCGCGGTGCCGCCACCGCCACCACCACCACGACGACCGCCTCCAGCCAGTACTTCGGCGCGCTGCATGCGAGCCGAGACAGCGAGCAAGCTGCGG…
>contig-100_209 length_6938 read_count_8194
CTGCTGCCTGGTTGCCCTGCGTGTGCTTCTGTCGCCCGCTTTGCCCTGCTTCGCCGCTCGCCCTGCACTGCCCCCCTGTTAGTTCCAGGTAAGACGTGTTTTCGGTCGTTTCCCTTCGGTCCCCTGCGCCTCCGCTCCCCCGCATTTCCTTTCACTCTCCCCCAGCCAGCACCAGCATGACGAGCCAGCCGGGCGGCAACGCCGCTCTGCACCATTCACCAAGGTCTCGAGCGCCCAGTCCCCGGGAGGCTTGTCGCGACCTTGCTGGCGTCAAGCGTCGCTTGATATTGAGGGAGCTTGGTGGTGTGTGCTTCTGCAGAGTGCCACCCGCCCGGCACAGCAGGGCTTACCAGAAGACTAGAGGGCGCACTGTAGAGACCCATGGACACTCGAAGCCTT…
>contig-100_210 length_6936 read_count_19433
CATGATCACCGGGGAGCTGGCAGGGCAGCAGTTCAGCGTGCTGGTCAACGGGTCAACCATACCAAACGTGTCGGGGGAGACGTTCCTGGAGACCCTGGGCTTCAAGCCTGGCCAGACCACGGAAGACATTGGTGTGCTAGTGGGCATCTATTTCCTGCTGGTGCTGCTGGCGCAGCTGCTTTTCCTGCTGCGCCTGCCACGCCAGCGCAGCGGCGCCAGCCGATGGTGGTCCCTGCGCAGCTGGCGCCACGCCACGCCCAGCAAGCGAGCGGCTGGAAGCAAGAAAGAGCTGGCGTTGGTGGCCTCAACGGGCAAGGGGTTGCACCAGACTGCGAAACCCAAGCGCGATATGTAAAGTTGAATTTCCCCTTGCGGCGTTTGTATGGCGTGGCCCGCCTC…
>contig-100_211 length_6930 read_count_2644
CCTGTCACTCCGTTCGTGCCTGCTATTTGTGGTGCCGGCCATTCGCCCCGCTCTCGTGCTGCACAGCTTGATCGCCACAGCCCTGCGGAGGGCCAGGGCTCCCAAATGTTCTAATGTCCTCTTCAGACTCCAAGCGGCGACGAGTTGAGTCTACCACTGGGCAGAGGACAGTGATGGACGAGCGCGAGCAAGTTAAGGCACGAGCCAAGCGTTGGACCACGGTCCTTCGGGAGATTGACGACCCTTTACGCGACCTGGCCACTGTGCGCAAGGGGGTCCGCGGGCTACTGGAGGTTTGCAAGAACGAGGAGAACCTAGACGATGCTGCCAAGGAGGGGGCTGTGGATGTGGTTGTGCCGCTCTTGAAGAAGCTGAATGGGGGCGACATGAAGGCGCAGG…
>contig-100_212 length_6926 read_count_3530
AACGGACAGGGGCTTCCGGTAACCCGTAACTGGAAGTGAATTTTGGTTCTTGTCGTAAATACGGCAAATACGGGCTTCATATTTATCACTGATCCTGCTGTTGGAAGCGGGGTGCATCCCTCTGTCACCGGAGCGCAGCTGCCATGTCCCGCCGACAGCTCAGCCTCCCTTTTATTTGTACCAGATGAGTTACGTCAAGCACACAGTCTTTCTGGCTCCGTGCCCACAACCAATGGGCACAGAACAAAAAAGTCGTCGTACCTTCGCTGGTGCTCAAAATGGCTCGTTAACTTGACAAGGTGTGTGACGGCCATACATCTAATCATACAATGGGTTTTAGCCACGGGGTAAGCCCCAAAAGAGCGAATTTGTGTGCTTTGTCGAACTTTTCACAAGCGG…
>contig-100_213 length_6921 read_count_10738
CTCCGCCCAAAGTCACGCACGTGAGGCATCCTCCTAGCTGCTCATTTCAGATAGCTTAAGTATACTGGAAAAGCATTCTCTGTTGCTTCTCAAGCCAAGGCCCGCAGAAAGTCGCTGTTTTACCCCAGCGTTGTTCGGCCGCTGACAAAGTAGACTCCGCCTGCATTCTATTTAGAACTGGGCTCGAAATTACCCTTCTTTACCGGGTCTGCCTACATCTACGCCCGTGACCGTGCCAGCAAACTTGTCGTGCTACTCTACAACGTGACTTTTGGCCATCTTCAAACAGAATTACGCTTGCATCGTCCTCAAGCATATGACTGACCTGGAGGCTCAGCAGGGTGGGCTCGGAGGCTCGCCGGGAGGCCAGCAGGGTGGGCTCGGAGACTCGCCGCGCGA…
>contig-100_214 length_6917 read_count_2229
CAGGTTGTGGCTGGTACCAACTACCAGATCCAGCTCAACGTGACCTGCCCTGAGCCCAGCCCTGACACCGTGGGCATCCAGGCCACAGTGTTCCAGCCTCTGCCCTACATAAACGAGCCACCCCAGGTGCAGGATCTGAACGTGCTGTTTGTTGAGGTGGACGATACAGAGGCTTGAAACCCTTGACTCAAAACTCCCAAGTATCAGCCTACCTAAAACATTAATTGCCAGCAATTTGTGGGCAGCACACTAGCGCTGCCTGGCGTGCGACTAACATACAAGCTGACGGCTGAACAACCTCAACCACATTGCCCTCACTACGCAGATGACCACAATAACCCTGCCAGCTGCGTGCATTGCAATCGCAACCACAAAGTGATGTGCAAGTCACATCGCTCC…
>contig-100_215 length_6914 read_count_178
AATGCTGTGTGAACGGAAACCAGCGACGCTTTCAGCACATCAGCCACTGACCCTTCCAGGATGTGCTGCAGAATCGCCTTGTGCAGCTTGCCACGGCCCATTGCATCATCAGCACGCCTCAAGGCAGCAAATTGGCGCTGACGTCCCGCCAGGGTGGCAGCACAGCAGGCTGCCTCTGCTGTGGCCGCCGCTTCCCCCACCCATGCCTTGCACCCCGGGAATGCCGATAGGAAGCTTTCCAATGCTGCTGCTGCAGCATGCCGAGAGCAGCGCAGCACCCAGCCCAGCTTCTTGCTGCTCCATCCATGCACCAAACACTGCACCACTGCGTGTGCTGTCAATCCTGTGATCAGCACAGGTGGCTGGCCAACAGGCTCACCGCCACCGCCACTGCCAGTC…
>contig-100_216 length_6906 read_count_3242
CGCATTGCAAAAACCTGGCGAGTGCAAAACCCGCCATTGGACTGCCTCTGGACATGTTCTCAAACTGTTCATGACAGCGTGATAGTATATATCGGTCGTGGGTTGAGGATGACAGGAGCGATGCCGCCACTTCAATGGTTTTAGCCAGACTGGGGGCTGCTGGTTGATGTCGCCTCTTGCGGTGCTGCTGAAGAAGGGTACAACTGATCTTGTGATCGTCGGCCACGGTATAAGCACATTGCTGTGCTTGTGCAGTCAACAACTGGGATCGACGGAATGCCTTTGGAGAAATGAGGGAGCCGCTGTTGACGCCTGTTGATGATGAAGCCGGAAACGACTCGGTGCCGCTGCTGCGCGCGGCGCAGCCGGCGGCGGGGAGAAGGTCATCCTTGGATGCCG…
>contig-100_217 length_6905 read_count_1408
CTCAACCCTGATAGGATAGGATCGCAACCAGTTCTGCGCGCTATTCACGAGATACTGCACCGATTATGACAGTCGATCGCAGCCCTAGATGACCCGTTGTCAGACTTTCAACAGCTGTAGCTCAACGCGCATCCAGGGAAGCATCATGATACCCCGATGCCTGTCGACCACGCTCAGAGGACGCGGGCGCTCCGCTGGAGTCCCCGCCGTCGTTGCCGCCTCGCCCTCGGGGGGCAGCGGCGGTAGCGGGTCTGGCAGGGAAGAGCCTCCGCCCCCAGCCCAGTTACAGCAACAGCAGCAGGATTTGCAACCACAGGCCGTGCAGCAGCGCCAGTGGCGGCAGCAGGGGCAGCAGCGGCCGCCTCTGCAGTACACAACCAAGTTCAAGCCAGCGTACTC…
>contig-100_218 length_6896 read_count_645
GTGATGCTAAACGTGCATGGGCTGCGAGCTCCTAGCCGTTTGCATCTGGCTGCCAGCCGCTCCCTGCGTTGTGCACACCCCATGCACGTTTAGCATCACAGTCCGGGAGACCGCTGGGGAGCGACTATTGTCATGGTTGATAGCACGACCGTCGCTCAAAAGGCGATATGTGCTGTCACGCCGTCCTGCCGCAGTTTGGACTTTGCGTCGGCTGGGCGGCTGGCTGTGGCAGCTCTCAGCGGCGCGGCGGCGTTGCCTTCCAGCCAGCAGCTGGGGGCAATTTTAAATCTTGCACCTCACCAGCACGCCAGCGGACTCCCGCGCCTGTCAGGAAATGCGTCAGCAATAGCAGCAAGCCGCCATAGCGAGCCTGAGCCAGGAAGGTTGTGGGTGCTGGCG…
>contig-100_219 length_6890 read_count_5071
TGGTCAGGGTGCTGACATGGCGGCGCCTAAATGCCGCCTGAATTTGCCAGCTGTGCACGTAGCAAGATTGCATTGCTCGCAATGTGTAGATTACTGAACTGTGGATGGTTGATCACAAGTCGTTCTCAGAGGGCATTTTGGGACCAAAAAGGACCACAGGTAACAACGACACAGCTGCAGGGGGGCCCAGCAAGGCAGGCCTCATCCCCTCATCGCAGCGCCCTGCATATTTCCCGTGTACGCCCTGTGCTGCTTGCGTGCTTGCGCTACTGCAGGCCAGAAGTCTACGTGCAGGCTGTTGAACAGGCGCAGCACGTCGTCATGCTCCCGGCAGTCGCACATGATCCTGCCACGCTGAGCCCGCACCACAGCCGCAATAAACTGCAACACAAAATCTGG…
>contig-100_220 length_6875 read_count_1588
GCCCCATCCCCCCGCCCCACTGGCCTGGCATCAGCTGGCGATGAGCTCTCCAAGGCCGCACTGCACGACCCTTTTGCCGCACTGACGGGCCTGCCGCCAAAAAACAGCCCGGGAGGCGGGAGTGGTGACTGCCGCAGCCTGAGTGCTGTGGTTCTGCATGTGTCCAGTTCTGCGCGTGTGTGTGTATGTGTATTGTTTGGTCTAGTGGCCTAGGCTGGCCTGGCCTTGCTTGGTCCGCCCGTATTGGGTGGTGGCTGCTTGCGGGAACGTCCACCCCTGTGGAAGTTGACACCCCTCCGGCCTGATACTGCCGTAACATTTCACGGCCTTTTGGTTGAACTGTGGTGGGCATTGGCGCGTAAGCAGCCCTGCACCTCCTCGTCCGCTGCTGATAAACAG…
>contig-100_221 length_6873 read_count_1231
TGGCGCCGTCTAAAAGCGGTTCCAGCAACTCGCTCGGCGGCATCACAAAGTGCCGATAGCTTTGTGGCATGTCTTAGTAGTCGTGAAACGGCCGGGCACGACCGTCCCCCTCCCAGCCCCGCTTCCGGCACTTTGTGATGCCGCCGAGCGAGTTGCTGGAACCGCTTTTAGACGGCGCCAATGTTGATCAACCGGTAGAGCGCGACAGTAGCTCGGCAGCATCGCCCGCTGAGGCCGGCCCTCAGCAGGTGCTGGTCGGGAGGTCAAGCGGCGACAGCCGGCGGTCTGGTGGTGGCAGCGCAGGGCAAGCTATTGACCCATTGGGCTCTTCCAGCTGGCTTTCTTCCCTGACCTTCAGCTGGGTGTCGCCGCTGCTGAGGCGGGGCAGCACACAGGTGC…
>contig-100_222 length_6869 read_count_8028
GCCGACACTTGTAGAGAGCATACAACACTAACACAGTCGGGGAGACGGAGGGACCCCGCTTCCATCCCACCTCCACCGCTCCAGCTCTGTCGTTTGCACCGCCCATTTCAATTGTCAAAGTTGTCGGCAGCAGTCTGTGGCCGTGACTTGGCAATTATGCCTCCCAAGGCGGCGCCTGTCAAACGACAGGACCTGGCAGTGGAAGCACTTTGGCATAAGGAGGTGCACAACTCCAAGGTGTCCGCTCTCTGCTTTGCTGCCGACGGCCTGTGGAGCGGGTGTGATGCTGCCGTGCCAACGCTCCAGGCCCGCGATGATGAACCCCCAGTCGCAGCGGTCAACATTGAGGACGGCAGCATAATGCACTGTGCAGCTAGCATGCCAATCACCAATGTGCGC…
>contig-100_223 length_6866 read_count_3105
CCCCCGCCCGCCTTCCCGCGCCGGGTTCCCCCGTACTGCGTCAGGCTCTGTTCCCACCTGCCTACCTGCCTAGCACAGCCTGATGCCTGGTGTTAAAGCGACCAAAGGCGCAAAACAGGCTCTTGGTTGGCCTGTGTTTCCAGCCTTGGCTTGCAGCCAGCTCCCAGCCAGAGGTTTGGCAGGGGGCGCAGAGCTTCCAGGTTGTGGCCGGGGTCAGCGAGCACCCCGGCAAAGCGTTGGATTGTTGTTATGGGGCAGCTGCCCACCACTCACTTGCTCCAAAGTGTACAATCTATTCATGTGCTGCTGCACGTTGCATCGTGGGCTTTATCTTCTCCTGTTCCTGTTTGAATTTATTTGGTGCCCAAGAGGATGCGCTTTGCCTGATCTCAAGCAGCG…
>contig-100_224 length_6864 read_count_4198
GGAGCCCTGGGAAAACTCGCAAGGCTCCTGGCTGGTTGCATCGTGATTGCAGCAGCAGGCCTCTTCTACACGGGGATTTTTAGGCTGCCATCGTCCACATTTATGCCAGGCGTGATCGTGCAGCGTGCGTCGAGGATATTGGTGGTGGGCAGCGGTCTGGCAGGCACTGCCGCCGCGCTAGCAGCGGCGGAGGCAGCGGGTTCGGACGTCCGGGTGGTTGTGCTGGAGAAGGAGCCGAGAATGGGTGGAAATAGCATGAAGTCTTCAAGCGGCATCAACGCCGTCACACCTGAGGAGGGCGATGCAACGGAGGTATTCCGGGAGGACACCATAAAAAGCGGCGGCGGTCTGAGCGTTCCAGAGCTGGTGGACGCGCTCGCGGGTGACAGCCAGGAGGCC…
>contig-100_225 length_6847 read_count_3463
TTGGGAGCAACCTTGGGAGCAAGCGCCTCACTCCTATATACAAATAGTTTGCAGGTTTAACAATGTAATACATAGCCATCCATTACACCAATTGTCGAGAAATAACAGCAAGATAATGTCAGTCTCAATCATAGCGGCTAAGGCGGCAGCTCCAACGCCATTTGCTGCCACTCCTGCGCCGTTGGTGTGGCTGAGCGCATGTGATCCAGCCGCTGCTGCTTCTGCTGCATAGCCTGATCCACGGGTTCACGGTGAGCAGGGGGAATGCGGGCATCCTTTCGATCCAGGCGGCTGGTGGAAATGGAACGCGGCAGGGCCTTGAATGGATTTGACTCCCCTGCCTGGTATGCCGACTGCCCGCGCCTGAGGCCACGTCGGCTGCCAACCCCACCCGGCGCT…
>contig-100_226 length_6847 read_count_752
TCTATGTTGCAATTCAACTCGGGACCCGATCTGTTATAAGCTTCGAGCAACACACACAACCATCCTGCCACTCTTGCATTCACCCTTCTTAAAATACCGGGTCGCAGTTAAAGCTCTGTGGGCTGCATAGAGTAAACCGTAGTGTGCCCAAGAATCGTGGCTCACGGCAGCAAGGCGGCAGCAGCAATGCAACACGCCCGACCTTGATCTGCTCGTCGGCCTGGCAGCACAGGGGAGCCCCTGTCAGCTGCGACATGGCTGGCATAGACCCTGCCTTCCAGCGCCGGGCAGCGCAGGCGCCGCCGCACCAGCAGCCCACGTTGCTGGACCAGCTTGAGGCGGAGGAGCTTGGCCCCGCCGCCCGTGCCCAGCGTCAAGTAGCTGTGGAGACACTGGAGC…
>contig-100_227 length_6841 read_count_1404
GCCCCAGGGTGCGTGTGATGGCCAGGGGCTGGTGCTCAGTGATGTCTGAGCCGCTCACAATCTCCCACACAAGCAAGCCGTAGCTCCAGATGTCAGCCTTGACTCCCGCTCGATCCCGCCTTAGAACCTCTGGTGCTGCCCACAGCGGCGTCATGAGCGGTTGGGCTGTGACCAGCTCGGCCACATGGGGGCGCACCATGCCCACATCGGCTATCTTTGCCACTCCCTCCTCTGAGAGGAGCACATTGGGGCTCTTCAGGTCCCGGTGACTCATGGGCGGCCGCCGGCTGTGCAGGTAGTTGAGGCCCAGAGCCACATCCAGCGCCACCCTCCTCCCCAGCCGCTCCCAGCGCAGCGCCCCGGGGTGCCGCCTCAGCGCCGTGTAGAGGTCACCGCCTG…
>contig-100_228 length_6829 read_count_807
ACTTCCACCTGCCCCAGCACCTTTTCCGCTGCCAGCAGAGGCAAACAGGGTTGCCTGTTTGAAGCGGCCATGGCATCAACACCAGTGAAGCTGCCTGTGATCCCCAGTATCACGCCACCCTGCATCAGCTTTATGGCCAGCCTGGCGGTGTTGCGAGCGTCGTCTATGGCCGAGTGTGCACGCCCATCCCACTGCAGCCCCGCCGCCTCAACCGACGCGCGCAGGTTGCCCTTCTGCTTGCTGTGCTTGAACCATACAGCACTGATGTCCACCCACCGCTTCTGCCACTTGGGCTGCTCAATCTTGCGCCACTTACACTCCATCGCCATCTGGACCTTGAGATCCCAGTCTCTCCAGGTGCTGCACAGTGCAATGAGGGAATGGCAAGGGAACGGAGGA…
>contig-100_229 length_6815 read_count_4106
AACGACGACTTGCCACATCACAGCCGCGATCCGACCGGAGCGGACCTGCTGTCCGAGTGTCGCAATCGCAGGGTCAACGTTTCAGCACGATCATTCGCGCGCAAAAGCTTTTGATCCGCAAACAACACGCTTCCGGGCGAGCGGCAGCAGCAAACCCCCGATCGGCCTGCGGCGCAGTTCGTCACCATGCGAGGCAACACCCCCCTGCGGCGCCTGGAACGAGCAGACACTCGTTGCAGCCGAAACAGATAGCGCGCAACGCATGTGCCGGCAGCGTGCGGGCCGCGCCTCTACGGCAGCGGCCGGGGAGCTCTTCATCTGGCTTTGTGTGCTTCTTTTGGCGCCGTCGTTTCCCGGAGCCAATGCAATCTGCACAAAGGGCTATCTCAAGCTCGATTT…
>contig-100_230 length_6804 read_count_908
AAGTTTTGGATGTAAGCTGCCGGAAGGGCTGCCAGACGTCTCGATGCAGCCTTGCCGGATCAGCCCAACTGGCAGGCTCTGGCAGGCATCCCTGGCTCTGCGCATGGTCTCGCGAAGGTCAGAAAAGCGGAATGTGCTCAAGTCTCGCTAACTTTCTCATCATGATTTAGACTTTGCAGCTAATACGCATGTATTTGGTGTTGATAAGTAACCATGCAAACCGACCGCCCTGTCCTTTTGTTGGTCGTTTGCTTAAACGCCGCGGCATTGTTGAAGTTCAATCTAAGCTCGGACACCTTGATCGGCGCCATCAACGGGACTCTGGCCGCCGCCCTGCTAGCAGCCTCAGTCTGCAGATCGGAGGAGTACTCTCGGCGGAGGTGAGTACAAAGAGAGTTT…
>contig-100_231 length_6756 read_count_2525
CCCGCTGCACCCTCTCTGCCATCTCAGCATCCTCACGCTGCGCCGCCAGCTCAGCCGCACTGCGCCCCGACTTGGCCGCCTTCTCCTGCTGCCTCCTAGCAGCCGCAGCAGCTCGCGGCCCCAGCACCCCTCCTCCGCAGGCGTCCAGGCTGCCACCTGCTGCACCTGCTGCCATGCTGGCGGCTGCCTCCCGCATGCGCAGCGGGCCCAGCGTGCGCTGCCACCAGTCCTCGTCCCGCAGCTTCTCTGCAGTTGCCCAGTTGCTGGTGTACCTGCAGCAGCAGGAGGGTGCGGAGCTGGGTGCCCTCCGGTGCCAAGTGCGGCGGCCTGTGGATGGCCAGCGAACTCAGAAAACATGTGTGGCTGAGCCACAAGCTGGCCTCACAAGCCCCACACAGG…
>contig-100_232 length_6732 read_count_538
ATTTTAGCAAATCTGTGAATATGTAAAATAGTTCCCTCGCCGCACCACGCCGCAGACTTCGGTGCCAATGGGCAGTAGGTTTTTTGGGTTTGGGATTGAGGGTTGACTCTCAAGTCGCCCCCTGACCCACATTCACGACCCCATTGTCAGAGATGTGCCCGTTCAAAAATGTAGGTAGCAAACTCAAGTCCTGTAACACCTGGAAAGGAGGTGGATACAAAGTACAAGCGCCTTTTAGGTGGGGGAAGCCGGCAGCTGCAGGTGGCGTGGCTTCACTGCAAGGCAATTGCCGGTTAAGTCACGCAGGTCTACTGTATTTGGCGAGCTTGCTGTCTGCTACAGGAAACAGCCTCCATGCTATTCAAATGGAGTAGGTATGCTGCAAGGCAGTCACCAAAA…
>contig-100_233 length_6723 read_count_3453
CTGGGATGCTGAGTGGGACATGGCCGGTTTCCGCAAGGCGCCACAGGCGCCTCCTTGGTAAACTAGCGGGTCGCAGGTCACTAAAGCGGCCGTGGCGGGACTATGACACAGTGGCAGCTGCAACAACTTCCTGTCGATAGACTGTTGGAGTGCGGGTTGAGCCCACCGGAAGCCAAGACTCTTCTGGACGGAGTGCTACAAGCGCTCCAGGGAGTCTCGGAGACTGAGGATGCACGGCAGGCAAGCCGCGAGCGGGCGGCGGCGTACAGCGACTGCAGCACGAGTACCGAAAGGGTGTCACCCCTGTTTCCACTGCTTGCACCGCGTGTACACGTCAAAGACTTACTGCCAGTGTTCTGGCCTCCAGTTACGAAAGTCGCTACTAGCATCAGATACCTC…
>contig-100_234 length_6723 read_count_1245
TTTTCATTTTGTATGCATGCTGTGGTACATTTCAAATGCCTCAGAGGCGCTGTTGCCGTTCCGGTAGCCAACAGCTGTGTCGCAGGTCGCCCTGTGCAAGCTGCGGTTGAAATATGGGAGTGAGTAAAAAGGCTCTTGGTCTCTCAGCCGCTACCGCGACAGCCGCGGGACTCGTCCTCAGCTTTCGAGGGTCCCGGTCCGAGGGAGCTTCTAACATTCCTGGCGCATTGGGAGGGGATCAAGATGACTGGCAACTATCGGACTATCTGCATGCCGCCTCCAGGCACACGAAAGATACTGCCCACAGTTTGGCGCATGCTGCACGGTCAGCGCGGTTTGCCTGGGAGCAACGGCAGGCGGAAGTTGCGGCAGGGGCACCAGGCGGCGGCAAGACTCCCC…
>contig-100_235 length_6716 read_count_4013
AGAAAGTCTCTTATCCACCAGAATGAATGTTGTCGCAAGCAGGACGAAAAAGTACAAACCACAGAACCCTTCCTGGGTTGAGTGGACAGGACCAGATTTGCTAAGTAGGGCGTCATGTTACGTCAAGCCGCTCGCGCTTTGGGCCGTCAACTGGGCCGCCGCGCCACCAATTGGGGCCCCGCAGCTGCTACTGCAGCAGGGCATGCGCCATTTGCCCACCTGGCTGCCATGTTGAGTGGCGCTCGACGCAAAGCGGCATCAGCGGCAGCTTTCGCGGGCCTGGCGCTCAGTATGGGCACCAGCGTGTCGTTTGCTGCGGCCTCCTCCCCTTTGGAGCGCAGCTTCATCATGGTTAAGCCGGATGGTGTGCACCGGGGGCTGGTGGGTGATGTCATCCAG…
>contig-100_236 length_6713 read_count_4023
GAAGTTTAAGCCGTATGTGCAGCAGTACGCCAAGGATGAGGAGGCTTTCTTCCGTGACTTTGCCGCCGCCTTCTCCAAGCTGCTGGAGCTGGGAGTGCCCTTCCCCGAGGGATCTACCCCCGCCAGCCCCATGCCCGACAAGTGATGGGATGCACCTGGCAGTGCAGAAGCTCCCCAGTGCAGCAGCAAAGGGAAGGCGTGCTGAGGCAGCCAGCCACCTGCTGTTATTTGGAGTGGGCGTGTGAGCAAGGGCGTGACAGCATGACAGCTCGAGGCATAGAGCCTCCGCCTTGAAAATGGGGTGTTCGGGTAACTCGATGTGTTGGGCACATCTGCTTTGCTGCCCACCTGAATCGCTGCCTGCAAGAGTGGTCATGAATGTCCTCCTTCTGCTTATGC…
>contig-100_237 length_6710 read_count_2071
AGTACGTGGAAGACCCCTACACCAAGGCCCGCTTCCAGCCCGAGTGCGAGGGACAGATCAGCCCTGTGGGGGAGGTGGCCAAGATTGGGCTGGAAGCCTCTGGCCTTGTTTCATCACCCACCCAGCTGCGGTGACGCGGTTGAAAAGCTAGCCTCTCCTACCCAACACAGTCCGACTGACCTCCCTCACACGGCCCGGGCGGCCGGAAGAGCTCAGCGGGAATGTAGATGGCATCAATGTGCAGTTAGCCTCTCGTATTTTCCCTCTTTTGCTGGTAAATCTGCTCCTAGCTGCAGCGTGTAAGTGCTAAACTGTACCACTACAGCTGTGTTGCCCAATAGGAAAGAAAGGAAAGACAGCCTGCTTAAAATAGCTTTAAGCTCTGTTCGTTTTTTGGTA…
>contig-100_238 length_6708 read_count_2637
CATGTCGGACGATCTGGACCCAACGCAAATCGCTCTGTTGCGGTGCTCGAGACACATAAATACTTGTTTGCCCCTTTGTGTGTGCAACCCGCCGGAGCAGGCCGCAGGCACTCCTCCGGGCGGCCCCCGGCCTGTCGGTTTCACAGCTGCAAGTTCAAGGGACTCACTTTCCGACGGCATGGCGGAGCCTGAAAGCTGGTCGCCGGAGGCAGACGTGCTGGAGCGCGCACACACCCATGATACGGCCTTTGGCGTTGAGCGCCGCCATGGTAAAAAGGGCCCATCTATCCGCGTGGCGAGAGATTTTGTCTGGCTGGGTGGCGTTGCTGGTGGGCTGGCTGGCGGCCACCTCGTGGAAGGAGCAGGAGCAGGAGGGAGCTTCACGCAGATCAAGCGTGG…
>contig-100_239 length_6706 read_count_5904
GCCGCCGAACCCACTGATGGAGGCCACCGCTGTCTGCATGGCTGCCTGCACCGCCGCCGCGCCAGTAACCTGCTCCGCGCGTCACAAGACAGCTATGCAGACAGCGGTGGCCTCCATCAGTGGGTTCGGCGGCAACGCAACCAGACCTTCTCAGCGCCGGGCAAGTAGGGCAGTCTGCCACCCCGTTTTGAGCAAGCAGGCGTCCCGCGTTTACACAACCTCCCCAGCCTTTAGCGGCGTAGATGGGCCCTACAGCCTGAAGCGCAAGGCCCAAAACGCCACAAAGGGGCGCATACTGAACTCGTGTCTACCACCTTCTCTGTTGCCACACGCCGCCTGCACGCCTGCACGGCGCCTCCCAGAAGCCCGATCGCACATGGCTCTTGCATGTTGCTTTCC…
>contig-100_240 length_6705 read_count_11380
AAGAGGTTTAAACCTCTTGTTTTTGAATTAAGAGCAGACTTTTTGGATTAACCAAACTTCCCGCTTGTGCTTGCGATTAAGAATGCAGCATATGTAAGAACATACCCAACCGAGAAATGCGTTAAACCGACAAGACGTGCCTGAACAATACTTAATGCTACAGGTTTATCGCGCCAACGTACAAGATTCGCAAGTGGTGTGCGTTCATGCGCCCAAGCTAATGTTTCAATAAGTTCTTGCCAGTAACCACGCCAAGAAATTAAGAACATGAAACCTGTTGCATAAATTAAATGCCCAAATAAGAACATCCAAGCCCAAACAGATAAACTGTTCATACCAAACGGATTATAACCATTAATTAATTGAGAAGAATTTAACCAAAGATAATCACGAAGCCAA…
>contig-100_241 length_6692 read_count_1100
GGAGTGGTGATCAACCATTAGCGCAGTACACTGGCTCGATTTCAAATTGCGGAGCCAGTGTACTGCGCTAATGGTTGATCACCACTCCAAACAGGAAGCTCACCCTTTCGCTTGCACAGCAACTCACCTCTCAGACCGAAAGGGGGGCACCTTCCGTGCAAATGTTTTGAGAAAGAGCGCCTTGTGACGCGGCACCGGCGTCTACGCTGGGGGCCGGCGGGCCATGGAGCGACAGCGGCGGCAGCAGCAAGATGCTGCGGCCGTGCTGTGCGGCGCCCTCATTTACCTCAACCGCACTGGGCTATGCAAGGAGCCCATTAGCGCCGCCATGTTTGTCCGACCCAACCTCAAGGGCCTGCAGGCCGTGCTGTACCTGCTGCATTACCGCATCCGGGGCGC…
>contig-100_242 length_6691 read_count_484
GTCCGCCAGCACCACCCTGCCGCCTATACCCCCCGCCCCCCTTGCTTGCCCCACGCTGTGAGCCCCCTGGTGTAGTCTTCAGCAGGTTGATTTCTCCAGGGTTGGGATTCGCGGCGGCAACAGCCGCTGCACCGCGCTGGCGCTTGGCAGCATGAGGTGGCTGATCCCCAGCATCTTCCCAGCTGTACTCTGCCGCCTGTGCCGCCATGACCTGACCAGCGCCTCGGGCAAGTTGGCGGCCGGTCGCCGGCCCAGCCATGCGGGGAACAGCAAATTCGCGTTTGCGGCTGCTGAGGAATGCATCTATTTGGCTGGTATCACCATCGCGTCCTCCAAAGCCCCCATGCTGCACTGGCGCCGCAGCTGCTGCCCCGTACACCTGCCCTGCCGCCATCTGGC…
>contig-100_243 length_6687 read_count_0
CTGGGGCTTGCCGCTGCGGTTTCCTAGCCAGGACAACTCGCCTCAGCTCTCTGCGCGTCTACCCTCACCCCAGCTGTCTGCGCGCCTCCCGTCTCCACCGCTGTCTGCGTGCCTGCCCTCAGATGTCGGCAACACTTCAGCGCAGCACCACCCACAGGAGCAGCAGGAGGAGCAGCCTGGAGAAGAGGCTTTGCTGCAGCAGGAGCACAGTAGCGGTGGTTCTCTGAGCTTCGCCGCATTCTCCCCCCCAGCAGCACAGCAGCGCCACCGCACGCAGCGCCCATCGATGCTTGGCTTTGCGGCTCTGGCAGAGGAAGCCGGTGATGGTGAGGCGGGAGGCGGTGTTGGCGACAGCGATGGCAGTGCTGTGAGCAGCCCGCGCTGGCAGCCTGTGCTGGC…
>contig-100_244 length_6685 read_count_312
GCAGCACTAGCATTTACGTGGACAGCGGGAAGGCTCCTGCGCCACCCTGCACGGGGACTTGTGTCAGATGCAGCAAGCGGTGATACCCCCGTCGCCCAACTGGTATGGGTCCCACAACGCAGACTGGGCCCCGCAACTGGGCCTATATGCGTATGCCGCCCACAACACAGTCACAGTGCTCAACACGCGAGTCCTTAGCGTGCGCACCATGCTGTCAGGGCACGCTCAAAGGGTGACTGCGGTTGCCTTTGCCGGCAGCGCCATTTGCGACGCACCATCAGCTGCAACTGGCAGCAGCGACGGGGATGCGCCTTCTGCAGCCCTGCTGCCACTGCTAGTAACAGCCTCCGCAGAGCGCTCCCTGCGCCTCTGGAACGTCGCCACCATGCAGCGTCAACG…
>contig-100_245 length_6661 read_count_1345
GGTTTTCGATTGTTAGCGCCTTTGTTAGTTTGTACCTGCTATCTACTAGCGGTGTTAGTCCATCGGCCGTGATGGACCGCTGGGAGGGGCACCGCAACCCGAGCAGATCTAGGAGTCGCAGCAAGAGTCGCGATCGCCAGATAGAACAGAGAGACCAATCCGAGTCACCCCGCGGCAGGCGGCGTGCCAGCCCGCCCAAGCGGCGGCGGCAGAATGGTGACCGCGAAGAGCGCCGCCGGCGATCCCGCAGCCGCAGCAGGAGCAGGGGACGCTACGATAGAGACTCTCGCAGGGAGCAGTCACAGCCAAGGCGCCGGGATCGCTCGACACCCAGCCGCGGGTACGCCAGGCGGCGCAGCAGCAGCCGGTCCCCGCCATGGCGTGGCGGTGAAGGAGGCG…
>contig-100_246 length_6658 read_count_4602
CAGGCGAGCAGTCCCGGGATTTCTGCGTTGTGCTGGCCACCAACCGCCCCTCGGACCTCGACCCAGCAGTGCTGGACAGGACGGATGAAGCCCTGGAGTTTGGCCTGCCGGGAGCAGCGGAGAGGTGAGGGCGTCCCCTTTTGTTACAAAAACGACATCGCAATAAGTAACAGACAAATTGAGGTTTTGGAGTCAAGTGGGGCTGTTAGGCACCTTGGCAGAGTGGAGTTGCAAAACTGAGCTGGCAGGGCGGGCAGTAAACACTGCTGAGGGCGTCACTGCACCCACCACCAACCAATCAACCACGTCACCCCACCTCTCCTTGCAGGCACAGCATCCTACAGTTTCAGCAGAGGCTGTTAGCCCCTGCCTTGCCCTGCTTTACAAAATACCCACCGC…
>contig-100_247 length_6641 read_count_4860
AAAAAAAAAAAAAAACGGTTTTATCTTGTAGACACAGGGTCACGCGTCAAGAATGCTAGTAAGTGACCTCAGGTGACATGGGCGGCTGACAACCGGACGCCCGACCCACCCGAACCCGACACAATTAGTCCCCGGCGATCAGAAACCTAGGAGGATGGGAGGCGGACGATGGCAAGCGGTCAGCCCCATCCGTCCGGTGGCGGCAGCGCTGCTGCTGGCACAGCTACTTGCAGCGTGGGTGGAAGCCTCTGTGGCTGGGCAGGCCCGTGATTCACTGCAGCTGCAGGGTCGGCTTGCTGATACAAAGATACATACTGGGTATCAACCAGGCATGATATCAACCAAGGAATCTGTGGTGGCAGAGCAGCTGCTGCGGGCCATGGTCGCCGCATCCGCCTC…
>contig-100_248 length_6638 read_count_2664
AGGAGGATTGGCATGCCAACGAGGCGCTGCAGGCTGAGCTGGAAGCGCTGCGGCAGGATGTGGGACACACCTGGCTACAGGAGCCTGCCAGCATCGAGGAGACTGCAGAGCGGCACGTGCGGCCTTCACTGCGCACTGCCTTTGTGGACTTGTGCCGCGGCTCGGTTGCCGAATACCTGGCTCGCTTTGGGTTCAGGAGCGACCTGCTCAAGATCATGTATGCGACCACGGATGGCTTCAGTGGGCTGAACGGTGGATGGGACACTCCAGGTACCGGCATGAACTTTCTTCTGCATAACATGTGCCGGCTGCCGGGGTCGGACGGCACCTGGATGGTGGTAGCAGGCGGCATGGGCGTCGTCACGCAGCGACTGGCGGCGGCAGCAATGCGGGCAGGAG…
>contig-100_249 length_6638 read_count_6447
GATGAGGACATGTTCACAGCGACTGAGAACATGCAGTTCTCGCCGCACATGCCAGCTGAGGTGTTTGCATGCACAGTGGGGCAGAAGCCTAGCAAGGCGCCTTTTTACGTCAACGACCCAGCAGACGTGGTGGCCACGCTGAGTAAGCTGGCAGAAGTGAGGTCGCCGCCACCCGCCGCTTCTCCCTCCGTATCATTTGCATGACGGCAACCAGCGGCATGAGCATGGCATGAGCGGCATCAACCGTGCACATCGACACCGTCGACGTTGACCATCCTCCTTCTCCCCTTCCCCTGTCATTTTTCCTGATGCGCTGAGTTATCTTGAGAGTTTCAAGTGAGCGGGCGTACTGCCTGGACGGAAATTGTAACCTGAGCCACACAAAGCAGGCGGCGGTAA…
>contig-100_250 length_6626 read_count_2570
GGTCCTACCGGCGATCACGACTAGTTGAAAATATTCTCCTGCCCGTAATCCTTTGAGCCAAAGCTTTCAATTGGCAATCAGGAACTGCAGAGGTCTAACAGGGGGCGGGGACAGAGGTGGCAGCATGGTGCCATCGCCCCTTACATTGGCGGTGGGGCCCACAGAAAACAGCGTGAGGGTGCACCCAGTGGTTCTGTTCACCATCACCGATGCCTTCCTGCGGCGAAAAGAGAAGCAGGAGCGTGTCATTGGCACCCTTCTGGGCACCATAGCGGATGGCGTCGTGGAAGTAAAGAACTGCTATGCCGTGCCACACAGCGAGGAGAACGACCAGGTCGGGCAGCCGCTACGACGGCGGTAGCAGAGGACGGGTTGAACAGCACTTTAGCAGCTCACAGG…
>contig-100_251 length_6623 read_count_7980
CCCGTGCGCCTGTGGCCTGGCGGCATCATGGTGGGGCGTGGTATCGGCGACAAAGACGTGGGCGAAATCCTGCTTTCCAAACCGAACATACGTCAGGTGCGGCTGCCGGCCACCGGTGCACGCCTCATCATAGCATCAGACGGCCTCTGGGACAGCATGCCCGCTGGACGTGTGGCACGCATCCTCAGAAGCCACGGGAGTGCCTGCGCAGCTGCCACACAGGCGGTGACCAGTGTGGCAGCCTGTCGTGGCGGTTGCTTTGCCGATGACGTCACAGGTGCGGTGTGCTTCTGTGTTGACGAACGGCCGCATCACTGGTCGCATGCCTAGGTTACCGTTTTAGTGCATTGTACCGCTCCCGGCAGCTTGTTAGGTGCAAGCTCATCGCACCAGCTGGCA…
>contig-100_252 length_6616 read_count_2834
AGCTGTCATTGCGGTGCAGCGCAACGTTGTCGTGTTTGGGTTGATCGAAAACTCGCAGCCGCTTGCTCTTCCATCACAATCTACCGACTCCACCTTGATGTCGGTGGCCTGGAGGTCATTACGGCATGAAAACGGAACCATCCAGCACACCTTTTCAGTAGACAAGAACACCAATCCCAAGGACCTAGAAGCCCTTCTGGAGAGGAAGATCAGCGCGGGCAGCGGCCTCTCTGCACAACTAGTCCTAAGGCACGAGCAGACTGGCGCAGTGCTATCCCGCACGCCTGTGGAAGGGCCCTGCAACTGGCAGGATCTCTCTGCCCGCTTCGACGCATCCCGGCGCCGCCTGCAAATCAACATCAAGCTGCTCCCGGCAGGCAGCGCCGACCAGCTTGCAGA…
>contig-100_253 length_6616 read_count_1266
CACGGCAGGTCCCTGCGCCTCGGAATGGCAATCCGGCCTGGAGGATGTGCTGGGCACGTCAACTGGGGGAAATACGAGCTTCGACCAGGCAGCAGAAGGTGATCCCCTGCGTACTGAACCATGCGCCTCTTGGCAGACGCGGGCAGCCACCTGGGCGGCAGGCGGCAGCGTGCGGGCACCGCTGCGGTTCCAACTTCTGCTGCAGGGGCCCCTGCGCATCATCATGCATTTGTTCTTACCCTCCGCAAGAATGTGAAACTCATTGCAGGGCTACGATTTGCTTCTGTATGGGGACAGCCTTACCGAGTCGTGGCGGGGCACAGACCACTGCCGGCCGTGCAACACCAGCATACGCGCAACCTGCGGGGGAGCGCCCGCCATCTTCCAAGCCTACTTTGG…
>contig-100_254 length_6612 read_count_1016
CTTTCAAGTTGCATGGTCGGCCCTACAGTAAGGCAACTCCTTCAACACGCCTGCTTGCTATTCACTTGTTAAATATGGAGAGGCAGTATGCTGCTGCTACTGACAGAATTTCGCACCAGCAGGCGACAGACGCTTGCCTCGATTTCATGTCTCCGCTATTCGACCCACTTCGTGCTCTTCTAGCAGAGGGTTTGCTCCCGCCCGTGCCTGCGGCTCGTCCCCACGACTCCATTTACCGCTGCCGTTTCATGCTGCCACCCGACCACCCGGAGGCTTGGAGGGAGCCTCAGCGCCCCACCAAGAGCAAGGAGGCGCAAGAAGCAGCCCAGCGAGAAAAGTCTCGCCTTACGTACGTGCACCAGAAGCAGGAGCGGCAGCAGTGAGTGGGAAGATTGCAGC…
>contig-100_255 length_6602 read_count_30
CGCAGTGGGGCGCACGTGCGGCGGCAGTCGCATACGGCTGCTGCTCCGTACAGCAGCCAGCCTGGCCTGCAGGTCCGCCAGGGTAGGGCGCATACGGGCGTCCCGCACCAGAATGTATTGCAACAAGTCCAGCATGCCTGGCAGGCCTGCCAGCATGGCGGCTCTGTCTTCCGTGATGAGAGGCATGGTGGGTGAGGTCACCCGCGCCACCAGCTGCAGCCAGTCACCATCTTTGAACAGCAGCTTGCCCGTGACTAGTTCAAACAGCAAGCAGCCCAGGCTCCATACATCGCTGGATGGCCCTGCGCCCTGGCGGCGCCGTCGATCATACAAACGTTGCTCCTTGTGGTGCGAGGCGCCCCCAACCAGAAGCATCTCAGGGCTCTTGAAGCAGTCAGT…
>contig-100_256 length_6601 read_count_1464
TAGAAACAAACGGAACGAAAAAAGACGAAGGAAAGAGGGAGATGTGCGGTGACATGCGTGATGGGACATGACGACCCATCATGCGTGGCACCCCATGCGCCACCGGGAGGCCTACCTGCCCTTTGCAGGTAGGGCATCATGGCATGCATTTGCTGCAGGCTATGCTTTATGAATCAGTCATAGATTGCAAGCGGTTTCAGCAAAATAAGCAGGTTTGATCGTATCAAGGTAATGCTAGCGTCGCAGGACAAAAAGCAGGAGGTACTTACTGCTGGGATGGGGAGCAATAACCCAGGTGTCCAAGCATGGATACAAATGATAGCTGTGAAAAGATTCTCAGGCTCGGTAGTCATAGGAGGCAAAATGAGGGGTGTGCAATGCAGGCAGGAAAACACGAAG…
>contig-100_257 length_6599 read_count_950
AGGCGCAGCCCTGGGCACCGCCTTTGGCGTCATGGCACACGCTCTGGGCGACCCGGCGGGCCTCACCTTGTCGGCGCCCCAAGCTTATGCTCTGGTCGGCGTGGCGGCGCTGCTTGCCAGCAACTGCCAGGTGCCGTTGACCTCTGTGCTGCTGCTGTTTGAGCTGACCCGAGACTACCTCATCATCCTTCCCACCCTGGCCGCCGTGGGCATCAGGTGAGAGCGGCATTGACCGGCTAGAGCACGCGTCATACAACTGGATCAATTGAATATATGTTTAAATTAGGTAGGTTACATGGTTCCATTACGTCTACCAACAACTGCTTATGTGATGTGCGAGTGGGCATCAGGTGAAGCAGGCATGGATGGATCACTGGCAGGGCAGGGCAAGGAGTCATC…
>contig-100_258 length_6596 read_count_18850
TGTGAATGACGGCAACTGGCACATGGTCACGCTCTCCACCTTCCCCAACAACACCAGGGGCTTCTCCATCTACGTGGACGGCAGACAGGTTGCCTCTCTGAGCGACACCACCCAGCTGAACAATGGCAGTGCCGCCATAATCACGGGTGGCGACCCCGCCAGGCTGTCAGACAAGATCTTCCTATGCGCCCGCTCGGACTTGGACGGCAACAGGTGAGTGCTTAGGTGGTGCCAGGGGATGGCGGACATGGAGGAGGGTCACTGTTGTTCTGAGCTATATCCGACGGCTGCTGGGGCGGGGGGGCCTCATAGCAGCCTACCCGCAAACGCCCACACCCCAGCCCAAACATCCCAGGAAACCGCCCCTGCCATGCCCCTTTAAATCGATTGCAGTCTATT…
>contig-100_259 length_6587 read_count_1109
GTGGCTTCAGCAGGGTTTGCGCTTGCGTGAGCAAGCCGTGCACGGGTTGCCAGAGCCCAAAGAGCGCAGCACATGGAGGCGCATTATAAGGCGGTCTACGACCGCATCAAGCAGCTGCAGGCGGCCGACGTGCCCACCGCGCTGCACGGCTTGCTCACGCAAGCGCAAACCCTGCTGAAGCCACCCAGCCGCAGCGGAGGCGTCCCGCCCCCAGCATCCGCTGCCAGTCGTTATGTGCTGGTATTGGGCTTGCTGGCCCTGTTGGAGCACGCTTCATTGCTGGCCACGCAGCATTCTGATCGCGGGCTGTTCAAGGATGCACACGCCCAGGTTTTGACTACCTTTCAGCAGCACAGCTGGCTATGGGAGTTGATGCTGCGCAAGCACCTGCCTGACCTG…
>contig-100_260 length_6585 read_count_1697
AAGACATCTCGCGGTGGTCGCTATACTTGTACAGCAGTTGTTACGGAGGAGGCATTTACTCTCACACTAATCAAGAGAAGAGGAACTGCGAGCTACATGCGCTCAGGGTGCCGGCGGCGACGCCCCTCCCGAAGTTGCCGCCAACCCGCCATGGGCAGACGGCCCCTCCCAGCCGCCATGGCGTGGCGTAACTGGGCCCCCACTCCCGCTGGCACTGCTGCCCACGGCGATGCCGAGGACTCCTGTGAGTAGGTGCAGCATGCGATCGTCCATTGCCCAGCGGTTGGGGTGGTCCAGCAGTGCAGACTCCGCCCTGCTGGCGCCCGGGTCTGTTGCGTGGAATGTGCGGATCAGGGCAATGCACAGCAGGCGCACCACATATGCAGCGTTGCACAGCAC…
>contig-100_261 length_6584 read_count_1118
GGGGAGTGTTTTTGCTGCACCATGTGCTCTCCCGCCCACGAGCGCTGCCGGTTGGCCGAAATAGTGATGTGCAGGGAGTGGCTGTCGGGCAGTGACTCGGCCTGGTGCACTGCAGCATGCAGAAGAGAATGATTGAAATGTGGGAAGCACTGTTCAGATGTTGTAGCAACCATATGGGTGACACGAAGGGCTGCCTGCCTGCCAGCAATCCGGCTGCCAAACACGTCAGCTCTCCAGCTTCTGCTCAACCTGATACTTACTTATTTCGCCTTTAAGCCCAGCCGTTCCCGCATACAGCGTGCATGGCAAGCACATTTGCTCAAGGTGCACGTCCATCTCAAGGTCCGCCAGGAGGCCCCTGTCCTGCCAAAGGGCTGACCCGTTACCCACCCACCTGTG…
>contig-100_262 length_6582 read_count_717
CGGGGTGGGTGGGGGTGAGGGGGTGGGTACAGCTGTGAGAAGGGGCTGGGCTGGCTCCGGCGGCAGTTCTTCTGGAGGGGGGCTTGGAGGCGCAGGCTGTGCCGGCTCTGTTTCAGTGGGAGGTGGGGGCTGATCTGGGAGGGACGGCTCTGGGGCTGCTGGCTCCTCCGGGGGCGCTGGGACAGGGGCGGGGCGTGTTGCTGGGGTGGGAACCGATGCTGTCGGCTGTGGGGCTGCTGGCTCTGGCTGTGCTGGCTCCCGTGGGGTACCCAGCGGTGGCTGCTGAGCGGTGGTTGGTTCAGGGCCTGCTGGCTCTGGGGTTGTAGGCTGGTCAGGGAGGGCTTGGGGTGGGGTTGTTGGCTGCTCTGGTGGGGTTGGCGTTGCTTGGTCTGGTGTTGG…
>contig-100_263 length_6574 read_count_3104
CCGAGCCCAACTTCAACAGTTGCCGGTCGCTCTCGCGGGCTCCGCAATCTTCAAACCCCACAGCCCCATTGTGCAGGTCGCTGAGACAGTCTCCGGTTGCCTTGCTTGTTCACACGTTCAAGTCCCGAGCCCAACTTCAACAGTTGCCAGTCAGAAGCGCGAGGGACTGACGATCCAATCGGCAGGGGTGCCAAACCTCAGCGCCAGTATGCAGGGCGACAGCGTGTCCACAGCTGCCGCCTCTGGCGGCACGCTGTTGCTGTCCATCAAAGCAGCGCAGCTGCACCGCGTGTCGGGTGGCCAGCAGCAGCTGGTGGCACAGGGGCCGCTGACCATCACAGCGGTCGACAAGCCTGCGCCTCAGCCGCAGAAGACCAAGCCGCCGGCGGCAGCGCCCCC…
>contig-100_264 length_6567 read_count_1584
TGCAGCCCAACAGACGCCGCACACTATGCCATCCCTCGGGCAGTTTGCTTCTGTTGAACAGTTGGCAGAGGGCATTCTGGCCGGCTGTCGACTGAGCATAAGCCGAGGCATCACGCTAGTCGAGTCCACCCGCCTCGACCATCAGCTGCAGGCTGCAACGTTGCTGCGTGGGCTGCAGAAATGCAGACTCCAACGGCGAGAGGTGGCAGTGCAGGCTGGCGATCGAGGCGCCATGCTGCCTGGGCCCGAACCCTTTCGCATTGGTGTCAGCGGACCCCCTGGTGCTGGCAAGAGTTCCCTGATTGAAGCCCTTGGCTGCAGCTTGCTGGAAGCTGGGCAGCGTGTGGCAGTTTTGGCTATCGATCCCAGCAGTGATGCAAGTGGAGGAGCAATTTTGGG…
>contig-100_265 length_6564 read_count_220
TCCCAGCAGTCCATCCGCCTTAAGCTGCCGTAGCTCTGCTGCCTGGGCCCGTACCTCAGCCTCTGCCTCACGGTCCCGCTCCATCCGCTTGAACTCCTGGTCTGCCCCAGCCGTCGGCGGCCTGCCTGATGCCACATTCAGCTGCGCCGCCGCCAACTCAGCCCGCAGTGCATCCCTGTCGGCGGCGCACTTGAGCGACACCGCCTGGTATAGCGACAGCTCGCTCACTGTGGCCATCATGCGGCGCGTGAGCTGCTGCTGCCCCCGCCTCGCCTTGTTCATCTTCAAGCTGATGTCCAGTGCTGGGTGCTGTGCCACTCTCGCCTGTTCCACCAGTGCCTCAGTCAGCTGCTCAAGCTCCTCCAGCACAATGTCCTTCTGCAAGTGGAAAGCGTGACG…
>contig-100_266 length_6563 read_count_3245
CAGCGGTGCGCAGCCTGACCATCGCCATGGACGGGTCTCTGGTGGTGGCAGCCAACAACAGCGGCACCTGCTACGTCTGGCGCGCCATGCGGGGCTCCTACCTTACCACACACTTTGAGCCACTGCACAAGCTGCGCGCGCACCAGGGGTATGTGCTGAAATGCATGCTGAGCCCTGACGTGCGCCAGCTGGCCACCACATCCTCGGACAAAACCGTCAAGCTGTGGAACCTTGACGGGTTCACGCTCGACAGAACATTGGCAGGTGGGTGGGTGGGTGCTGGAAGCAGGGCTGCTTGTCTAGCTGGCTGACAGCTGCTTGGTTGCTGCTGCAAACTGGGCTGGCTGGCTGATCGGCTCTGCTTGACTAGCCGGCTGGCGGGCTGTGTGGGGCAGGGCC…
>contig-100_267 length_6552 read_count_4277
GTGGATTCCGCAAGTCCCCGCGGTTTACTCCATAAGTGAATTCATCTCGTCGAGAGCATCGTTTCTGTACCATTGACCCTTGACGGCGATCCAGGCTGGTTGATTGGATTTGGAAGGTTCTTAGTCCCGGTGGCTGGTGTTGGTACATGCAAGCCCGTGAGTAACGGTCGCCGGTGACTACTGTTGGCCACTTTGCGTTGCAACGGGCAGTGTTTGCCTGTTGGATCGACGGCCGAGCGCGCATACGAACAACGCGGTTGCGTTTTCCGAGGGAGCGTGCGCTCCACAGGTTTGCGTACTGCATGTGGTTACTTGTCTATAGTAAGGCTGAGTAGTACGTACACACACGCATCTCACTCACTTCTGCACCGGTGCCCACGGATTGGAGGTTCGTCCCAC…
>contig-100_268 length_6550 read_count_7573
CTCCCTTGCCTTTTGCATCTCAACCCATCCCAACGACCCCCACCTAATCGAGATTAAATCCGGTATAGAATGAAGAATATCATGTTGAAATATAATGCAGCAAGTGCCGATATCAACACGAAAGTAGCCATCGAAGGCCTGCCTGTCATGAGAGCAGCGGGCACCAACAGCACCACTGCCAACAACAAAACCAAGTTGAGCAAAGGCACCGGTCGAGGACGCGCCACAGGGCGTTGCCGTAGCACATGCTTCTTTTGCTCGTTCTCACTCTGCTCTCCCGCTGCCACAGAGTTTGCTGCTGCAGAACATAATGTGCGTGGGGAGCGTGCTGAGAAGTGTGCTGCCAGTGGTAGCCGCTCGTCCAACCTGCGTGCCACATCCACCATGTCGGGTTGCTTG…
>contig-100_269 length_6541 read_count_2838
GTCGGAACTCCCAGTTCTCTGTTGACTACATTTTTGATGCTGCTGCAAAGGCGGCAGGTGGCAGCCCTGCCACGGGTGTTGATGAGGTGAAGTGGCTCGATGCTTTCCTTAAGGCGCGGTATGATTTGCTCTGGAGGTGGGACTCGGTGTCTCGCGTGAGTGTGAGGCGCATCACAATGTACCAAGACCTGGTAAAGATGGGTAAGTGTGTTGGGCACAGATCAGCTGCTACGCAACAGGTGGTGAGGAGTGCATTGAAAACATGGCACGCTGGGGTGCTGGGGTGCCTACCTTAGAGGACGTGCAGTTACAAGGTCTATCCGCCCATCACTTGCTCTCATGTATCTGTTGCTCAAAGTGCAAGCAGGGTTCATGTGGGCAGGCAATGCTGCCCTGCAA…
>contig-100_270 length_6533 read_count_430
GCCAGCTGTTTGCATAGCCCAGTAGTGGGTGCAAGGCTGTCTGCCGTTCCGCGCCTTGTTGTCCAGCTGCCTTCGATCGCTGCCCTCTAAAGACACAACATGGGCTCAGTCTGCTAAGTATGCTTACAGAACGCGCCTTGATGTTTTGGACAGCATACTAAGCCTTGCAGCCGCCTGGCAACTCAAACGCTGCCGCACCGATGTCGGGCGAATCCGCGGTGAAGCGCTTTGAGGAACTGTCCTCGCAGTGGCACAAGTATGAGCGTAAGGTAGCAGAGCGCAGCTCTGAGCAGCAAAGTGCTTTGTCCAAGTCTGCTGGGCTGCTTGACAGCATGCGCAAGCGGTTTGGCACGCCCTCCAGCGCCGGTGCGGCGGCAAGCCTTGGGGTGGCCGACCCTC…
>contig-100_271 length_6532 read_count_1705
TCGACTCATTCAGTTCACAGGATGCAACATCGCGGGATGCGATCAGTGAAACACCACAGAAGGGCAAGTGCATGCAGTCAAACAACCCAGCAGCGGAAAGCCAGGAACAAAAAAGGACAGTAGGAGCAAGGCAGCTTGGGACAAAGCAGTGCAGCAACCAGCAGGCAGGCAGGTAGGCAGGCAAGCAGGCAAAAGAGGTGGCAAGGCCAGCCAGCAGAGCACTTCTAGAGCTGAAGGTGTGCCACCAGTATCACGTTCGTCAAACCCGCCATGCTGTCTTCATCCCTCCTCTTTCCTGGCATGCCCGCCTCACTTCTTCTTGGCTGAGCTGCCGCCGCCGCCAGTGATGGACCTCCGAATGCGGCTTATTTTTGCGGAAAAGCTTGAAGAAGGGCGTTT…
>contig-100_272 length_6525 read_count_2177
AGGATGCAAGAGGATGCGTCAGATGTGCTGGTGGGGTACCCCCGCAGCCACCTGGAGGCGGTGCAGGACTTCCTGGCGGGGCAGTACCAGCAGGATGCACTGGGGCCCATGCTGGGTGCTGACAACAATAACTGCCAGCCAGGCAGCGGCAATAGCGGCAGTAATGACGCGCGTGATGTAGCCCCAGCAGCAGCAGCAGCAGCAGCACATGCGGCGGCAGGTGGCGGCATGCTGGATCTAGTGATGGAGGTGCTGGGTCAGCAGGCAGAGGTCCAGGCCGCAGACTCCACGGCAGCACTCAGCCAAAGCAACGGCGGCGCCAGCGCGGCGGGTAGAGCGTCAGCCAGCAGCCTGGGCCAGCTGCTAGGCAACCTACGGGATGCGTGCCTGACGGCGTTT…
>contig-100_273 length_6511 read_count_614
ATTTATCTTCCCTTCAGGTTAAGGAGATGATCCTTATGCGGGCGTGGTCCCTGAAACGCTGCACAGCTAGCAGGCTCCTGTATCGGCTGCATAGGCGATGCGAAACTGCACTGGCACTTGTAGTGCAATAAGTTCCAATGGCATCATTAATCTGTGGGCAATGCGAAACGGTGTTCAAATTGCCTCTGTGGTTGTTTAACACACAAGTGGGAGGAGTGCAATGCGCCCATTTGGGGCGCAACGGGAGATAGCATGGGTCATATGTTATGTGCAGCATCAAGAAGAGCGGCGGCACGGAAACAGATTGTGAGCAGGCGGTGTTTGGAATGAAATGCAACCGGGAAAATTGCAATAGCTCTGATAGCCATGAGGGTGGGACGGCAAGCAGCACTGGTAGGG…
>contig-100_274 length_6496 read_count_1048
CGACCGCCCGGAGTGTGAGCTAGTGCAGGGGGGGCAGCGCCTGGAGGACTCGCATTATTCAATCCTGGGGTCTTTAGTACACTGCAACCTTCGGTTCCAGGGCCAGGGGCTGCAGCGGCTGATGACGTATGTGGATAATGCAATGCAGCGGTGGGCAGCACGATACGGTCGCTATGATGTGCTGCCTACTGCGCCGGACGGTGATAAGGCTGAAGGAGCCCTGCGGCAGGTGGTAGAGCGTGGCAGCAGCCACACCGGTGGCAGCAACATTCGTAGCCGCAGCGGCAGAGGTGCAGGAAGCTAGGAGGGGGACCATTAAAGGCCGCCACCAAGCTCGGTGGCGAGCCTTATGCTGCCATCACACCAACATCTACTCAATCTTTCATTGCCGCTCGTCAG…
>contig-100_275 length_6482 read_count_4772
AGCTACCGGGAGACCACAAGCTGCTGGCAGCAGACACAGCCCTGGACTTCAAGCAGGTGCAGCGCCACCTCATTGACAGCGTGCCCAGCATACCCCACTGGCGCCAGCACCGCCCTTCCCTCCTGGTGGACGCCGCCAAGTTCCAGCAGCAGCCAGCTGGCCAAGGTAGCAAAGCATCCGCGGTGGGCACCCTGCTGCTGCGCGGCTATGTGCGCAGCCTGGGTCTTTCTGCCAACCAGGCTGTGCACATTCCTGGCGCTGGGGACTTCCAGCTACAGCAAATAGATGGCCCGCCTGAGCCGCACGCGGCGAATGAGCAGGCATCAGGGTCTGACCGGCAGCAGCAAGCAGCAGCGGCGATGGACATCATGGTCGAAGAAGGGGGGACCCCTGTGCTTG…
>contig-100_276 length_6478 read_count_3797
CAGGAATTGCTGGCCGTCAACGCGGATGAAAAGCACACCCTTGCCAGGGTAGATCCTCAAGCCGCTGAAGCGGCAAGTCTGGGTCTTGAGCACCATTGTCTTGGTAGGCGTGCTTCGCAACTCGTGTGAGCTTTAGAACGACGTCTATGCATTTAGCAGCATCCAGCGCATCCGCACGTCCGGTCAAAGTAAGTGTCGCTAGCGCCCTGTGCCTGCCCCGACAGCGGCGGCAATTCAGCCTCGCGTTGGCCAGCAGCGGCCGTCGCAGTCCTCCAATTACCTCGACAAATGCCGGGCAGCGAAGCGGGAAGCAGCCGGGCGACCAGCAGCGGAGGGGGTGCAGCCGTGGACACCCTTTCGGGCCTGCTGGCAGCCGCTACTAATACAACTGCAGGGATG…
>contig-100_277 length_6474 read_count_416
GACGCTGAGACCAGCCGGCCTTTCGGGTAGCGGCGTCACCAAAAAGGTAGAGAAATATTAGACGACGCAGCTACCCGAAAGGCCGGCTGGTCTCAGCGTCCTAGAATTCGTTTGCGGGGCGTCAGCTCGCGAGGCGCGGCAGTTTCGGGCCGAACTGAGCAGCTCGACAGCCAAGGGCTCGACTCAACGCATCAGCATCCAGCACCACACCCTCAGCCAGCTTAACCGCCCTGAACACCCTTGGCACCAATGGTGATCATCCGGGCGCAGGCGGCCCAGGGGCCCACTGCTTTGTTTGACACCATGCTGGCTGGCGATCATGCCATGACAGCCGGGCTGCTTAAAGGGCTTGGGTAGAGGACGGTTGAGCCACGTGGGCCCCTGCGGCCTCACCACCCT…
>contig-100_278 length_6471 read_count_3697
GGTTTGTTTGTGGTGCCAAGCTGCCGGCTATTTGTGGCGGGCAACAATGAGGACAGCAGCACCGGTGCTCCCGCCCACCTGTGGAGCACCATGTTGATGTCGCCGCCCCGGCAGGCAAACTCCAGGGCAAGGTTGAAGCCCCTGTCAGGTGGTGGCAATCCACTGACGCTTGTATCAACACTAACAAATATATCTCACCATGCAACTCCGTTACGCGTGTTGCAGCGCAACACTGCAGTTTCGCCTGGTGCCAACACCATCCCCCTTTTGTGTGTTGCCACTGCAACCCCTGGTTGAGCCATGGCGCAAGCGCATTTGCCCCGGCACAGCAAGCTTCCCAAGCTACCTTTACAAGGGTACACTGCGAGTTGTTAGCCCAGGCTGGCAGTTGGTGGCTAT…
>contig-100_279 length_6460 read_count_5178
GGACTAGAGGCAGGCGTTAGCGACATAAAGCAGGAGCTCCAGTCGCTGCTGGGTACCGCCGCGTGTGTGCAGCCCATCCTCAAGTGATCAAGGTGTCGCGGGTGCGGCATGTATGCGGGGCGCAGTTTTCTTGAATCGGTTGAAGTTCGTGCATAGCAGGATCACACAGGACTGGCGATGCACCGTCAGGCTGAAGCAAGACTATGTGCCTGTATACCGTTGGGTGCAGCAGCCCGCGAAGTGGAGGCGGCTGCACTGCAACCAGCAGGGTTGGGACCCCCAGGTGCCTCTCCAAGACATCGCATATGTCCTGGACCAAGCTCAGTATGCTGCATCAACAACCGGGGCACTGTATAGTATGTACCACTTTATGTACAGCAGCTGAGCAGGTGGCAAGCC…
>contig-100_280 length_6447 read_count_4371
CGCTTGTTTCGGTTGGACCTTGACGCTCTGCTAAATATCCCGGTCGTTCTCAACTGCTAACCGGCGTCCCAGGTCACAGGTGGTCGTTCACTGGAAGTTGCAGCAGAAGGCGGAGGAGCTGTCGGGCATCCCTACATCTGCATTCTTTTGCCCTGGTACTTAACCTCGCTTTGCTGCTTTTCAACTTTCGTAGTCTGCAGCGCCGTCCGCTGACTCCTTCTTGGTAAAAGCGCGCAGTTCTCGCCTGGGTGCTCACTTTGTAGGCCGCAACCCGTCGGTGCCTTGTTATGCAATGGCTCCAGCCGTTAAAATCGGCCACTGGATAGTGCCCCTCGCGGCTTGCGCTGACGACTTGGCTGCTGGCGCTGGCGGTGCAACTGCGCCAGATGACCTGCTTCC…
>contig-100_281 length_6445 read_count_4852
ATTACTTGTAGAATACCAACCAGGCTGACTGCCCTGTTCTGCTGTTCATATTAAGGCTCTTGCAGCCTGGTTGGTATTCTACAAGTAATTACACGCCCTCGCCCACTTGCACTCATCCAGGCTCGCGCCTTGCGCACTCAAACTCGCACGCTTCGAGAATCTCCTTCATAGAGTGCGTTCACACCCTGCGCTCCTCTCCTGATCAGTGAAAACCGACGCGCAACAGATGCTCACGCTTGGCGCGCAAGCCACCACACCACGCTTTGCTCACAGTCGAACCAACGCTTCTGGGCCCCTGCCTTCGCGATCAGTAGGCCTGAGGTGCTATGCGGAGTCCCGAAGCGCCGTTCAGGAGGCGGCGCCCCGGTCCCCAGGCAGCAGCAAGGACACCGCCAGCTC…
>contig-100_282 length_6434 read_count_3004
CAGCGCACGGTGGGGCTGCTCACAAAGGAAACAATCTTGGGGATCAACTATGGGGTGGTGATTGGGCTGTCCCTGGCGCTGACCCTGGCTCTGGAGCCCCACGAGTGGCACCGCATCTGGGACCTCAGCACCCGCGAGTGGGCTGAGATAGCGGCAGTGGCGGTGGTGGCCAACTTTGGAGCCCAACTAACACAGCAGGTCACCATCCGGCAGCTGGGCGCCCCGCTGGTCGCCACCTTCCTTGCCATGCGCTTGGTGGCAGCGGTGGTCATCTCAGGGCCGTTGCTAGGTGAGCCCATCAGCGGCGTGTTTGAATACAGCGGCATGCTGATAGTGGTGCTCACCATCACGTGGTACCTCGCGGTGCAACGCCGCCTGGCCAGCCGGGAATAACAGGAA…
>contig-100_283 length_6432 read_count_2394
ACGTGTAATCGCAAGATCAGGCAGCCCAGGCGGCCAGTGCACTGGGGACAGCGTGTGGAGGGGTGCACAACGAAGCGCGCTGCGTTTACAGTCATGCAGGCAGGGATTGAACCGCCCCATACAGACGTCGGAGGCCTCCTCGTCAACTGCACCTGCACATGCTGAACGGAGCTTGTTTCTACGCTGCGTGCTGGTCGCCGGAAGAGCTTAGGAGTCATTCCCTAAAAAAACCAACTTAGCCACGCTATGCAGCGATCCATCCCCCCCTGTTGCGCTGCTGCCGCCCGCCTCTCCGCTGCCCTGTTGCCTTCTCATGGCGCCTCCGCGCCTGTTGTTGCAGATGCCAGGGAGTACGCGTTTTACGGTGCGCGGCGTGTCACCCACCCGCATGGTCAAACT…
>contig-100_284 length_6430 read_count_1260
CAACATTGTATTTCCCACTACGTTGCCAGGTTCTGCAGGGTTCAAAGATCTTGTTTAATCTAGGGTCCTCGCAGTTGAGCCTGTCTAAGCAGTCCTCCTGCCCTCAAACCGCCCGTGTCAATTGAAACTTGATTCTCAAGCATAATTGGGATTTAATTCAAGGACTCGCTCGCCAACCCTCCCACCGCCCTCCGCCCGCCACCGCCCTCTGCCTTCCCGCCCGTTGGTTGCCGCAGTTGCCCACCCAGAGCCGTTGGTTGATAGATGGCAGCCTTGCGCCAGCTAGGGGCCGGGCTGAGAGGGCTCGGAAGCCGCCCCCGGCCCGACACCCGCCTCCATGAGGCAGCAGAGCAGGGCTCGGCTGAGCGTGCAGCACAGCTGTTGGGCGAGGGAGCGGCG…
>contig-100_285 length_6429 read_count_1778
AGGGGCTCACTGGCGGTATGTGCTGCGCTGGGAACGGCTGGAGGGGGATTCGGAAGACCTGGGGCCGCTAGAGGTGCAACCCAAGAAGCCGCGCTCTCGCCCAACCAGCGCACCAGGAGCAGCAGCAGCACCCGCCAGTCTGGATGCTGGGGAGGGAGCAGAAAGAGGCAGTGATAATGGTGGTGATGGTGCGGAGCTGTTGAGCCAACCTGTGGGCAGCCATCCCGTGGTCAGTCAGCCTGCTGGGAGTCAACCAGTACCTGTGGGGGAGGTGGAGGTTATGACGGTGAGGTGCCGGCTTATGTACCCAGCCATGTGTGCCCCAGCCAGGTGATGCACAGCCTGGAACGGCATTCAGGCAGGCTGCACTCAAACTGCATTAAATATGATCGCTCTCTG…
>contig-100_286 length_6429 read_count_3066
GTAAATGAATCGAAGGGTAGTTGTGACGCGATTGCTCGCTTGCCGGCATTTCAATACCCTTGGACATTCTCGCAAAGTTGCGCACGGGAGGGGGAGTAAATGAATCGAAGCTGCCCGAGGTCACTGAAGTGAACCCTGGCAGGCACTTGCCCCCGCCGCGCCTGCTTCAACAGCGGCGCCCCTTGGTGGAGGAGGAGGCGACTATCACACGAGCGTTGATGGCTTTTGAAGACCTGTGTAGCAACATCCTCGCCACAGCATGGTCATCAGCAGTGTTCAACGCACGCCGGGGAGAGGACCATGTTGTGGCGGTACGCCGGCCATGGCCCTCAGGAGACCCAGGCACGCAGGAGCCCCCAGCGCACGAACTCAATCACAGTGCAAGCCTTGCAAGCCTAC…
>contig-100_287 length_6421 read_count_1208
GGTGGGCTCTGCTGTCAAAGGCGCTTCAGCGGGCACCCTTATTTTTTGCCCGATCGTTCATCGATCGGCGCTGTCTTGGTAACAATCGAGCTTGCGCTACAGCGAGCCCCCAGGGATCGTCGAGTTGGCATTATTGAATGGCTTGAATCTCTTTGAAGCGCTTTGCAGCGGCGTTGGATCCTCCCGTGGCGAGCCTAAAACATGGCTGGAGACGATGACGGCAAGGCAGAGCCACCGCAGCCCACAGGGCTGTTTGGGAAGCTATTCCCGGCCAAAAAGAAGTCTGTGAAGATGAAGCTGGGGGAACAGCTGACGATGTACTACAATGAAGAGCTCAAGTGCTGGTTAATGCCTGGAGAGGAGGATGCGCGGAGGGCTCAGATCGAGGAGGAAAAGAAG…
>contig-100_288 length_6418 read_count_3543
GCAGCCGGCAACAATGTGGGCGATTGCTGTAGGATCAGCCTGCCACGCTGGGTGCTGGAAGCTGGTGAGCGCGACCCTGACATCTTTTTCACCGACTCCTCGGGCTATCGCAACCGCGAGTGCCTGTCGGTGGGCTGCGACATGCAGCCTGTGCTGGAGGGGCGCACGCCTATCCAGGCGCAGGCGGACTTCATCGCAGCCTTTGCTGATGAGTTCAGCGACATGCTGGGCAGCGTGGTGAGCGAGGTGACAGTGGGCATGGGCCCTGCTGGCGAGCTGCGGTACCCTTCCTACCCAGAGGGTGACGGGCGCTGGCGCTTCCCAGGCATTGGACAGTTCCAGTGCTATGACAAGTGAGCAGGGGGCGGGGGCAGCGGTGAGAGGAGCCTTCCATTGCAG…
>contig-100_289 length_6416 read_count_1961
CTCGGTTAGAACATGGCGAAAAGCAGCCAGGGATTCCGGCGACAGCTGATCAATACTCTGTGTTAATCTGTTGCTTGGCCCATCGCCGGCGAAATTCTGATGGGCACCGCGAGCTCACGGCTCCCTCCCTTACGAGCAGTAGCAACATCGGCATGCCGACTATAGCCAGTTGCAGAATGCAGCGTCCCACGCGCTGCTGCTGGCGAGTTGTTGGCACCAGCTGCCGCTCGAGGCGGCGACCGCGACCAGCGCTCCGCTGTCGAGCAGCAGCAGATGATGATGACCCGGCTGCAGACCTGCAGCAGGGCTTCCAAAGAGCCGTAGCCGCCCATCAGGCCTTGGAAGACTACCGCATGCTGATGCAGCAGCCAGATGACGACAAGCTTGACATTCTGCTAG…
>contig-100_290 length_6407 read_count_694
CTGGGCTATTCCTACCACCTCAAGGGAGACTACAATCTGTTGTCGTAAGCGTCAGCCTTGGCAAAGGTCGTCATGTGGGCGCAATGCGGTGCAGCCAAGCTCACATATGTGAACAAAGCGCCTTGGCAGGCTCGTAATGGCAGCAAGCCAGGCATGTTACTTGATGCGACGGTGCCCCGGCCGCTGCAGCCGCCATCTGCATTGCAGCGGGAGCGCGATACAGAGCCAGTAGCAGCCAACATGCCGTCCAAGGGCTGGCTATGGGACAAGAAGGCGGCCGATACTCGCAAGCGCCTGCAGGAGCAGAACCTGCGGCCCAAGAAGTCCCTTGGTCAGAATTTTATGCTTGATGATGATGTGCTGGCGGCCATTGTGGAAGCAGCGGAGGTGCAGCCCGGT…
>contig-100_291 length_6374 read_count_2327
GAAAGTTCCTGGCACACTCACACTTACTTCTAGTGCATTTACCCTGGGTTCTGCACGTCAACACAAACCGTAACGAGCTTGCATGTCCTGTTTGCTAAGGCCAGCGAATGGAACCGAGCAGGAAGTCGGTTCTGATCGCTGGGGGAGGTTTCGCCGGCCTGGCTGCCGCTCGAGAGCTGTGCGAAACCTATTATGTGACGCTAGTCGACCCTAAAAGGTGCTTCTGAAGGGATGAAGGCAGGTTGCAAAGAACTGACGCCTTAGCAGCATTGGAACGTTGCAGAAAGCATCACTTTGAGCCCTGGTTAAGTTGTTGCTGGCGAGGATGCATCATACGCGCACTGCGCGATTGACGCCGCACTGGCGCAAGTGCTGTTCTGCCGCTGCCGCTGGTAGCTG…
>contig-100_292 length_6369 read_count_376
GAACTTTATGTCTGAAACTTGCTGAGGGACAGCAATAAGAGCCGTTCACTGAGCGGCCTACGCAGAGCATCTAGGTCCCCGGCCCGTTCAAACGCCGGGGAAGCTATGGGCCGCCGAGCTGAGTGATCTTGCAGCTCCATGACCGTGGCGGAGGGCCATAGCGCGCCTCCGGTCGTGCGACTGCAACAGCCGGAGGCCGCAGCCCCAGAATGCGTGTGCGTGGCGGTCAACGTTCGGCCGCTTATATCTGAGGAAGTGCTTGAGGGAGCCCAGCACACTCTATTCGTCACCCCTGGCGAGCCACAGGTTGGCAGCGGCCCCCATCTCTTCACATTTGACCACGTATTCGGAGAGGGAGGCAAGGCAGCCAGAACACTATATGAGACATGTGTGGCGCCG…
>contig-100_293 length_6368 read_count_674
GGCCATCTGCGTTGTGCTGGAGGCGATGCTGTCTCTGCGGGGTGTGCGGCAGGGCCTGGATGTGCGCCCCATCCAGCACGATGCTTTCTTCGTGGAGGAGCCGCCGCCTGATGAACAGGAAGATACCAAGCAGCAGCAGGGGCAGGGGCAGGGTCACGAGCAGCAGCAACAAGGGGAGGAGGAGCAGCAGCAGCAAGGGGAGGCGCAGGAGGAGGAGCAGGTGCAGCAGCTGCTCCTGCTATCGGAAGCAGCGGTAGTGGAAGAAGCAGGATTGGACGAGCAGATGCTTAATGGATGACTGTCAGGAATCTAGCGATCCATATCCCTGGGGCCCGGTGCGGTAACCTTCAAATCGGTATGGTGAACATCCCCCTTACCGACAGGAGTTCCAGGTACATG…
>contig-100_294 length_6366 read_count_2013
GTTGATCCGTCATCCGCATCAGCAGGTGGGGTTCCCAAGGCTCTAGAGCCCACCTGAGTTTACAGCTCGCCCGTGCTTTGTGACTAGGAGCCTGGGCAGACCGTCCCATTCTTTCCTATCAGCATAAACCGATCTACGAGCGCTGCAGGACCAAGCGAGGCCTCGATCAATGGGGAGCCGGTAGCGACTCGTCAGGGCCGAGCAAAGCAGCAATGTGGAGCAGAGGGCGGGGACCAGTCGCCGTGCTACTGCTAGCTGTTGCCTGCGCCGTGCTCCTGCACCCAAACCCGCCAACCGGCAGTCAGCCTGGCAACGCGAGCGGCTGCGCTGAGCGGCCAGCTGTAGGCAGCGCCAGAGCACCTCAGGCTTGTCCCTACTCGCAGCGGGCCCACCCCACGC…
>contig-100_295 length_6356 read_count_1650
CGGGAACCAATTAATTATTTCATCACCTACTAGCAGCACTGTTGCGGGCTTGCCGGTGCGCTCGCCTCGCGGCACAGTGTGCCCTAGAGGCTCGGCATTAGCTACCGGCCAATCAATTGCGGTTTTGCATGTTCCGCAAAAGCCTTTCAACTGTTTCCAGCCGGGCTGGCGCCCTGCAACAGGGGTTCAAGGAGCTATGCACCTTTGGTACATCAGCAGCGGCAGCGGCAGCACCTAGCGGCCTTTCCGCCGCGCCAGTGCTCAGCCGCGCCCCCTGGCAGCCGTTGTTCAATGCAGCCAGCTACGCATCTCCGGCAGGGCTGAAAAATCCCTGGCAGTCTATGACCGCACGCGGATATGCCCAACTAGGCACCAAGATGCCTCGGTCCGGCTACACGG…
>contig-100_296 length_6348 read_count_15285
CTGCGAGAACTCAGTACGCAGCGCGTCATCATCAATGTCGTCATGCAGGTTCTTGACGTACAAGTTCATGCCCTGGTATTTGGCAATGCGCTCTGCACGCAGCTCTTCAAACTTGGCACGCAGCATAGCTTCGCGCTCTGCCTTCTTCTGGGCTCGGCCCACATACAACTCCTTCCCGCTCACGTCCTTGCCATTGAGGGCCTGCACGGCCGCTGCTGCCTGCTCAGGGGAGTCAAAGTTGACAAAACCAAAGCCCTTGCTCTTGCCATCATCGTCACGCATGATGATGCAAGAGTTGACAGTGCCGTGATCCATAAACATGGCCCTGAGCTCTTCATCACTCACGGATTCATCCAGGTTCTTCACGAATACATTTGTAAACTTGGTTTCGGAGTCGCT…
>contig-100_297 length_6348 read_count_1075
CACCGATCTAAACTCTTGCTAATTCTTTCATTAAATCACTTGACCTGGCGTTGGCCCTAAAGCCACCGAGCTTATGATCGAGTCCAAGGACTCTATATAACGCCGGGCGGTCCTGGCGTCACGGTTGGAAGCGACTTCATTCAAATTCACGCCGGCATGGACACATCAGACAACGCACTGGGCTCTTGAGCCCTGCACCCATGGCGGCAGCCGACAGACCTCCGCCAGCCGGCAGCAGCGGCAATCAAGACTGGCTGAAGCTTTCCAGCTTTGATGCTGCCTCGTTCTTTGAACAGCAGCAGCGGGAGCAGGAGCAGCAACGCGCGCTTCAAGGGAAGCAGCTGCAAGCAGCGGCAGATTTGCTGCTGCCATCAAGCAGTGAGGACGAGAGCAGCAGCG…
>contig-100_298 length_6348 read_count_1672
CTTCTCGCACTTTTTAAACTGCAGATTAAGGATAATTCTCCTCAGGGCCCGTGCTGAAGTGCTGACAGCGGGCACCCCACATCTCCAGCCCTCTTGGCCGTCACAGCTTCTCTGTTCCCAAGCAGGGGCTCCATCCGTCGTGGGAAATCACTTTCATCTCAACCCGCTGTTTGGACGGACTTTCCCTTGAGACCTGCCTAAGCGCGTCACATAGCGACTCACGTGGCCCGGCTGCTTGAATATCAGCAAAACGGAGCCTCCGTCTTGCCAAGTCAACCAGCCTGCTGCAACCGGTGGTACTGAAAACTGCGGCTCAGTTGCCCGCCCGCCCAGCTGTCCCCATAACACTGCAGACCTGCTTTCCCCGGGTCTTGCAGAACAGGTTTATGGAATTGTGCA…
>contig-100_299 length_6347 read_count_388
AGGTAGGCCAAATTCCCTGGCTCACATGCTGAACAGGACTGCTACCGATCAGCATTCTTATTCTTGAACTTGAAGTTAAGCTAGCAGCTGGCACCAACACCCGGTCATGAATAGCCAGGTCAGCACACCGCCAACAAAAGCAACATGGCAGCAGGGAGATTGGCTACATTGATGTGCCAACATCGATGGAATGGTGCAAAGTTGTGCGGATGCACACTTGTTTGATTGTTCAGCTTCTTATAAAACAATGTATGCATGGCTCGTGAATAGGTGCTAACCGGCGATGGCAATCAATCTAGCGCCCTGGTGCAAGCTGGCTAAGTGCCTGCACAGCAGCTGCAAGCTCGGTAGAAACGCTGCCCAGCTGCATGAGGGTTGCTTGCCGGGCTGGGACGCTGG…
>contig-100_300 length_6342 read_count_776
TTTTTTTTGGCTAACGAATTTTACAACTTGAAAGCATAGTCAAGCACATCAACTCGAGCATATTGTCTGCATGCAACAAAGCGCCAGGCATCCGCTCAGTACACACTGGCCAACTCGTTACGGTAGTTGGCGGCATGCAGCACATGGCTGTCAAAATCAAAAGCATTGCCGCGCCACAGCTGCACAAGGTGGCGCAAGCGGTCGGCGTGCAGAGATAGCGGCTTGCCGCGGTGCAGCCGCAAATCTTCCTCGCCGTGGCTATCGACATATGGCGAGGGCAGAAAAGTGGCCCTGTTCTTGCGGATGACTAGCAAGCGTGTCAGTTTGGTCAGGAGGAAGCAGCAGGTGCCGCCCCCGCAAGCAAGGCTGTGTGTGAAGCACATACCCTGGCGGGATAGG…
>contig-100_301 length_6339 read_count_7210
CACTGTTCCATTCTTTCTTTTTTGGGGGGTGGTCGTTGGGAGACAACATGGCGGCGACACGACCGGCCGGTAACAGGGCCGTGGCAAAAAACAAAAAAACCAAAAAACACACACAAAGCTCGGTGGGCGCAAGGATGTCTCAGTCCTTTTGGGAAATGGGGGGAGGAAAGGGCGCCGCCGAGATGAGCCTGCTGCGCCAGCTGGCGCTCGCACCCAAAAAGCGGCGGCGGCGAGGCGAGGCTGGTGCAGGGGGCGTGCGACAAAACAAAAATGCTAGCAGACGCGCAGGTTGTTGGATGATCTGGGGCAACCCGCTAAATATGCAGGGTCTCCTCACATTGGCGGGGGGCGCAAATTGTGGGCTCAGAGAGGGATGGGGACAGTGGGACGGTTGAAAGG…
>contig-100_302 length_6330 read_count_838
CAGGTGGCCCAAGCGAGGCAGGCAGCTGAAGAGGAGTTCCGGCAGGAGAAGGAGGAGCTTAGGGACAGGATTACCGCCCTCAATTCCGAGCTTGCGGAGGCCCAGCAGCTGAGTGCAGCAGCAGCCCAGGCGCTGATGGAGGAGAAGAAGGGCCGGGGGGCGGTGGTGGACCGCTTGGAACAGGATCTGGCTGAGCTGGAGGAGCAGCTGCGGTCGCGGGACCAGGAGGCACGCTTCTCACTGGCGGCAATGGCGGCCAGCGAGCGGCAGCTTGCGTCAGTGCGCGCTTCCTGGCAGCAGGAGGTGCAGCGGCTGTCTGGCCACGCTAACGAGCTGGCAGATCAGCTTGAGGCTGCTTGGAAGGACGGTGCGGCGGCCAAGGCGGCACTGCAGGAGGCG…
>contig-100_303 length_6327 read_count_2120
CAGACGGCAGGAGGATGGCTCAGACGGACAGGAGGAGGAGGAGGAGCAGCAGCAGCGGCAACAACAGCAGCAGCAGGGGCAGCAAGCCGGCAGCAGCGAGGACGAGGAGGATGCGGCGGCACGACGAAGAGCGCTGGCCAAAAAGCGGCAGAGGCAGCGAAAGCCTAGCGGCATGTGAGCATCCTTCTTCCTTATTGACATCTCAGGTGTACTTCCCTCCATGTCTACCGTGTTTGATTACTTGCTGACAGATGGCCAAACTGACTCCTGACTGACTTACGACACGTATTTGGATTACAGAGATGCACTCATGTAACACACACGCTCAACATGGAAGGGTTTGCACGAGTGCCAGGATCATGCACAGCAAGTTTGACAGTGTCAAGGGCCCTACCCAAA…
>contig-100_304 length_6319 read_count_794
AAGGCAAAGAAGGAGGCTGAGGCTGCGGCGCCGTCTGGGGATGTTGAAATGAAGGAGGAGGACGTGATTGTCGGCTCGGGCCGCCAGGCCGCGCAGAACATCAGCTACAAGGACAAGCGTGTGAAGCTTGAGAGCAAGGAGGACAGGCTGGTGGTGAAGGAGGAGCAGCGCTGTGACACCGAGAAGGAGGCCCTCAAGGAGGTGACCGGTGGCGGCGGCAGCTGCACAAGTGGCAGTGGCTGCAAGACAGTCCCTTGGGCAGTCTGCACTCTGCAGCAGCATGAGTAGCTCTTAAACAGCAACAACAACGCGTTGGAAACAATTGGCACCCTTTTCGGGCGCATCACGTGTGTGCCAGTAATCTTATGACAGCTACCTTGCTGTATGCCTCGATAGGGG…
>contig-100_305 length_6314 read_count_4034
CCCCCCTCCGAGCCTGCAGAGGTGCTGAAGTGAGGAGAGCTGCCCGCCTCGTTGCCGCTGTTGCCAGGCAGGCTCCAACTGCCGGCAGGGTGCACCCTGAAGTTGCACTTGCTGTACAGCCCAAAATCGGGGTGCCCAGGAGGGTTGCCGTGGACTACTAGCTTCTTCAGGCGGTGGGTGGTGCCACAGAATAGCACATCCAGCCCTCGCTGTGCGTAGCAATAGAAGTAGTCTGGGGCTGCGGCGGCTGCCGCAACCGCCCGCCCTGCTGCTGTGCTTGAAGGCACCGGCGAGGCGGGGCGTGCGGGCTTTGTGTGCACGTTGCTGGGCTCTCCAAGCTCGGACACGACATCCTGCCGAACAACAAAGATGAAAAGGGGAGCGGATGAGCAGGCACAG…
>contig-100_306 length_6310 read_count_3917
AGGTTTCCCCCCCCCCCCCCCCACCCCCCCACACACACGCGCGGCATGCTCGTCACCCAGCATTGTCACTGCTAGCCTCCTCCCTTTCATTTGTGACCCTGGCTTGCTGCCCTGGCTCTGCCGCCATCGCACCTGAACTTTTGGCTGTCCGTCCTCATTCTCACTTTTTTGCGCACTTGCCAGGTGCCTGTCTGTCGGGCGGCTGTGCCGCGGTCATTATTTGATTCCTAGTTTGAAGCGTGCCTTACATTCGTTCATATTGAACGCATTGGACTGTAACACCCGGGCAGCGGCAGGCGGCGCTGCATTGAGCCGCAAGTAGCGGGTGACACGAATGTGACTTGAATGTGAGCAGCAGCAAAAAGCATAGATCAGTGCCAAACTAGCATGCGGGGAGCA…
>contig-100_307 length_6307 read_count_3675
CGGGTATAGCCGGCATCCAAGGGACACCCTCCCTTGACCTGCCAGCAGCTAAGGGACACCCCTCCCCTAACGTGCTGTCCGTCCTGCCGGACACGCAACCCCTAAACCTCAGTGAGGGGGGACGTGTTGATCCTTGGCAGCTTAGGTGAGTTAGACCTTCGGCATCAGCACGGCACACCGGGCAGATGTCGCTGCTTGCGATGCTGGCAGCAGCGCAGGTGGCGCGGAAGGCAAAGTGGCCGCAGGGCAGGATGGCTGTGGTGCGGGGCTGCTGGAGGCACACCACACAGGTGAGTCGGCGCTGCCGCTCCGGGGTGAGCTGGCGCTGCCGGGGTTGGCGGGGTTAGCGGAGCTGGCGCTGCAGGGGTTGGCTGGTTGGCGGGGTTGGAGCTGCCGGGA…
>contig-100_308 length_6307 read_count_1663
CAGCACATGTTCTCAGCAATGCCCTGAATGGGTGGTTGTGCGAGTCAATTTACAGCAAGACTCACTATGGCAGGCCTGCAAGAGTGGCATGCAGCACACGTTTCTTCCCCAAACGGTAACGGACTGCAGTCATCAACTGCTGCAGCCGAACGCCTGCCGCGATCTCAACAGCGCCAGGGCTGGCATCCGCTGCGTCTGCCGTGCCGCCGCCTGCTGCTGCGCTTTCCAGCTGCCGTAGCAGCTGGCCATCCTCCTGTAATGTTGTGGGGTAGGCCTGTAGCAGCTGCTGGCAGCGCTGCCTCAGGAACTGCGGTAGGCTCATTGGCTGCCCGCTGCTGCTGCCACGCCCAGCTAGCAGTAGTGCTTGTGCTGCATCCAGCAGGCGCGAGTCAATGCCTC…
>contig-100_309 length_6304 read_count_5889
CAGCAGGTCCTGCATGCGCCGCTCCTCAGCCAACACATCTTCATCACGCTCAATGCCAGCGTCCAGGGTGGCAGCGCGCGCCAGGGGCGGCCTCAGGCTATTTGTGCGTACTGTGTCATCCTTGGTCCTGCCCCCACGCCCGCACCAGTATGAGGGCAGCAGGAAGTAAAAGATGCCGCCCTTGCGCACGCCTGGATGCAAGGGGGCGAGTCACCTGGCCCAGGTCACGGATCGGCACAGGCCAGACCAGACCCATGACATAGGGCAGAATATGCAGGGGACATTTGGCCCTAATCTGCGCACTGCTGCTCCAACACTGTCGTACAGCGATGTGACGGGCACAGCGGCGCAGCAGCAGCAGCAGCGGTGCTAGACAGCGCCCAGCCACCAGAGCATTCA…
>contig-100_310 length_6304 read_count_5143
CGCCCCTCGCCACCCGCCCGTGCGGCTGTGCAAGAGGCAGCGAGCGGCTGGCATCTGAGCAGGGCAAGCACAGTAGATGTGTTTTGCGTGGTGGCCCCGAGGCCCTTGCTGCTATGCATGGCCTCCAGCTAGTGCCAGCCAGGCTGTTTTCATTGCTGGCACCAGCTGTCGAGGGCTGTGGCAGTGCAGGCACCAGATGGTGCTTTGCCCATTGTTTTATCGTGCTCACCAGATTTACCCGTTGCAATTTTTGTTCAGCAATTTGTCGCGCCACCTTTAAGATTCCATGAAAATCTTCCGGCGCTGCGTGCCGCCTTTTGCCGCGCCATGTATTTAGTCGTGGTACAGTACTGACAGACTGACAGGTCTTGCAGCCATCTTCCAGTCATCTTCTCGCTC…
>contig-100_311 length_6299 read_count_1252
CCTCGTCGAAGCACAGCACGGCTCCCTCCTGCGATGGCTAGCATGTGACAATAGCTTTATGTCATTGACAGTGGCCGTGCGCCTGCTCAGCGGCGAAGAACTGCACTTGACATGCGAGCCCAGCGACACTGTTGCACAGCTCCGCCAGGCACTGAGCGCAGAACGGGATGTACTGCGGCGCTGCAAGCTGAACCTTCGGGGTCTGTTCTTAGAGGACGATGATCGTCCCATTGGCGATCTGTCGCTGCGGGCTGGGGAGTTCCTGGTTGCGTTTGAGACTCGTAAGAAAAAGAAGCAAAGGGTGGCAGGTCTGCCAGCGAGCGGCACACCTTCAGGCACAGCGTCACAGCAGGCTCAGCAGGCGCATGTAGGCCAGCTACAGCCGGTGGCATGTAGCAG…
>contig-100_312 length_6277 read_count_3274
TTTCCTCTAGCTTCTTGATGTGCCGCCGCATCTCTTCCAACAGCATCTGGGCGTTCTGGTCATTAGGGTTTGCCCGCTTCTCAAACTCTTTCAGCTTATCCGAGTCCTCCTGCGTGAACTTGTTGCCGATATAGTTGGCCATCTCTACTGGCCGCCCGCGCGGTCGGGGCAGGCACCTGCAAAGGACTATCGCAGACGATCAAGCCGTCTCCTAGGCCAGTGAGCACCAGTCGAGTGTCAGGACCAGCCTAATCCAAGCTGGTCAATGCCGACAGGGCGCGCTTTCCTCCACTCTCGGCGCTTTGACAAGATGACGGCCCATCGCTGCCCTCAAACCTGTGACAGTTGTCTAACAAGATCCATAAAGCGGTCGGTGTACCGACAGACCGCACAAGGGGG…
>contig-100_313 length_6261 read_count_1353
ACTAGCAATCAGGTAGTGGTGCTTTCATGAGTCTGAGGTACAATACCAAAGCCATGCTTGTTACAAGGTCTGTACTTAATTCCTTTCATGGGCTTTGTGGCCAGGTGCCGGCACGCCAAATTGCAGCTGCCGATGCCGCAACACCGCAACTCAGGTTTGTGGTGCTGACTTCCTTCTATGCTTGTCCTGGGCTGCTCGGGACTTATTAAACAGTGAACCGACGGTCAGTGCGCGATGTAACGTCAGTGTCAGCATCCGTGGCTGTGCTGCGGCCGACAGAAGGGACAGCGCCGGCAGCGCCGGTGGGTGGTTGCCAGCACGTCGGGTGTGTGCCGTGCAGCGATCGTCGTGCCAATCTTCAGATGAAGCTTGCACATTGTTCATCAGACCTTTGACACC…
>contig-100_314 length_6256 read_count_1330
AGGGGCCTGGCTTGATGGAACCAGTGGTGGCTCACATGTTACGGCAGGTCGGGGTGCTAACCTTGGAGCAGTGTGGCAGGCCGACTTTCTTTCTCGAGGAGGATCCCCCCTGCTGGAGTTCCTTCTCGGTGCTGGAAGCCGTTGGCGTGTTGCTGGATGAGGAGCAGCAAGGTCAGCAGCGGGTTGAAGCAGGAGTCACGGCGGGAGCTGGGTCAGCCGCTGGAGGGGACTTGGAATCGTTGGGTTCTGCTAGGGAGGAAACCACGGGGAGCATCCCCGAGTCCAGCAGCGTCAGCGTCCAGGAGCAGGGCAGCATGCAGCATGCACAGCAGCAGAGCCTCTCTGCCAACGCCCCGAGTGCCCCCAGCAGCGGTCGGGGCCCCATGTTCAGCCTGACAG…
>contig-100_315 length_6253 read_count_1516
TGCGGAACGGGGATCTCAGCTCGCATCAAATTTGCGTGCCCTTGTAACTGCAACTGAACCCTCCCTTCTGCTGTTGGTCTCCCCGTTCCGCAACACTTCCCAGAGCAGGGCGCCTTGGGCGCCCATTGCAGACGCTCAGCACGTATATATATTGCCCTATATGATCACTTTTAACGCAGCAAGGTCCATACCAGCCGGTGGTTGTGCGATGCGGGTGCCGGCAGCGGCGGCGCCAAGCGGGCTCCATAGCCTCGCTTTCAAGTCGCGTAGGCTGGCTCTGCCTCCCGCATCAATAGGCCCCCGTCTTTTAGCTCCCCAGAGGCTGCGTTGGGCAGCTGGCCACATCCCAAAGAAGCTGCTCCTGTCAGCCGCCCCGCTTGCAGCCTCCACAGCCGCCGC…
>contig-100_316 length_6242 read_count_2134
AGGGGTTGCATGAGCGTCATTGCTCGCGCCCCTGATGGCACCATCCGCCTCTACTGCAAGGGTTCTGATGCCAAGGTGATGAAAAAGATCCGCGCAAACACACCCGCAGAGCTCATGGACAACACAAACGCCAACCTCCACTACTTTGCAAAACAGGGCCTCCGCACGCTTGTGCTGGGCACCAAGATCATTTCCAACGATGTATACCAGGAATGGGATCGCGAGTACCAGAAGGCCAGCAACTTGTTCCATGGGCGTGAGGAGGCCATGGACGAGCTGGGGATGGAGATTGAGGATGGACTGGAGCTGATTGGCGTCACAGCCATCGAGGACAAGCTGCAGGAGGGCGTGCCTGCCGCCATTCAAACGCTGCTGGACGCCAACATCCGCGTGTGGATG…
>contig-100_317 length_6237 read_count_689
CCCCAGCAAGGAAGCGTTGATACATAAACGTAAATGCTAGCAGGCATGGGCAGCTGCCCCGACGTTTGCCGGTCTGATCACCGACACCAGTCCGCATGAGGGTGCCCCCAGCAGTCCAAGACCCTCGAAATAAGAGAGCACGGTCGTCAAGATTGTCATGTTGCGGGCAGACCTGGCGGCTGTCGTCATTGGCGGCACGCTGGAGGCCATTGGCGATTTGCCGCCGCCCCGCCCAACGCCTTACCACCTCTCCCAGCCGGAGGCCCTGGCCCGAGTACTGCCCCGCGAATTTGTGCCGGCGGAGCTAGTGGCACAAGAGGCGGTTCAGCAAGCGGCTGCAGAGCAGGGGCAGGCGGCTGCCGGCTCTGCCGCTGCACCTGCTGCTGCGGCGGGTACCCT…
>contig-100_318 length_6226 read_count_2770
CGAAGCCTGGTCCTGCAACGCCGAGTCGGCCGTTGGGCTGCTTCTCCGCTCAGCAATCCGGTTCCATAGTTTTGGGCGGCCAGTTGCCCAACGGCCGACTCGGCGTTGCAGGACCAGGCTTCGCCAACTCCTTCCTTGACCTGTCTCCTCGAGGAATATGGCAGTGTTGGACTTGCAGGAAGGCCGGCCAATCAAAGAACACTGACCGCGTTGCAGGCCCCCAGGATGGCACAGAGCCCTTTTGCTGGGGCTGAGGGCCCGCTGGCCGGCAGCGCATCTGCTGGGGCGAATGTGTCTGAAATGGAGCTCATATCGCCCACTCGCAGCCTGCAAAATTCGGAGGCGCAGCTGTTGCAGCGCTGCACGGCAGCGGTGGAGCAGTGTCGCAAGGACCTGGCC…
>contig-100_319 length_6224 read_count_1312
CAGGCACTGCACCATGCCGACACCGACCTGCCTAAGACCCAGACCTTCCTGGCAGCAGACCTCACACGTGACCCCGCGGCAGATCTGGAAAGTGCTGAAAAGTGAGGCTACAGTCCGGTTGGCTGCCTTGCAGCAACAGGCTGGCAGATGTGTATCAGGCCTATTTTGCACTCCGCCAGCATCCCGTATCCATCGGCGCAATGCTTCACTCTCGAGGCGACATGTGTGCTTCAGAGCTCGACTATGAGATCAGTTGTACGCTGTTTATCCTGATGTTTGTGGTACATGTACAATGGTTCATTAGATCCCTGGCCAAACTGCTGTCCAAACTCGGATTCGCAAGCACATGGTCGTCACTTCCGGTGAAAACCACCTTGGGCCCTTGGGAGTGCATGTGGG…
>contig-100_320 length_6224 read_count_1377
TCTAGCTATACTCCAGCGCCAAAGGGGCGCCCTTCCATCCGAGAGCCCTAGCGAGAACCACCCCCTGCTTGAGCCGCATAGCTGCTGCATGAAACCTCCACGACAAACTGAGAATTGATCGTTGAAATCAGGGGCGGCTGGTTCCGGTACCCTTTCGGGCTGCTGATCGACGCTCGATGCAAGTCCCAGCGCCGATCGGACCGGCTTTCGTGCAGCAGGGAGGGCATTATGGAATGCATGACAATGTCGACACGCATGCAGCACTGCTGCAAGTGCTGGCGGCCCTGTCGGCAGCACCCCAAACGGCGGGCATGCCGGCAACACAAGCCACGGGTGTTTCCAGCTATGCATTTGCCAGCGCTTACCAGCCGCAGCCTGCAGCTAACAATGGTGGGGCCG…
>contig-100_321 length_6223 read_count_1102
GGCGAGGAGCTGGACCCTGAGGAAGAGGAGCTGCTGAGAAAAAAGAAGGAGGAGGCTGAGAAGAAAGAGGCACGCTTTGCGTCATTGTTTAATGGCAGGGGGGAGAAACTGTTCTATGTCCTTCTTTTTGAGCAGAACAAGGTATGAGTATGCTGTTCCTAGGAGTCTGGCGTGTGTGGCTGACTGCGATGCTTATTGGAAGTCATGGCCAAGCAGCAGGCACTGGAAAGTGGCAGCGGGCCTTTGGGTGCTGCTGACAGAAAGTGGCGGGCTTCTAAGCTCATGCTTGCTGCATGCTGGGTGGCTCCACCCCTTCCCCCTGCCTGGCTTGATGGGTGGCACTGCTGCAGGTCTTCTGGCGGGAGTGACCAGACGGGCGTGCCTGAGAACATTGATTTC…
>contig-100_322 length_6220 read_count_322
CCCTGGCCGTTAGCCACATACATTGTCTGTCATTGCACATGAGAACTGCGGTTTTAGGCAGTTAGCCTTTGCAGCGTGGCACTGTTTCATTTATCAACCGCTTTCTCAAGTGTGAACTGAACGATTGTTTTGGCAAGGTCGGGAAAGCCTCAGTCACAACAGCCAGGTGTGTGCAAGCCCAGGGGCGCAAAACTTACAGGCACGGGGTTTGCTGCTCCGTGAATGACACAGGCGTAAGGCAACCGTCGTGCTCCTGCTTGGGCAGCTGCCACGCAATCATCTCCGTGCCCCGCCCTGCCACACCAACCAAGTACCCCAGCGTGCCAGCCCTGGCATCTGCAGGCGTCGCCGCCTGAGCAGTCTGTGCATCGGTTTCAATTGAAGTGGGGCGGTCGTCAC…
>contig-100_323 length_6219 read_count_1736
CGCAGACAGACCTGCGCGCCGTGACAGCCCATAGCGCGCTGTGACGTGGCCTTACTACTTCTCTTACTTGTCTCTTCCCTCCCCCAGCTCCCGGCTGCACATTAGCTTTAAGCAGCCTTCTTGCTGGCGTATGCAACACACGCGCGACGCTTGCGGACGTTTGGCTCCGTTTGTCATGGACTCGACCGTGTGACTGAGTTGGCAATCAGGCTGACGGATATCTGTTTGCAGCAGTAGTCGTCCGGCCTGTCCCTGCCTCCCGGCCTGGCGACAAATGTCGTCCCCTCAGCGCTGCGTCGGCTGTTGGGCGCTTGGCACCGAGCTTGGCTCCGGCTCTTTTGCCGTTGTGTGGCGGGCGAAGCACGTCGAGAGTGGGCAGGAGGCTGCAGTCAAGGAGAT…
>contig-100_324 length_6211 read_count_1246
CTCGGCGCCGCTTTACCTGCCATAAGTACACGGAGGGGATCTGGCTTAAGATCTTGCCGATGGACAAGAACTCGGACAACGGCGAAACACAGTCTTTCACTCTTCTGCGCCACCCAAGCGGGTCTCCGGTGTACGTAGTGGGCGCTGCTCACGTCTCACGTAAGGCGGCCCAGGATGTGGCAGCTCTGATAGCTCGCGTGTCCCCTGCTGTGATAGTGCTAGAGTTAGATCCGGAGCGGGAGCACAAGCTGCTTGAGCAGGCTGAGAAGGCGGACACCTATGGCATCAGCCGACTGCAAAGCAAGTCAACATGGAAGATTGTGAAGATGAGCATGTCCGGCGAGGCCCTTGAATTCTTCATGTCTACCATATATACCATCACGGGAGCAGTGTTGGGCA…
>contig-100_325 length_6200 read_count_2695
CCCCAACAAGAGGCAAGGTGGGCACGGCAGCTCTTACAGGCACCTCGTTTCCTTCATGCATCGACAGTAAGTTGATTCACACCCCTTGTTCACCCTATTGAAGCGGCGGAGGGTGGCTATCTTCTCGGCAAGACAGGACTCCGCTCATGGACGCAGCCGCGGCTGCGGCGAGGCCTGAAGCGGGCATTGACTCGCAGGCGGGGCCCGCGTCCAAAGACTCGCAGCCACGCCCGCAGCCTGCCCTACCCGCGGTGGATGCCCCCGTAGGCAGTTTCGCAGACCAGCAGGCGGCCGCCCCGCAACGGCATGTCCAGGAGATTCAGGACGTTGCGATGGGAGGCAGTCCCTCGTCAGCTGGCTGGCAGGGCCTACCCAAACAGCCTCTGCTGCCTATACCCG…
>contig-100_326 length_6197 read_count_1264
CGCCATCGTCTCACTGCTGGGCTTAGGACGGGGCAACCATCCCGGTTTACAAACATCTCACGGTTTGAGTCCCCATCAACCGCATTTCAAGCGCGCTCAGGCAGGGTTCTGAGGCCGAGGCTCAGGTTGGGTTTCGGTATCACGTCCGGCGCACCAGCAGCACGGCCCAATTCTCGATCGCCGCCAACCTGCTCCTCGCCCACCCCTGCCCAGTCACCACAGCGCCACCACGGTGCGCCGCTGTTGCTGGCAGCCCGCCGCCCCGTGCGCATGTAGGCTAAGCATCAGTTGATCTGTTGGTGACAGGCCAAGCATTACGCCTCGCGTGTATGATTTGCGACTGCTGGGCGCCCATCTACCAGGGACAGAGACGGAGTTGAGCCAAGGAACGGAGTTGAC…
>contig-100_327 length_6196 read_count_1276
ATCAGCGATACTCAAGGGGGAACTTATTGCAAAAAGTTTTCAATAATCTTGCAAGCTGATGGTAATGATTAATATTGTGGGCACGTGATATGGCGCTAAGCACAGCAAACAAGCATAGGAACAACTGTACATACTGATTTGAACTTAGTTTTCAGTCTTCAGCCTGTTCATCATCTGAACTGATTCCACTAGTATTGCTGCTGCTGCCGCCTGCTGTTGCCAGGTCATCATCCAGATCAAAATCAGCATCCTCTTCACTGTCACTGCTGCCTGGCGGTTGTTGTGCCTCCTCGTCTTCTTCCTGCAGGCGCAATAGCGGGGCAGGTAAACAGAGTGCGATACAGACCTACACAAGATATTCCGGCAACTAGCAGTCACGCCCACCTCGTTGCCACTATC…
>contig-100_328 length_6187 read_count_15804
GGCGGACGGGTAAAGCACCGAAGCAGGAAGGCGATCGGCTCGGTATCGGAGGTACAAGCAGCCCGGCCGCGCCAGGCGCAGGTCGAGTGCTGGTGTAAGTGCCGCCCAACTTGCAGGTGGGCGCTCCTCCCCGACCGTGCCTGTGCCGCACACACCCCAACTACCCATTAGCCAGTGAGCACCCAGCGTCCCGCACCTGGCAGCTCGGAGCCATAGACATACCCTTTTCTACAGCCATTGATCCCACCAAAGCCTCCATCTAGCAGCATCAAGCATTGAAACAAACCTGCAAAGCCTCACTCCCGTACACACCAGCAAACAGCGCTAGGCCACCCCCCTCCATAGAGCGCCCCTCATCCCAGCACAGCAGCCAGCATGGGAGCTGTGTGCTGCAAGCCA…
>contig-100_329 length_6187 read_count_767
CTTCCTCACTGCATCATATTGATCAGCGGGCTCGCCAGCACAAAGACGTCTCCAGTAGGCCCTCAGTTCCTGCACTTCTCCCATAGTGACGTAAAGCCTTCGCAAGTGTTGATTGACAACTGCTGCCAACAATATGTTAGTTGATTGACGCTTACACCATCCCTGGGCAACCCCGACTCCGCCGCCACGCCCGCTGCAAACCTCCCGCTAACGCCAGTGACCAGCACCCCCCGGCCATGAACTGGGGTCTTGCAAGCGACAGTGACAGCAGGACAGCCACCTACCTGCTCACGCCAGGCCTGCCACACCGCTTTTCCTTCAAGAACCATTTCCTCAGCGGCATCACGCTGCCCGCATGGCTGCGCCTGCTGCGCCGCCACTGGGACATTATTGACTGGT…
>contig-100_330 length_6169 read_count_958
GGTTCGTAAGGAGGCCCGCCAGGCGATTGCTCGGGAGCGGGACCAGCAAATCGCCCTCATGGTTGCAAATGCCAGCAGTGGGGGGTTGAGCCTGGAAGAGCAGCAGCAGATGCTGGAGGAGGCAAGGCAGCGAGCTGAAGCTGCTGCCACCACGGCGGCTGCTGCCAAGGTCAAGGCGCTGACAGAGAAGGTGCACCCCCCGACCGCTAGGGCTGCTGTGCTGGGCTCCGACCGAGACGGCCGCTGCTACCTGCAGTTGCAGGTTGCACCCCTCCTCACAGGCGAGGGGGGCCTTGTGGTGCAGCATCCCGGGGTTGAAGGCCCCCACAGCACAAGCCAGGATGGTACTGGTAGCAGCACTGACGGCGGCACTTTGGAGGGGCTTGGCTGCTACCCCGC…
>contig-100_331 length_6166 read_count_3437
TGGTACTTTTCATCAGACAAAGCCCAAGCGGACAATAGCCTCGTGGTTCCGTGCAAGGGCTTGGTTTGGACCAGCGCGGGACAACCGCCCGCTTGTGCCCTTGGGCATGGTCTGCCTTATATACATCCTTCTGATTCCATCATGTGATTTTACACCACGACGCTCCGCTACGCGCAGTGAAAGTCTGCGCTGCGACAAACAACTGTGCAGTACTTGACTACTGCCGTTATTTAGTTTGTCATGCAGCGACATATGGTCTGAGGTCGCGTGATCATGTTGCAATTAGGCTCAGATGCTCGGCAAGTTTGGGCAGCCTGCGCTGCGCAGCACAGCGCAGCACGACGATGCTTGATAAGGCTGTGGCCAGTGCGGGGACTAGCGCTTCAGGCACTCGCACAT…
>contig-100_332 length_6164 read_count_10000
CATGCCAACAGCACTAGCGCTGCAGAGCCGCACAGCGTGCAGCGGTCGCGACGCAACCCCCGAGTAACAGAGTCTTAGTCGCCCGCGAGGCGCTTGTTCTGCCCGGGTTCGGAATCTTCAAGCCATGACAAGCATTTCGGTACCACTCTTGCGGTCTACAGATGCTAAATTAAGTCTGGGTATGTTGTGGGGGGGAAAGTTCCTCTATACCGCCGATGCATCGCGATGTGCTATACACGACTCGACCTTCCATGCCCGGGCAAGCTCTGCCCCGTTCCAAGATAGGTGACCGCCTCTTGCCACTATACTACGCCAAATATTCCTTTTGTTGGCTGCAACACTTATGGTCCGTCGGGTACATGCTGCCAAATCTCATATGCATGGCCTCCTTGTGAGGTC…
>contig-100_333 length_6162 read_count_1441
AGGGTACACGATGCGTGTGGTGGCCTCTGACCCCGCGGGCCACATCGGGCTGAGCCACCTGTCGCTCACGCTCATGCGCCGTTCGAGCCTCTACTTCGCTGTGGGTGCGTTTGATGCACTGTGGATCTACTGCCGTGAACTGCTATGATGGTGCCGGCCACTGCACAGTACAAGGCTGAATATGAATGGTCACTAGAACCGGTAAAATTTTGATGCAGCAGCCTCTTCTAGGCGGAAAGCAGGTCTTCCCCCACCCAAAACCCCAGGCCCACCCCCCCGTCTCATTCCCCGTCACTCTCCGCAGGCCTCCGGCTGTTCTTTGCGTTTGGGCCCTACGTGCTGTGGCTGCTGGGCCCCACCACGCTGCTCATAGCCACGCTGCTGGACATAGGGGCGCAG…
>contig-100_334 length_6162 read_count_1054
GAACCCTTCTCGCGGCCTGCAGGGTTGTATTGTCTACTTTTTACTTACGCTTAGGGCTTAGAGCGGAGAAGCACAGGGGTGGGAACGCGGCTGAAGGATGGGGCCCAACCCCGACTTAGCGGGCGGCTTGGCGGCTATCTGTTAAAACTACAAACGGCGCTTACCGTCTGTGTATCGGCCTCCAAGGGCCGGCTGTTGCGCCGCTTCTTCCCAGCGTGCCTTAGTGGCGGCCGCCACCACGCCCAACCGCAACACTCTGTGCGGCGGCGGCGCAGCACGCAGCCATGGCGGCCCTGCTTGTGCTCGCCATCGTACTCCCATTGGTCCTCTTGATTGTTGGCGTTTTGTTCGGCGTGGCAGCGGCGCGATGGTGGTCGGGGCGCCGCTGCGTGGAACTTG…
>contig-100_335 length_6147 read_count_970
AGGTGGCACGCATACTGGGGCCTCGCGGTTTGATGCCCAACCCCAAGTTGGGCACCGTCACGGCTAACGTGGCAGCGGCAGTGAAGACCATGAAGCAAGGGCGGGTGGAGTTCAGGGCTGACAAAGGCGGCGTGGTGCACGCTGGCTTAGGGAAGTGCAGCTTTAAAGCGGCGGCACTGGAGGACAACATCGGCGCCTTTACCGCCGCCATCCTTGCGGCGCGCCCAAAGGGCGTCAAGGGCGGAGTTGTCAGCGGCTATCTGCTATCAGCCTCCCTTAGTAGCACCATGGGGCCCGGCATACCACTTAACATCGCCAGCCTAGTGGCAGCAGCTCAGGCCACCAGGGTCAAGTTGGAGGGCTAGCCACGTACTGGCAGGCTTGCCCTGGCTAGACTGC…
>contig-100_336 length_6146 read_count_1424
CAGCCGTTGCGGCAACTTTGGGTTTGTGGGTGGCGAGTCAGGGCGGCTAGACCGGTACAACATGCAGAGCGGCATGCACCGCGGCAGCTACTGCCGAGACCCCAAGGTGATGGACGAGGCGATCCGCAAGTCGGCGCCAGGTGTGGCAGCCCCCACCGACCTGCTACAGAGCCCTGGGGTGACAGCCCACGATGGGCCCCTGCGCGGCGTCTGCACAGACAGCTGCAACCGGTTGGTTGCATCAGCGGGACAGGACGGGTTCATACGCATCTGGGACTTCAAAAGGCGCACCCTAAAAGCTGATATCAAGGTCGGCGTGCCCATCACCCGTGTGTGCCACCATGCGGGCACAGCGCTTCTAGCGGCGGCCTGCGAGGACCGAGTGATACGCATGTACGA…
>contig-100_337 length_6146 read_count_4242
GGGGCGTGGGGGGGGGGGGGGGGGGGGGGGGGGGGGGGGGGGGACCTGGCAAGAAACGGGGCTGGTGGTGTACAAGTGTAGGGAGCGAGTTCATTCCTAGGTAGTGAGTCGTGGTCAGGCACGACACAACGTGGCAGACTGCCCAGCTTGTATGCCAACTGGGGCATAAGCACAGAAGAATCCTGCTGCTGTGTGCTGGCGACGAGCGATTTCGCTTGCGTTGACATTACCAGGACCCCTCCTTCTGCACCTTGGCCTTTTCTAGGATGAACTTTCCCTCTTTGTATTTTTGGCTCTCCTCGTATGCTACCTGCACAGCATAGCAAATGTGAATAACATGTGATAAGGAGGAGTATCGGCTCAACGTGCCACAAGCACGGCCTATGGCTCAACAGTTTA…
>contig-100_338 length_6136 read_count_163295
GGATTCGAGGAAAGGGAGCCCTCTGGTGTTGCTCGCTTTTGCAAGCGATGCCGGTCGGTCTCTCAGCATGATCGTTGCTGACCTACCGTTGAAACTTGTTCCTGCGTTGCTCCGGCGACGCTAGGACTGTGGAACGGCTGGCGCCCTGATACTTTGGCTCCCCTTCCCGGGGTCGAGCCTCTACTTGGGTGCGCCAGGAAGGCAGCTACCTGGTTGATCCTGCCAGTAGTCATATGCTTGTCTCAAAGATTAAGCCATGCATGTCTAAGTATAAACTGCTTTATACTGTGAAACTGCGAATGGCTCATTAAATCAGTTATAGTTTATTTGATGGTACCTACTACTCGGATACCCGTAGTAAATCTAGAGCTAATACGTGCGTAAATCCCGACTTCTGGA…
>contig-100_339 length_6135 read_count_778
CTGCTCACCAGCATAACGGGTACCAATATGTCGCTGTTCAACAAGGAAAAATTCAAGCAATTTGCAGAGAGCGCCAGGGCAAGTGCCACCAGACTTGGCACCCAGCTGCAAGCGGGCGTCCAAAGCGCACAACAGCAATTACCACGGCAACCTCTGACCGTTGCAGGGGATGGGGATGCGAGTGGCGCGCTGCCGCCACCACCGGCTGGAGGCTTGCCGCGCACCGCCAGCAGCGGACTGAGCAGCTTGTCCCCAGATGAAGCAATTCACCTGCTGCAAAGCCAGAACAAGGCACTGCGGGAGCGGTTGAACGCATCGCAGGCCGCAGCAGAGGAAAATGCACGGCTCAAGTTGGACGTGCAGCAGCTGTGCCATCAGATGGAGGAGGAGCAGACACGG…
>contig-100_340 length_6130 read_count_1331
ACTTGCTCTGCTTTGTACCGCAGGCATGCTGGACTTGTTGCAATACATTCTGGTGCGGGACGCCCGTATGCGCCCTACCCTGGCGGACCTGCAGGCCAGGTGCGTGCACCGTACGCCCCTAGTTCTAGTCTGGGATTCATGCCAGCCAAGTCTGGTCGCTCTTGATTACATAAATAATGAATGCAGCATTTTCACAACACACGTTTCAGTGATGATGTTATATTTGTGAACATGCCGGCGGTTTCCTTTCAGGAGCAGTCTCTTTACGTCGACAAGCCTTTGCCTGCTCCCCATCCATCTGCCCACCTGCAGGCTGGCTGCTGTACGGAGCAGCAGCCGTATGCGACTGCCGCCGCACGTGCGCCCCACTGCGGCACCAGCCAGCAGCCGTGGCTCTTT…
>contig-100_341 length_6130 read_count_510
CCGCCCTCCCTCCCCCATTCCTTTCCCCACGCTGACGACGCCATACAGGGAGGTGCACTCCACCGAACTCACAGGGTTTGTTCGTATTGCACCAGTTGATGCTGATCACAGCAGTAGTGGCCTGCCAGGTCTGCCCAGCAACTTCAGCCAAGCGTCAGCAAACAAGCCTTTTGCAGCTGGCAATGCCACAACCATCCAGCAAGCAGTGTCAGGTGTGCCGGAAGCATTAGAGGCTGTCCATCGAAAGAGCAACGGTGAGGTTGTTGCCCATAGGACCCTGCTGACCACGCCTTTAAAGCAGTCACCAGGGCCTGGCCTAGCCTTCCACACGCGAGTAAGCCTCAGCCCCACCACAGCAGCGTTTGTGGGTGCTGCATTCGCAGCTCGCGAGACACAGGC…
>contig-100_342 length_6120 read_count_4137
CTGGAGGCCTTGGCCGCCGTCTGCCGCTGCAGGCTGGGCCTCTGCATACCACCGCTGTTTGTATCCATCCAGGAGAGTCAGAATGGTGGCTGTGGCAGCTTCCCTTAGCCTGCAGAAGCCCAGCCTGCAGCGGCAGACGGCGGCCAAGGCCTCCAGCCGCGCCCCCCGCGCCGCTGTGCGTGTGCAGGCGGTGAAGCAGGAGCAGAAGGCCGCTGCCGTGGCCGCCCTGTCCGCAGCTGCTCTGGCAATAGCCCCTGCTGCTCAGGCTGCCCAAGAGGCAATGATGGTGGCTGAGGTGAGAGCAGCTATTGCGCTCTTGGCTCTTCGCTGCCCTGCTTGGCCGCCTTGCGGCTTGTGGTAGTGTCATGGATGAAGGCCTGGATGACTAGTGTGTAGACT…
>contig-100_343 length_6120 read_count_138
CTCGTCGTGCCTGAAACACGTGTTCAAACATACTCTGCCCGCGGTCTGGGCGCACTGGATAACAACCAAACCTTTCGGCGGTGCCGGCCGGCGGAAATGGAAGTCCAGCCCGCGTGATGCGAGATCGAGGCACGCAGCCGTTGCCGCTGAGCCCCCTGCGCGCCAGCAACCGGACTGGCGGTGGGGCGGCAGCGGCGGATGCGGTGGGCAGCAGCACCAAGGACAGGGGCTGGCAACAGCAGCAGCTGGGCTCCACTAGTCGTCCCTCTCGCATGCGGCCAGCTGCACCACAGACAGATAACATAGATAAAAAGAAGAGCAAGAAAATTGAGGGCACAATGATGGTGGCGGAGGCAGCAACGAAGCCCGCACCCTTGAGCCGCATCCCGGCACGCTCAT…
>contig-100_344 length_6118 read_count_199
CCGTAATGCGATGAAGGCCGGTTTCAGGCAGGCCCTGGTGCTGACGGCCCTCCTGCCGATTGCGGTGGACGCACCCTGGCATGACCCGCAACCCAAACCGCTGGTCCGTAGACAAACTTACTTCACGGACGCTGCAGTGTTGGCTCCTGGCGGCTGGCTTCAGGGTTCGCCGCTTGCCGACTCCCGTGATGATAAAAACTGCCGCGGGCGGAAGACTGTGCGGCGGCCTGCGCTGACCACGCTGGCTGCTCCTGGTTCAATTGGTGCGGCCAACAGGGCGGCTGCGACTATGGCCTTCGATCCTTACAGCGTCAACAGTGCCAGCTGCTGGGCAGCAACTGCTCAATAGCACCGCTGGTGGAACCTGGCGGTTCGGGCACAGGGAACGTCACATCTGGG…
>contig-100_345 length_6116 read_count_2012
GGTTTGTCAACTACGCTGATTCTGACGCCGCAGAGCGTGCGCGGCAGGCCATGAACGGCATGCGTGTGGCGGATAAGATCCTGCACATTATCGTGCAGAACAACAATTTCGGCAACGGCGGCAGCGTGGTGAACGGCGCCAAGGCGACCAACGCTGGAATGGATCATGCGGCGGCCGCTGCCATGCTGGCTGCTGCGGCAGGCCACCAGATGCTGGGCCCGCCACAGCCTGACTGGCCGCTGCTGCAGCATTCCAACACCACTATGATGTGGTGAGCACAGGCGGCGAAGAGGCTTGGGGCGTCAGCTCCAGCTGGTTTTGGCTTAACCGGCAGCAGCAGCACTCGTCTGCTTGAAACTACAGCCGCAATGCCCTTGCTTTCACGGCAGGCAGCCGGGG…
>contig-100_346 length_6115 read_count_6534
CGCCGCTGGTGTCTTTGCATCGTCTCCGCGCACACAACCTTGTGCTTGATACCTGCACATCCCGCTCCTGGCACCGGTGAACTCCCGCGCAGCTTGGGGGTAGTGGTATGTGCCTCGGAGACATGACTTACAACGGGAATGCAGAAAAGGTTGGCGTCCTAATTGTTGGCAGCGGGCCCACCGGCTTGGGTGCCGCCACTCGCTTGAACCAGCTGGGGCACCCCTCATGGCTGCTGGTCGATCAGGAGGCAGAGGCAGGTGGCCTGGCTTGCACAGACGTGACCCCGGAGGGCTTCCTTTTTGACATGGGCGGCCACGTCATTTTCTCGCATTACCAATACTTTGACGATCTTCTGAATACAGCCTTGGGTTCGGGTGAAGACACCTGGAACACACTTG…
>contig-100_347 length_6109 read_count_324
ATGTGGGCTTGTAGCTGCTCCAGTCGCTGTAGCTCCCGCGCATCTACCAGTGCTTGCCGGAATGCTGAGAGTCCCGCACCCACCAGCTGTTGCTCCCTGTGCGCATCTGCGGCATAGCGCAGCATGGCCTGCCGACGCTCCTCCTGCTGCTGCAGCACAAACAGCTGCCATGTGGCCCAGCAGGATGCCGCCAGCTCGTAGTTACGCTGGTGCAGGCGCACCCCAACCTGCACCAATGCAGCAGGCAGCAATGATGCAGAGATGCAACTTCTTACAGTGTCAGATTGCAACTCTCTGTGGGATGATGGCACTTGGTGAATTGCACAACCGCATATGCCTAGTGCAACCACCAGCCATGCGTGCTGGCAAGGAGGAGGGGGAGGAGCAATCTGAGCCATC…
>contig-100_348 length_6109 read_count_992
CTGCAGCACACGCAGGCTGTTGTCCAGCACCCCCTTGGTGTCTGTGATGTAGTCGCTGATGGGCAGCGGCAGGCGGCCCAGGTGCGCCTGGAGCAGCAGGTTGGCCTTGGTGTGGGGGTCGTCTGCGGTGCGTGTGTCCACGTTCCACCTCACTTGCTGCGCCAGCACCACGTTGAGCTTGTCCTCGTTGTGGCGCACAGGCAGCTCGTCGTACTCGGCGGCGGCACACAGCACGGGCAGCAGAGCCCGCACATCCATTCCGGGAGTCAGGCGATGTGCGAATGTGGCCATGGTCTGGTGCTTGAGGTAGTAGAAGGAGGCAATACGTCCCATGGTCAGACACTGTACCGCACCCGTCTCCTCGTCAACCTCTATGCATCCAGCATCCTGCAGCTGAGC…
>contig-100_349 length_6100 read_count_734
CTAAAGCCACTTTGGGGTCGTTGAAAATGCGCAGCGGTTGCCGGGTGCTGTCATGAGGGCAGACTGAGTGGTGAAGCTGTCAGAGAGGGGCGGCCATGAAGCTGAAAGCAGTGTTTGCCGCACTGAGTGGCGGCAAGCGAAGCAGCGAGAAATCCACCAAGCGACATGGCCTGGAGGACGAGAACAACAGCCCGCTCCAGCCCAAAAGGCTGCTCACTCCTGGCCTGGGACCTCCCAACAGCGTGCGCAGGACGCAGACACTCTCGGACGTCACGGCCAGCGGCACGCCGAGGACTCTCAACTATGCTGAAGCCTCGCCGCCACGCGCCAGCCGTCTGCAGCGGGAGGCCAGTCTTGGCCTATCACGCCCCAGCCCATCGGCGGCAGCCAAGCAGGCGG…
>contig-100_350 length_6094 read_count_2662
CCCAACTGCGGCACCCCTTCTTCCAGCTGGCAAGTGCCAGCAAGCTTCCTACTTCATCCACCAGGGAACGCATTTGCGCAGGCTTGCCTTGGACCACATTTTATCATCTCGCTTTCCCCGAGGCGTTGACACCTGATCACACTTCGTCCCACTTTTTGCATGGGAATTGCCGCTGCCAAGCCTTCGCCAGCGGCAATGAGTAGCGCCAAGAGCCTGGTCGATAGCACTGTCCGTGGCAACAAGGTGGTGGTGTGGAGCAAAACCTACTGCCCCTATTGCGTCAAGGCCAAGCGTGCGCTACAGAAGTATCTCGACTCCAGCAAGATGACAGTGATTGAACTGGACCAGCGCAATGATGGCAATGCTGTGCAGGACGCTTTGCTGGAGCTGACGGGAGGG…
>contig-100_351 length_6092 read_count_2279
GTGATGAGCTGGCTGATGCAGGCAACCTTGAGGTGTTGGCTATCAATTCAATTGCGGCTTTCTAAACCAGCGTTTCGTGCAGAGAACCGCAGAGTTGCCCTATACTTGACCAATACCTTGTCTCGCCCTTGGTGCTCATCCTGGGCGAGCCCTAACGTCTGCACGAGCTCGAGCGTTGCCAACTTGGCCAGCGCTGCTGCCGGCATTGCCAGGCCACAGGTAGCGTCACAGTAAGAGGTCAGAAACACCACATATCACCATGGCAGCACGTGTCTATCTAAGCATGGCCTATGTGGCTCCCCGGGCCGTGTTATGGATCTTGCTGTTCCTTGTGGCACTGGTTGATGGCATCCGTCGTCGGGCGGTGCGCAGCCGAGGGTACGCTGCTGCCTTCTTTGC…
>contig-100_352 length_6084 read_count_919
TTTATGATGTGCCCGTCTCATCTAGATGCCCAAGTCACAAAGCCAGGCTAGAGTCGGCTGCGACCCCCTTAACTCACGCCGCGTGTCAGGCAGCGCAGTCTTGCGTCGTTGTGAGGAACATTGCGCACAACGGTATCGAGCGCTGACTGGAGAGGCTTGCAGCCCACAGGGGTGCTGGCGTTGACAGCTGCGCCGGTCGCCGCTTGCGCTGTGCCGCCCCGCCCGCCTGACCAGTGTTCGGCAGCACTCAGCTCTTTACACCCCAAGGCCAGGATGCAGAGCACCCCAGACCCTGCTGACCTGCCTGCTTTGTTGGCATACTCTGGCCAATATTTAGCTGACTTGCAGAAGCAGCTCAGCGAAATCAGCCAACAGCGGGATGCGCTTAAGGAGGAGAAA…
>contig-100_353 length_6083 read_count_432
GGTTAGCTACATGGTGGCGCCAGGAGCCCACATTGCCATTGGCGACCAGGGCAGCTGCCTAACCTGCAGCTTCCAGGAGGGCGGCAGCAGTGCCATGACTGAGATGTTAATGAAGGTGGGTTCTGACACTGCTGCGTTGTGGTCGGTTAACCGCCTTTGTATGCTCATGCCTCTGCCGAAAGGAAGGTAACCATCAGGCTGGGTTGTGTCAAGATTTTGCTCCCAGTTGCTGACAGATATCAGCACTACTTCAATAAACATGCTGAACAACACAGCCTTTACTATCCAGGCTGGTGTGGGGCTCTTACAAGCTTTTGCCGCTTTACATAATGCCCTCCTTGTGCTCTATGCTAGCTGCAGGGGTTGGCGGCCAGCGCCAGCAAGGAAGTGCAGGAGAAG…
>contig-100_354 length_6081 read_count_992
GTCATTTATCTTACGCCGTCAGTCTTAGCTCTTCCGTCAGCCACCGACAGCAGAAGTATAGAACTACAAATTCACGATACAGCTCCTTCAGAGCCTGTCTCGCTGCTTCATACAAGCCCAAAGTCTCATCCGGGCCGCCCAAGCGTCTTATAGTCACACCTTTGTCAACGGAACTGCAACCCGCAATGGCGCCGAGCACAAAGTCAGGCGGCGCGGCTGGCGCTATTGTCATGCACGCCATCACCCCCGGCCCCGCCGCCGCCGCCGCCACCGCCGCCGCTGCCACCGCCGCTGATGCCTCCATTGCGTGGACCATCAAGGCTGCTGCCTCGACTGCCGAGCCCGGCCTGTACACCAGTGTCGACCTTGAGCTCTCTCCCGATGAGGCAATGTGGCTGG…
>contig-100_355 length_6061 read_count_896
TTTTTTTGTTCACAGAGCCATATTACAGCCAGACATTGTTTTGAGCTTATTATATGCAAGGGGACGCATTGTTATTTCTTTTATCTAACATAGCACTACCGCATCGGACGAAAAGGAAGACTCGGACCGTTGCACCCACGTGCACGCGTGTTTATTGACACAGTTGTTGCTGTGCAGATGTGCCCAGGGTGCACATCTCTACAGGCAAGCCTTAGGCTAGTTTGGGAACAGTTTCGTCTGGGCTGAATGCTGCAGGAGGAGTCGTGGAGGAATGGCCTTCAATATGGTCATACCAGCCGCTTGTAGCAATTATTGCCGATGCGCTCAGTAAGGGTCGTGGAAGGGAAACTTTCAAGCGTGACGGGATGCTTCCAGTAAGTGAGCACAGTGCAAGGTGCA…
>contig-100_356 length_6055 read_count_2244
CGCCAATCTTCGGGCGGCACACCAATCTCAAATCAAAGTTGAGAACTCTTAGCTCTCCTTGCAACACAGGTAGCAGCTCGTTCTAATCGCAACTCCGACCCGCTCCTCTTCCTTGTGGCTTTCGGCGGTCTCAGTCTTTGGCCGTCCCTACTCGCAGCCTGGTACTCCTACCAAGCTGCAGGAGCCCTCAAGCGCCCCTGCAGCTGTATGAGCAGTGAGCCCAAAGAGAGCCCAAACACAACAGAGTTTCAAAAGCGCAGTGCGCAGGCCAATCAAAGCAGGCAACATGGAGCAGGCAGCAGCAGCAACAGCAACAGGGCTTCGCTATCCGCCGCCGCCACAAGCTTCACACCCGCCCACGCGGCAGGCACAACGAGTGCAGCAAGCAGTAGTCCAGCT…
>contig-100_357 length_6053 read_count_2382
CAGACGTGTATGCGGAGTGGACAGATGCCAGCGGCTCACTGAGGACGCGTGTGCTCAAGCTGCTGTCAGAAGATCCAGCCAACTACCCTGATGCGCCACAGGAGGGCATCCGGCGGGTGCTGGAAGCTGAAACTGGTGTGCAGCACCCACGTGGCACGCCGCTGGACACCTCGCGAATCGCCTCCATACGCATGGGAACCACGGTCGCTACCAATGCATTACTGGAACGCAAGGGGGAGCGCACTGCCTTGGTGGTGACGCGCGGATTCCGTGATCTGCTGCACATTGGCAACCAGTCACGGCCCAACATATTTGATCTTGAGATTCGAAGCCCAGACGTGCTGTATGAAATGGTAGTGGAGTGTGACGAGCAAGTGGTGCTACCTCTGGGGGACACCG…
>contig-100_358 length_6049 read_count_2057
GTTGACGCCGACCCAGCGCGGGAGTCCGGCGGCGATGCTGGTGGTGCGGCGTCGGGTGATGTGATCAGCAAGCTGGTGGGCATCTACGGCTCAAAGGAGCTCTTCATCAACGAGTACAGGTCCATGCTTGCCGACCGCCTGCTGGCAAAGGGTGGCGACTACGATTGTGATCGCGAGCTGCGCACCCTGGAGCTCCTCAAAGTGCGGTTCGGGGAGGGGAGCCTGCACAACGCCGAGGTCATGCTCAAGGACCTGGCCGACAGCAAGCGAATCAACGCCAACGTGCAGTCAGTGCCCAACACCGCCACCCCGCTGCGCCGCCGCCGCCAGCTGGTCAACATTGACACCCTCAGCTCCACAATACTGTCAAAGCTGTTCTGGCCCACGCTGCCACAGGAA…
>contig-100_359 length_6043 read_count_2907
CCGGCGGTGCTGATGAAGTCTGTGGTGATCAGCAGTGCGGCGTTTGACTGGTGGCTCAGCTGCCCCGCTGCGTCAAACACACGCAGGTACTGCTGCACCCCAGCGCTGCAGGGAGCAAAGGAGGGAGACAGGAAAAGGACAGGCACACCTTTCAGAAGCGTGTATCACAGGGAGCGGAGGGAACAAGGGACAGCTGTCCATGCAGGCAGCGGTGTGGGCTGCACGCCCATTTGTCCCACGAAGCAAAGGCCAAGCAAATGCCTGCCAGGGACGTTGCCTGAAAATGAGGCTGCTCTGCAGCATGCAACATGCCGAGACGTGTGGCAAACTGAACATCGCCGGCCTTCTTCACCTACCTCAAACCTGCCTCCAGCAGCTGTTCGTTCAAACGCTGCAGGG…
>contig-100_360 length_6039 read_count_302
CAGAGACCCTTTAATTTTGCAGGGAATAGAAACCTTGGCAGGTTCCCAACGACGATCACTACATGTTGTGCTGCCAAGGTTTCTATTCCCTGCAAAATTAAAGGGTCTCTGTCACTATTCTTCGACTGCCGCACGAGCGCCGCTGGAGCTGTCTTGCTGCATGACCGGATCAGATGATAGACACTGCGTCTGGCTAGACTGCGATCCGGGTCACGACGATGCTCTCGCCATCGTGTTGGCAGGTCATAGTCCCAAGGTGGAGCTGCTGGGAGTCAGCACAGTCGCAGGCAACCAGTCAGTCGAAAAGGTGACGGATAATGCACTGCGAGTGCTTGCCGCAGCAGGCCTGCCGAACATCGACGTGGTTGCCGGCGCAGCGCGGCCCCTGATGCGGCCCGC…
>contig-100_361 length_6034 read_count_1378
CAGCCCCTTCCAGTCCCAACCAGCAAACGAGTGAGGGTTCTGTGATTGACGGTCCTCCTGGGGAGAAGGAGGCAGACATCCAGAAGCTGCTGTTTGTGGGCAACTATGCAGGGGCGGTGGAGGCTTGCCTGGAGGCCAAGCGGCATGCCGACGCCCTGCTGGTTGCCTCTGTCCTTGGCGGGGATCTGTGGGAGAGTGCGCGCAAGGCATACATGATGGCGCACCCCCGCCCCTTCATGCGTGTGCTGCACTCAGTCCTCAGCGGGGACTGGATGGCCTTCATTACCGCGCGGCACCCCAGCGCCTGGCGTGAGACGCTGGCAACCATCCTCACCTCCGCGCCATATGAGCAGTTTGAGTCGCTGCTGGCGGCGCTGTCGGGCCGACTCACCTCAGCAG…
>contig-100_362 length_6024 read_count_3615
CGACACGTCTCAAATGCGTTTTCCTTTCATCGCGCTATCCAAACGCAGAGCTGCTTATTTGACGCTGTACACCTGCAGTTGAAAGAGCTCGCTGTGTTGCCGCTCGAGTTAGCCTGAGACTGTCGGCGGCTGTTTGATCAGACACGCAGGCACGGTGCTGAGCCATCGCAGCCGCCTGCCTCCGTTGCCCTGATGAGCTACCCTCCTGCGCGGCGCCCTAAGGGGCAGGAGGGGGCGGACGCTCTTAACGTTGCCGCTGCCGATACGTCGCACCAGTTCAGGATGTTTGGCTTTTCAAAGGTGGTGATCGCCGTGGTTGCCAGCGCAGCTTGGATGAGCGTTTCCTCGGGATTGATCCTGCTGAACAAGGACCTCCTTTCCCATGGGTTCCATTACCCC…
>contig-100_363 length_6016 read_count_170
GAACGTGGAACGCCTTGGACGGCGCCATAGTGTTCTCTTCACCTTTCCAAGGCGTTCCACGTTCTTGCATACATCATCCACTTCCAACCACAAGCCCCCCCAATTCCCAACCTCGAGGCATCTTGGCGCACAGTACCCCTCTTCTCCTGGCTCACTACTGCAGTCTCGCTATCAGAGACGCGCTATGAGGAACCCTCGGAGGGCGCACAGTGTGGCGCTAGTGGTTCTGCTACTAGCCTCCGGGCTGACGGCAGTGGTCGCGCAAGATGCACAAGCCGCTGCGCCAGCAGCAGCAAAACCAGACACAGCGAAACCAGAGCTTCCAATGGATATGGACTGGGAGAAGATGTTCTCTAGCATGCTGGACGACGACTTGTCTAAGGGCGCCAACTTTGGCGA…
>contig-100_364 length_6008 read_count_839
CTGAACGCAGCAGGTATCACACGATCGTCCCAACGGCGGGCCGTCGAACCGCCCCGGAGAGCAGCAGCCAGCCCACCCGCCACAGCGAGCGAAGCGCTGCAGCCGCCGCTATGGTTACCTGCAGGTCCTTTGTTCCCGTGGCGGCAAGCCCAAGCGCCAAGCAATCGACCCTGCATGTTCACGACATAAGCAGGGCCCAACTGTTGCAGTCAACTGGCAACAATGGCGGCATCAGCCAAGGAACTCGCTACTCGTGTGAAGCCGCCATTAGCTGGAGCCGCCAGCCCAACCCTAGCTACCCACCATGGTAGCCAGCAGGAGGCGGCCGGGTAGGGCCGTTCCTCTGCTGGCTTCCTCAACCCACGCCGACGGGCGTATACTTTCGTTCTACCACTTATA…
>contig-100_365 length_6006 read_count_996
GGCCTGTAGTAGTTGGGAGGCTTACAGTACTGACAGAAATCACAGACGGTCCTAGCCCGAATGCTTGCGTCCTGTGCCCGCCGGGGCGGAATTAGTCTTCAGACTGGGCTGGCCCAGGCTGAAGCGGCCGCTGCGCTGCTGCTCGGGGATCTCTTTCAACCGACATCAACACTTTCAACCTCAACAGCACTCCCTAGCTGGCCGCAAAGCTTCAACTATGGCGGGGCAGCGGCCGCGGTCAGCGGACAGCTTTGCAGACAAGCCGCGTTTGCCAGCCTGCAGCACTTGATCCAGCCATATACCACCTCTGCAGCCAGCTTGATCGCTGCTAGACACACAGGAGAGGAGGACAGCGGCGTGCCAGGGGCTGGCACGGCAGCAGCAGATCCCGCTTTTGAT…
>contig-100_366 length_5998 read_count_121
GATCAGCGAGCGTACATTGCGCGCTACGATCGAGTCTACCTACGTGGCCTGACCTGCACGGATATCAGGCTCATAGCCAACCAGCCAGTCACACCCGGGCACCAAGACTACCTCAGCGACCACTTTGGCTTGCTGGCCGACGTGCAGCTCTTGCCACCACAGGCAACACAGGCAGCCTAGCCAGTCTGCTGTGACCTGTTGGTGCCCCAAACACACATGTGAAAGCTCCCAGTGTTGTAGGTAGTACTGGCTGAACGTTTCAATCCTATTGATATTTGAAGAAACAAAACGTATGTTGCGTGCCAGCTGTCCCTTTTGGTGCCCCTTTGCCTTCCCATTATGTGCCTTCCGAACTTCCCACTCATTATTGCAATATCGTTTGCTTGAAACAAAACCGAG…
>contig-100_367 length_5987 read_count_1888
GTGGGATGTTGCTGCCGCGATAGCAGAGAGTCTCAGCTTAATGGTGGCAGCTGCGCGCCACCGCAGCTTTGCGGGTCTTGGGCAGCTGAGCTCAATTTGTCCACATCAATAATGCAGCCTATTAACGGAACCCGGGCTCGTACCCCGGGTATCCACTACTTAGCCTGCAACAGCACTACCGTGGCATGCGCTTCATTCGGGTTCCTGCAACCCACAGGCGGGCTTTTCGTGGCCCCAGTTTGGTTCTTGCTGGCAAGCTTAGGCCGCTTTACAAGCACCCATCGCCGCCCTAGCCCCCCCTTTCCTCCATCCGCTGCGAGTTGGGCGACACGCTACAGTGCTTAGTTTGTCCAGCATCCAACGCGCAGCATTGGGAAAGGGGCAGCGGACGTGTGCCAA…
>contig-100_368 length_5985 read_count_345
AGTGGAGCAGCGCACGGCTCCTGGAGCTTGGTGGTGCCGCTGCCAGTACGAGGTAGTCAGCCAGAAGCTGGGGGCAGTACCGGCCAATGCCGGCTTCCTTGAGGCCCGCCAGCTCAGCCATCACCGCCGCCAGCAGCTCCGCGCACTTCACCCGCCAGCACTGCTCACGCTGCAACCACTGCTGCTCTTGGCCCTGCTCTCGCGCCTGCACCTGCGCGTGGCTGTGCCCTGGCAGCAGGCCCTGTAGCTTGGCCGAGAGCTCTGCCGCTGCCAGGAAGCGCAGCAGGGCCCGCACAGCCTGGAGCACCAACGGCAGGCACCGTCGCAGCTCCTGCTGCCTGTGGCGCAGCATGGCCAGCAGGAGGTGGCAAGAGGCAGAGAAGAGGCCCGCGCCGCCGC…
>contig-100_369 length_5984 read_count_572
CTCCACCGCCAGCTCTGAGTCCTCCAGCAACTCCGCCAGAAAGGGCAGGGTTTCAGGCAGCAGAGCCAGGTACTCCTCAGACAGCCGCCCCACCAACTGGGCCACAGTCTCCAGGGTCAGCAGGCGTGTGCGGGGCTCCAGTGAGCGAGTCATCATTAGCACCTGGTGGTTGAGTGGCTTCCACTGCGCATCACTGCCTGCCGTCACGGCCAGCTGGGCCAGGCAGGCCACCACGGCACGCCCAAAGCCGTCCAGCTGCTGTGGGGTGCGAGCGGCGCTGTCGCCGCCGCCGCCATCGGCGGCTGCGCCGCCCAACTGCAGGGCGGCTTCCAGCTCAGAGGCTCCGTCTGTGCGCCCATCAACCTCCAGCGCCGCCGCCAGGCTGGCAGGAGGTGCCAG…
>contig-100_370 length_5977 read_count_7068
ACGCTCTGCTGGCACAACCTGCCCCACTCCCCAGGAAGTGTCGGCGTCCACCTGGGCACAAAGCTGCTATTTGGTAACCAAAGTTTGCGTGGATCGAGGCATGTTGGTGCTCTATGATGACCGCTATCAGCCAGCTCCAAATGGCGGCGGAGAGGCACCCCCCAAGTTCTTTGCAGAACGCAAGTATGGGCAGTACATCTACGTGTACCGAAATGGGCACGGCCAGTACGGCTACCAAATGGACACCATTCGAGGCCGCGCTGCCAGCAAAAATGAGGGAGCCAGCTATCTCCGCAATCCGTCGTTTACGAATTGCACTGTTCCAATAGTATGGTACCCTTTCTGGTGGGTCTAATAGGTGCCGCATTTCACCTTGTCATGCCATATGCCCTTCCCTCG…
>contig-100_371 length_5977 read_count_2465
TTTTAATGCTGATCGCGCAAGATGACACGGCCACCTGTGCTAGCCTCGGTATGCCTTGCTGCCGGCCTTGCCCTCGGGCGCTTGCTGTTCGGCAGGCGACGAGTACGCGGAGCTGAATCGTTTGACATGGATCCTCGCCTTTTGGAGGGAAAGCACGAGGTGCGCCGGCTTGGGTTCGCCCTGAAAGACACTGCATGCCACTCCAAGGGAGCTGCCGGTGCCTTGACCTGTTGTCATCGCTGGCCTAGTGCTGGTCTCACTAGTACTATGATGGTGCACCACGTGATCACTCTGTGAGTTGCTGTACCATTTGCAATGCTCTGTCACTGTGTTTCCTGTTGATCATTCCGTAGACTTTTGTGCCTGTGTCATCAGCTCAGTGTCCCAGATTGCATGCAG…
>contig-100_372 length_5976 read_count_429
AGCACCAGTGGCAGGCCTCCCCCCTCCCATGCCCCTGCCACCTCCTGTAACTTCCCTGATGCAAGGCACACAGACAGCCCCAGACAGACAGGGGTTGTTATAGGTCTGGCAGAACAGCTAGACTGCTGAGCGTTGTGTGTGGCCCAATTACACAACAGTGTAGGTGCAATGAACCAATAGGTCAGGAAAGGCGGGACGCTGTCCCTTTTGCCACTGACGGAGCGAGCATGTGCTGCAGCCGGCTCATGTTGCACTGCCAGCGTATTTCATCAGCGCCACCTCCACCGACTGCGAGCGGCGCCCGCTAGCAGCCCTTGCACTGCCCGTGCTGCGCCCACATGCAGCGCTGCTGCAGGGGCTTGATGTAGTGGGACACAATGTCGCCCGCACGGCAACCAG…
>contig-100_373 length_5974 read_count_1614
TGGAAGGCTGCACGCACTCCTAATGCATCGATAATTTGCGCTTCCGCCGTGCCTCCACCATAGCAAGATCGCCAAAGCGCAAATTATCGATGCATTAGGAGTGCGTGCAGCCTTCCAGCACACCTGGCCGCTCACTCCCAAGCTAGTCACAGTCCTTGAGCGACAGTCCGCTGCTGTGGTGCTGTCAAGGATCGGAATGGTGCCGGGGCGCAGCGGCGACACGCCGGCGGCGCCTGCTCCTGGCGAGCTCGCAGCGCGCGACGAGCGGCATACGCGGCCCGAAACCGGGCACTCTATTGTAGAACACGCAGCAGGCAGCAGCAGCCCCATCACAGCACCTCCTCCCGTGCGCACAGACAGCCCCCAGCTGAGGAGCGCCTTCTTGGCGAGCGCTCTGCT…
>contig-100_374 length_5973 read_count_11128
CTTTGTGATTAAGAAAACTGAGCAGCGTTACGCCGAGCTGACTGGCATGGGTATTGCCGTGCGCCTGATCTGCGTGGGCCGCAAGGGCGCCTCATACTTCAAGCGCCGCCCGCAGTACACTGTGGAGGCCAACTTTGAGGTGGGCCAGTCCCCCACCATCAAGGAGGCGCAGGCCATTGCCGATGACATCTTCGCAGACTTTGTGTCCCAGGAGGTTGACAAGGTGGAGCTGATCTACACCAAGTTTGTGTCCCTCATTTCCTCCTCACCAGTCATCCAGACGCTGCTGCCCCTGACCCCCAGCGGCGAGGTGTGCGACATCAACGGCAACTGCGTGGACGCTGCTGAGGACGAGGTGTTCAAGCTCACCACCCGCGAGGGACAGCTGGTGGTGGAGGC…
>contig-100_375 length_5972 read_count_1410
CGATGCAGCCGCCGTGCAGGGTGCCGTATCTGTTGCTAACGCTGGGTGTCACCGGCAGCACAGCCGTCACCCTGCCGGGCGCCGCCCGCACGTCCCGAAGAGCCGACAGAGTGGTGGTGTCAAACTGCTGAGGCTGCCCCGCCTCGTCCCTGTGCTGGGTGCAGGCTCGCAGAAAACGTAGAGCCAGGTCTGTGGACATGGCTGGAGGCTCAGGGGTGCTGGTGAAACTGCTTGGAGGTCGGCTACGCGCCGGCGCTTTGGGAAGCAGCGCCTGCGCTGCTGGAGTGGCGCCTGCTTTGCTGTGGTGAACCCCGCTTCGCAACACCCACGAAACCTTTAAGCGTGGGATGCTGGTCGTTCTGCGCTGTTGGTCGCTCTGTCGTGCGCCCGCTCCTGTTT…
>contig-100_376 length_5969 read_count_11628
CGCAGTATGCCTTTGTCATTCACACCACCAACCCCACCAATGGCGACGATGGAGAGATTTACTGTGAGCTTGTGGCGGGGCTGGGTGAAGCCATCGTGTCCGGCACTGTGCCAGGTGCAGCCCTCACCTTTGCTGTGCGCAAGGACGACATGGACAACCCGCGGGTGGTGCTGTACCCCTCCAAGAGCGAGGGCCTGTTTGTGGATGAGAGCCTCATCTTCAGGAGTGACTCAAACGGCGAGGACCTGCAGGGATACGCAGGCGCAGGCCTGTACGGTATGGGGGGCGGACTACACTGACTGTGCTGCTTTGTTAAGGGGGTGGCTGCATCAGGTGCTACGCAACAGGTTACGTGCATGCATTCCTTTTTCGTTGCTGCAACGCCTCGCTCCGTTTCGT…
>contig-100_377 length_5967 read_count_1667
CAGGACCACTTTGGCCGCGCTGAGGGTTACAACATTGTTCATGCCGACGAGCAATTCTTCGTGCCCACTGACGGAAAGCCGCTGCGTGGACTCATTCAGGATCACATCGTGGGTGGCGTCCTGATGACGATGAAGGACCGCTTCTTCACCCAGTCGGAGTACAGCCGCCTCATCTACGAGTGCATAGCGCAGGACTGCAGCGGAGCCTGGGAGATATGGATGGAAGAGCCCGCCATTCTCAAGCCACAAAAGCTGTGGACTGGAAAGCAGGTGTTCACCGCTGTGCTGATGCACTACACGCGGGACCAGCTGCCCTTCACAATGTTTGCAGACTCGAAAGTGCCCGCGGACACATGGGGCAAGGACAACGGGGAGGGCCACATGCACATCTGGCGCAAC…
>contig-100_378 length_5967 read_count_3890
GACCTGTACGAGAGCGACTGCATCTTTGACAAGTTTGACTGCGCTATGAGCGGGGACGGCAAGCACTTTGCCACGGGGACATACTCAAACTTTTTCAGGGTTGTGGGCCATGACGGCAGCGGCGACTGCTTGCTTGAGGCCAGCCGAGACCCCTCACGCAAGCGGCTGCAGAGCAGCGCCAAGCTGCCCAGCCGCTTTGGTCTGAGTCGTGGCGGCAGCGGGCGGGGCAGCCGCAGCAGCAGTTTCACGGCTGGGGAGGACGCGATTTCCCAGGACTTTACTTCTAAGCTCCTGCACCTCAGCTGGCACCCGCAGGCCAATGTGATTGCAACAGCGGCATCCAACTCGCTCTACCTCTTCTACGGTGGGTGGTCGGTGCGGATGAGAGAAAGCATGCCA…
>contig-100_379 length_5963 read_count_1424
CTGCAATCAACTTCGCAAGCCTTGCCCAGACATTTTTACTCAACAAAGGGCGTCTTGAGCACAGCGCCAACAGCTTTCACGCCGCCGAGAATGGCGGCGTTCCTGCAGAGTCCTGCCGCGTCTGGCCGTGAAGATTACTGCCACCTGCTTACGTCGCCCGCGCAGCAACCCTGGGCTTTGTTCGCTTCGCCAGCACCCGCGGTGCAAGAGGGCCGGCTCTCCTTTGACGTTCTGGCCTCTCCGGGAGCTGTTGCGGGCGACGGCTTGCTCAAAGCCCGCTCCGCCTCACACCTGGAATTGTTCACGCTGGCTGGAGTTGAGCGCCCCAAGTTTAGCGGCACGGCGTCAGTGTCCGCCTGTGATGCTGCTGCACAGCAGCAACAGTTGCATGAGCTGCAG…
>contig-100_380 length_5955 read_count_487
CACAGCCGTAGTTGGCTGCCGCATCGCGTTTTTTTCCTCAAAAAGAAAGGTCTCACCAAAGATACCTGTTCCTGGCTGCAACTGACATTGGCAGAGCGCCATCGCTTGTTTACGAAATTAGTCTAACTGGGTGGGGTCTGGTGTTGCGCAACTGCAAACTGCAACCCATCACCGTCGGGGCAGATCGATTCGAGCGGCCTGTTGTTCTGCAGGTTTGCGTCCATGTGGGCTGTTTGATAAACGCATTGCGTTGCCTCAGGGCACCAATCTAGTGCAAAACGGCCGAAGGGCTCTGTATCTAAAGTGACAGCCTGACGAGCACCCCAGCTGTGACCGAGGCCAAAGTGGCGGTTGCAGCCATGGTTTTTGATGCGCAAGCCCTGTGGTGGCCTCCCTTCC…
>contig-100_381 length_5949 read_count_1224
CGCCGAGCTTCCGCGGTGCGTGAACCTATTCCTCGTAATTCCCGTGCAGCCGCTATTCTCGGCCCGCCAAAAGAATGCGGGGTGGACATGCGGGCACCCCGCACCCTTCGACATTGCAATGTCGCTGGAGGGCATGATACTGGAGGTATATGTTCACGGTTTCTGGGAGAGGGCAGGCAAGGAGGGGGACAGCCACAATGCTGATGTGGCTGGCAATCTGCGCCGCCAACTCCTGCTGAAGCTTGAGGGCCAGCGCACAGTGTGCCTTCCATTGCACGCTTCCAGCGTCTGCCTCGCACCACTGGCGGCTGGCGAACAGCCCAGAACCCCAGGCTTAGGTGGCGGGACCCGGGTGCAGTTCGAGGCTCTTCAACTGGCGAATGCCATTGGCAGCTGGCA…
>contig-100_382 length_5943 read_count_2763
GTCAGCACTGCTCGAGTGTCTCTCCATTCTGTCCGCAATCAAGCATGCCTTCTCAACTTTGCAGTCTCGGCTGCTCAGTATTTTGGACGCTCAACCTCACCCTTGACCTGCCAGTTATCTAATGCGGTTACATAGCATGAAAGCCCCGAAATGAAAGCTGAAGGGCGCGGGCTCACCAACCTGCCGCCGGGCATGAGGAGCGGTGCAGTGCAATAAAATTGCGCCATAAATGCTTGTTTGAAAGCATGGGATCTTGTGTGATGGACAAAATGCAGGAACGGGTGCGGATGCATGCAACGAAATCAACCGGAGCAACAGTGGAATAACATAACAATGCAATGAAGAGGAGAGGAGCAAGAGTGGGTTTCTGATGGGTCGGCCTCTCAGCCAAAAGCGCCC…
>contig-100_383 length_5938 read_count_2579
GTACTTCTTAGAGTGTTCCAGCGTGATCTCCTGTAAGCTTGTCCCGGAAGCAGAACGCATGAGGGCTGGGGTTCTCACATCCGCCTGCACAGCGCTGCCGGCTTTGGCAGCGGGCAGAAGGAAAGCGACGTGGCAAGCTGGCGGCCAGACGGTCAAGCGACGCAAAGTGCGTGGCAGCTGGTTGCCTGCGCCCCAGGAGTTGGAGCTAACCAGTCGAATCGCTGCACCTGGCACCACCAGGGCCTCCGCAGCAGCGCAGGACAACAGGGCGCCGCCGTCTTCCAACAGCATAACCGATGGCCCAGTCAAAGTTGCCTTTTGCGTATCCCAGTGCTATTTGCAGCCTGGAGATCATCTGCGAGTGGTGGGCAGCTGTGCAGAGCTGGGCAGGTGGGAGGT…
>contig-100_384 length_5934 read_count_5522
ACGCAGTTCTTGCTGGCGGAATTGGAGGACGGCACCTACGCCACCATCCTACCGCTCATCAGCCAGCAGAAGTTCCGGGGCACACTTCGCGCACCCAGGAAGGGTAGCATGGATCACGCTCATGCCGTGATGCAACTGCGCATGGAGAGTGGTGATGACACGGTGATGACTGACTACTTTGAAGATGCGGTACTACTGGCGGCTGGGCAGGAGCCCTTTGCCCTGGTGGAGGCGGCCGTGACGGCAGCAGCGCGGCTCAGCGGCGGCGCGCGGCCGCTGAGCGAGAAGCAGCTGCCGCCCAACCTGGACGTCTTTGGGTGGTGCAGTTGGGACAGCTTCTACTCCGCAGTCAATGCCTCGGGCTTATCAGAAGCAGTGCAGAGCTTGAGCAGCGGCGGC…
>contig-100_385 length_5928 read_count_4
TGTGTGTGTGTGTGTGGGTGCGCAAAGGATGCAGAAGGGATACTTCACACCGGCAGCAAGATTCAGTGTGCCCCGATATTGTGGTGCTGTCGTGTCTTCATATAGAAAAGCAGCTGCTATGCACTCCACAGACCCAACCAGCAAGCCTACCAATGCTTATTGGCACCGCTACCCCCGCAACGAGGCACATATGGGAACTAAGTTCAAGTTCACTCTATGCAGTCCTTACCCTCCTGCTTGCCCGGCACTTTCTGCACACCTGAATTTCCTTCTCTAGCCCCGCAATGATCCCCTTGTACCGCTCCTTCATCTCAAAAAACTTGCTGTTCTCACGCTTGTAGTCCTTGAGGGTGGCCTCATACTCCTTGAGGCGCACCTCCAGCTGCACTACCTCCTCCT…
>contig-100_386 length_5922 read_count_1177
CTTCCTTTATTTTCAACATCAATCGGTTCAATGAGCCTCTTCCGATAACGCAACGTGTGCTTGGCTCGCCAAGTTACCTAGGCACGCCCGGCTCGCCAAGGCCTGTGCTGTGCTCCCAGTACTTTACCCTGCATCGTGACAGAAGGATTTGCACGTCCAAGATGCCATCAATCAAGCTGTATGGGCGGCGCTGGCATTTCTCTACCGACATTATGGCCATCCCTGCATTCCTGGCTGCGCTCTTCCACACGGCTTGGATCATCATTCTGCCGGCCTGGGCCGGTGCTAAAAACGCCTGGCCACGGCACTGCCCTAGCGGCGAGGGCGTGCAGTATGTGGCGCTATTTGGCGGCATGCTGGGTGCCTTTGCCGCCAATCTGGTGGTGGATGTACTGCTGG…
>contig-100_387 length_5910 read_count_4019
GCTTTCTGGCACATTCATGATAACGATTTCTCATATCGTTCGTGAATTGCCTTCCAAGCTTAGCTAGGAGACAGGCAGCAAGGGGCAGTCAGTGTTCAAGTTCAAGTCGTGGAACGTCCTTGGGTTGAACACCGCTTAAGGCACGCAATACCGGGTGTCACCGGCGAAAGCAGTAGCAAAGACCGGATGTCGCCCAGAAAGCGGGGTGCAACATCAGCGGCGGGTGCGGCGGCAGCGGCAACAGTGGGCGAGGTGCCTGCAGCTGCTGGGGAGGCCGGTGGTGTGCAGCAGCCTGCCAGCACATCCGAAAGACCAGCTCAGTTTGCTGGAAAGACTGGCAAAGCGCATCATAGCAGCGACCGCACAGCAGGAGAAGCCACCAGTTGCACTTTCGCAGCG…
>contig-100_388 length_5907 read_count_1698
GTTGATCTGGGTCTCTGCACTCGAACCTTACAATTAAGTACACAGAGGCTGCGGCTCACAGCACGAGAGGGAGCCATGTGGTTCTGGGTTGCAGCCCTGTTGTTGGGCCTGTTGATCTGGAAGTTGCTTGATGACAGCAGGGAGAACAAGAAGCTGCGTAGGGCGGTGCGGGTGCTGCAGGAGGCGGAAGGGCGGGCGGAGTCCCGCTGCCGGCAGGCCCTGGAGCGCTTGCACGAAATTGAGAAAGCCGAGCTGCAACTGGAGCAGCAGGTGGAGGCCAACAGCACCAGCAAGCAGGAGCTTCGTGATGAGATAGGTTGTCTGAAGGAGGAGGTGGAACAACTGAGGCAGGGCAGGGACAAAGCCGAGGAGGCACAGGCGCAGGCTGAGCTGAATGCG…
>contig-100_389 length_5904 read_count_1470
CGCTCACAGTCTTGGATGAGAGGGAAAAATGACCCCACCTGCTTCTGACTCATTACTCACCATACTACAAGCCAACATGCGTCGGCGAAGTTTATGACGGCCTTGTGGCAGCAGCTGCAGCAAGCCCGCAACGCGCTCACAGTCTTGGATGAGAGCATTCGCCAGGCCGACCGACATGTGATACGTTTTGAGCAGCTGAGGGTGGAGACTGTGTCGGCATTGGGCTACGACCCTGCTGCGGCCAAGGGTCATGTGCTTCCAGGCAGTGCCAAAGCAGACGCTGCAGCAGCCTACGCTGGCAGTGGTGGTCGCACCCATGTAGCCTGGAAAGCCAGATTTGCAGCAGCAGCGGCAGAACCTGCAACTGGGCCAGCGTACCCAACTGTTCTGGTGAAGCCC…
>contig-100_390 length_5900 read_count_5995
CCCAGATAGCATTATGGAGCGAGTCGTGCTGTTACTCATCCTCGCTGTCGCTCAGCACCACCTGCCGCCGCTGCTTCATCACCGCAGGCGGCTGCTGCTGCTTGCTGGGCAGCGCCTCGTCTTCTTCTTCTGCTGTCGCTCTTGAGCCTCCTGCTTGCCTGCCTTCCTCCTCTTCGTCTTCGTCAACAATGAAGTCCTGCACAACATGACAGCATAGGGAGCAGTGAGCCAACGCGCAGTTAATTAGGGTACTCCGCGAACATCAGGTCAGGTTGCACACGCCAGATGTGGAAGCCTATGGCAGCACAGCACTCTGCAGGAACAGCAGGAGCCTGCTTGCTGCACAGCGGCAGTGCAACTTTGCGGGAGTTGACGGCTCGGCCCAGCTCCTGCCACCGG…
>contig-100_391 length_5896 read_count_10945
GCTGTGTACAACATGGACTTCCAGAAGCTGGTGGCCTTCCACCGTGAGAAAAACGCCGACGTAACCATTGCGATGCACACCTGCGGCGAGGCTGATGCGCGCACCAAGGGCATTGCGCGCGTGCACCCCTCGTCATGTGAGACACACCTGCCGTCCCTGCTCCTGCTGTTTCAGCTCCGTGGCCTTGCATCCTGCTCCAGCTTTCTACTCTTGCTGGCAGCGCAATGGCATGTGCCAGGGTGTAACGTTCCAACTTGTCCGCTGTGTTCAACAGCTGTGTGGTGCTGTTGCATTCTTTCCCGTCCGTCTGCAAATGTGGTTGGATGGTAGAGAGCCCACATGTCGTGCAGGCAAGGTGATGAAGTTTGTTGAGAAGCCATCTGGCGAGGAGCTGCCCAG…
>contig-100_392 length_5894 read_count_1137
GCTAGCATCTGCTCATCTTGCAAGGTTGTTAAACTCCACATTGCAGTGAAGCTAGTGCTAGCATCAAAACGTTCCCAAAACAAACGAGTGGGCTTGTTAGGATACTCACCCGAGCCAACGCCGCGTAGGCTCCCTCATTGGCACGGTCGCCACAATCGGCGATTTCAGTACTTTGATGAAAGACGCAGCCAAGTGCGCACTGGAAGTGTTCCAGCAGTACTGGAGGGTTTGGCTTGTTAGAGGCGCTGGGCAGACTGTGGGGTGGCAGAGTCAGCTGCGATGCATCTGTATGGCATGGCAGTGAGAACCTGACAAGCGGGGCTTGGCAGCCGGAGGGGCACCGGCCACCGCCCACCACGGGAGCGCCGCTGCCATGCCCAAGCTCTACTCATCACAGGC…
>contig-100_393 length_5892 read_count_1581
AGCCTGGGTGTGGCTGGGCTGGGGTGCGAGGATGCGCTCTCACACCTGCTCAACTACGTCTTCCCAAATATCTTTGAGATCAGCCCGCACATCATACAGACCACCACCGGGGCAATTGATGGGTGCCGAGTAGCGCTGGGTCCCGCGGTAATCCTCAACTATCTGCTGCAGGGCCTGTGGGTGGGTGGTGGCTGGGTGGGTGGTGGCGCTGTATGGTGTTGGGGTGCAACCATTACATGACTTGCTGTGCCAGCCAGCCAGATGGCTGGCCTGGTTCTTCTCGGTAGTGTTGCCTGGCAGTTTCCTGCCTTGTTGAAAGCGGCTTGACATTACATAAGGTATAGTCATTCATCCCTGCGCTCCTTTCTTCGTCTACCCGCAGGGCCTGTTCCACCCTGC…
>contig-100_394 length_5892 read_count_8850
CACTCGCTGACCACCAGCTTGGCCTTACGTAGACCCAGGTTCTGCTTGGCATTGGCAGCCGCCGACAGCAGCGTCTTGAGCACCGGCTCGCACGCCTTGTAGGGCATGTACTCCAGGATCATGATGGCCTCCTCATAGCTTCGGCCACGGATCTGGTCCAACACGCGCCGCACCTGCGCGCAGCGCAAATGCCAGCAGCAGTGCACTGAGGAGGAGTTCAACAGGCCACAACAGGCTGTGGTGGCCAGCCAAAAAGGCTGCACTTGGCCAAGGCTGGTGGGGCGGTGTGTCTCAAGCAATGCCCCGGTGAAATGGCTGCTGCATTGCATCAACATGCAATGCAGCAGCCTGGTGTGCTGATTGCCCTGGCATGCAGTGCTGCCAGCGAGCAGACGGCTG…
>contig-100_395 length_5892 read_count_19631
CTGGCCTGCACCCACCCTGTGTTTGTCTAATTGTGTTCCAATCGGCGGTCGCGCATCAAACAAAATGTCTCAGCCCCTGTCTCAGCTTGAGCTGGAGCGTCATGCCCGCATACAGGCAAACTTTGCGCGGTTACAAGAAATCGGTCTTATGCAGACAGTGGGTTCAATTGCCGCATCGCAAGCGGAGGCAGCCCGCGCCCGCCGCAAGACTGCCGCCAGCGGTGCTGCTGCACGCCGGGCAGCTGGCACCCTGCCTCCTGGCCGCGTGCGCAGGTCAGAGCGCGTGGCTGGTATCGAGGCCCCCAACTACAACGAGAATGCACGGTTGCTGTCACTGGCAGATAGCGAGACGGGTGGCCGGGAGCGTCGCCTCCTGCGAGAGAACGTGACAGAGGAGGT…
>contig-100_396 length_5885 read_count_1284
AGTCAGCACAGTTGAGTGCTATTGCAGCTGAACACTCTGCCTAGTTGCGCTGTCTATTACCGCCGGAACCGCCAGCGCCGCCCTCGCGCTTGCAACCACCTTTTTCTCGTGTTCAGTGCTTGGCTTTTGAAACCTCGAGTGCAACGGGCGCCTCTTCGCAGTGAGGCCGAACAATGGCCGCGCGGGGTCCCGGCGCTCCTCGGGTCGTGCAAGGATGTCAAAAGGCGGCAACGGGCGACAACAGCTGGACGGCGCATCCCACCCACGTCTTCACATTTGCATCGCCGGCGCCTTCAGGATCGCGGGGCGGTCCCCTGCAACGACTGCCTCTCGCCGGCGTGCAGCCTACAACGTCGCCTTGCCTGAGCACAGGCAGCAGTGCTGAACTGCCAACCGCTT…
>contig-100_397 length_5880 read_count_208
AGGAGCGCGGCATCCGACTGTTTACCTGCCATGTGCGGCGGGGCGCACCGGACGTGCAGGACCCCGGCTGGAACAGCCACAGCAAGCTGAACTGCATAGCGGCGTGCATACAGGCCAACAAGGCGGGTGCTGACGAGGCGCTGATGCTGGACCCCCAGGGATTCGTGGCCACATGCAACTCAACCAACTTCTTCATTGTGCGCAAGGGGGAGGTGAGGGGCCTGTAAGCTCATCATAACAGCACAAACATTGCAACATTCTAGGCAACATTCTAGGCAACACTCAAGGTGAAGGACAATGCTGAGCTGCATTCGCAGGTGGGGCTCGGCTGCTCCCAGGGACCCCTGTAATCTCTGTCCCCTGCAAAGTCTGGTGCTCTGACCTGAGCTGCTGCACCCA…
>contig-100_398 length_5878 read_count_2060
GTCCGCTGGGGGTGAGATCGAAGCATCAGGTCAGGTCTTGAATCATATCTTGGATGCGCCATGGACGCGGTGCCTTCACCAGAACTCCACATTGAGTTCTGTTACGCACCCCTGCCACCCGAGAAGGTCCGCTGGTACAGCTATCGTGCTCCATACGATCGAAAAGAGCTTGCTAAAGCGATTGAACTCCCACACCGTGGCTCTTTGCTTCGCTTTTGCGACGCCGACAACGCAGCCCTCGAGGCCGCTTACCGCCTGCATCAAGAGGAGTTGGAGCGATACTGGTGGGAGGAGGAAGCGGAGCTGCAGGGCGGCCCAAATGGGCCGGCCAGTGGCACCGGTGAAGCCGGCCTAACAGACATCCCACCTGCTGCAGCATCATTTGGCAGTACCGACTGG…
>contig-100_399 length_5873 read_count_1594
TGAAAATTTTGGGCAATTGCATTCGATACCGCTTACCTCCAACTGCGGAACTGCGCTTCCGCTCGTGTTTTGCTGTCGCTAACAACAGTGGGCCGCTGGCTGGCTGCAACCGGCTCTGGCGCTCCAGCGTATCTGAGCATTCAATTAGCCTATCCTCACCCGCCTATAGATCCGCAACCGCACCTCCGCAGCCGCCAGCAGCAATGGAGAAGGAAAAAGGGCAGTTGACGCTCTTCGATTGCCGCAAGGTGGTATCTGGTGGAAAAGGAGGGAGCTGGGTTTGCATTTCCGAAACGGACATCCTCTCGCACAAGCAGACGTTGCTCAGGCCCGACTCCAGCATGCACCTGCTGCTCAACACGCTGCGCAAGTTGGACTGCTACAAGCTGCAGCTCAGTG…
>contig-100_400 length_5868 read_count_4772
CATGGTACTGTTGTTGGGTGGCTGTTCTGCCTTGGGTTTGCTTCTAATCGCTTGGCTATCGCAACCCTGCACCCAAGATGCTTCAATGGCAGCGATATCTTCGTGTTCAATATCTGGAAGCAGCCTCCAAGGGGTGCCAGCATCCTCAGCAATGCCAAACAACGATGGTACATGGGCCGAGTTGTAGGCAAGGGTGATGCCCTCTGCAAGGTATAAACTATCAAAGAGCAATGCCACGCCATGCTTCAACCAGAATGTATGAGCAACAAAGTCCCAGTCCTGACCCTGAATGATATATCGCAGTCTGTCGAACAGATTTGGTGGCACCCTACTGGCATACAGCCTGAAAAACTTTTGCCTGACAGCTGCATCTGTGCTTTGCAAGCCACAGCAGAAGGT…
>contig-100_401 length_5862 read_count_2090
TTTGGGGCTCGCTTTCTAAAGCACTAAATTGGTTTCGATGTTGGATCGTGCCAATTTAGTGCTTTAGAAAGCGAGCCCCAAAGTCCCCCGCGCCCATTTGCACAAGCCAATTGAAGGCGTCGTCACTTGCTCGCAAACAAGGCAGGGTGGCCCCCTCCAGCTGCGCCTGCGGGCGCTTTTGAAGCTTTAACGTCCAGTTCCAGGCAGCATGGCTTCAGGAGAGGGGGCGGGGCAGGCGCAGAACGGCGGTGAGGCCCCTGCGCCGGCGCCGTCTCGGGGCGGTCCTGCAACAGCCGCAGCCGCTAACGAGCTAGAACCAGGCGCGTCGCGTGGCATTAGCGGCACTGCCCGGCAGCTGCGCGCCTCGGCTGCCACTGGCAGCAGCTACTTGAACAGCAG…
>contig-100_402 length_5858 read_count_3449
CTTGATATCCCTCTTGAAGTTTTCAGGCACCCACATCCCGTGTTATTACTTGCCATATTTGCAGATTGCACGAGTTTCATCGAGAGCTGACACGAGAGCAGCAGATGCAGCATGCCGCTCCACATAAGGCACAGGTTCTGACAAAGGATGCTCCTGCTGAGGACGAGGCTGGCTTTCGTGTGGTGGATCTTGCCGTTAGCGTAGAGAAGTACAGCCCCTAAGGTGGTGCGCATCTGGAGCATTAAGATCCAGTAACAAACTCGCAGGCGTTCAAATGCAGAGCAGGAGCAGCCGCCCACTGTTCTGGTTGAAATCAACTTCCTCTGGAGCAGCCTGCCAAAAGCAACACTATAGAAATAGTCGCGCACTTCTTTGGACATAAGGACTTGTACACACATC…
>contig-100_403 length_5858 read_count_830
CCACCGACCCGGCCGCCGCCGCCACAGGCAGCATCACCTGGAGGAAGGCAAGAACATGCTGTGGCTGCTGGCATCGTGCCAGGATGCCCAGGCCCTGCACCGAGTTGCGAGCCGGTTCCGCCAGCAGCGGCAGCAGCTGCGGCGCCACTCCCGCCTGCTGCAGCAGCGCCTTAAACAGCTGGGGCGCCCGCGGGTGCGCATCCAACTGCCTCAGCTGCGCACAGCAGCCGTCAACCACGTAGTCGGCATTAGCGGCCACCAGGCGCTGCAGGCTGCCGGCGTACCCGCACCACCAGCACACACTCCCCACTGCCGCTGAGGCAGCAGAGGAGACAACCTGGGTGCTGTCGGCTAGCTTCTCCAGCATCGGCAGCAGCGCTGCACGCAACAGCCTGCCGT…
>contig-100_404 length_5858 read_count_9786
CCAGCGGGAGGCTTGTATGCACCTCGACTCCCTGCTAAGTCCCCGAGTACATAAGTCTCCACGGAGTACGCGGTGAACGGCATCAGATGGTTGCAAAAGAAAACAAGGGAAGACAATAGACACATCCGTCGGGGATGGGGTGGCAAGCCTGGTTCCACCCGTTACACGAACTTTTGTGGTATGCTTTTGATTTGTTGTGACAGAATCAAGGCAACACATCGTTTAGGACGGAGACTGCTGTTTGAAAGGTGCACCACCCAACAGACATTAATCAAGGCAACAGCAAGCGCAAAGCTGGTGGGCAAGATGCACCGTATCACACCCTTTTGAACAGCCTAGGTCAACAGTCATGTGCGTTTCCAGGCAGAACTCGCTGCTTAGGCGCGCATAGGGAAATTT…
>contig-100_405 length_5851 read_count_4799
CAGGCATTGCTGAATGTGTACATGCCCGAGGCCGAACGACTCAAGGCCAGTGTAGCGCTGCGGGACGCTCTGGATGCACTGGAACGGGAAGGGCCGTTCCAGCCTACCAAGAAGGCGGGCACCGTGATGCTAAGCGCCGGCAACCTGCCGGAGATACACTGGGACGACGCGTCGCCGCCACCACCACCAGTGGATGCAGGCGCAGCGCTGGGGGTGCCGCAGCCAGAGGGGTTTGACATGCTCAGTGGCCTGAGCAGCGGTGCACCCACGGCCATGGCCAGCCACTATAGCAGTTTGCTGCAGCCAGTTGTTTCTGCACCCAGCGCCCAGCCCATGCCGTCGCTACCAGAGCTCAGCACAAGCATGCGGCTGCCCGCTGCCAGCCATTCCACGCTAGCC…
>contig-100_406 length_5850 read_count_2345
CAAACCGGCTGGCTGGCGGCAGCGGCACGGACTGGCCGCGCCCATTGTGAGGGGCCGATTGAACTAGCGACAATAACTCACATGCATCCAGTGAAGGTTGGCCATCATGCGTATTACGATAGATAGCCTTGATGCCGCCCGCGCTCACGATGTGGCCAGCACAGCAGGAAGCTCACCTAATGTTCTCGTCTCCCTCCTACACATGTGAGCGTGCCGATTAATTTAATTGTCCTGCGTTATCTTGCACAATCGCCGGCTCATTGTCTGACTTTTTGCGAGTCGAACCGACGTCCTTGGCGCCCTTGTGGTTTCCCGCCAGCTGGCTAGCAAATACCACAGTTGAGAGCGTACCAATTAGGCAGACTATATCACGGCGTGGTGCAGGCGGTTTGCAAGCCT…
>contig-100_407 length_5848 read_count_1300
CGGCACGGTGTTCCTGCCATGCAATGCAAAGCGTTCTGTAATGTATCCAGACGCCTGACGCATGATGGCGTTCCGGTACAGCTCGCAGGATTTCAAGTCGCCCAAGAAGCTTCGCTACGACCTTACAGAGGGCCGAGAGGACGCTTCAGGGGAACAGCAACATGCTAGCAAGGTCTCCGAAGCGACTGATTCCCGACAGCAGCAGGGGCAACGGGTCCAGCAGTCACCCAACGCCACGGAACAGCCGTGTGAAGCTGGTGGGAGCAATGAAGCAGCGCTTGGGGGCGGGACGGGCCCTCCTGCGGGCGAACCGGCAGTGACTGATGCAACCAAGGCCTTCCGCCAGCTGCGCGTGCGTCCAGCTCTGAGCAGCATGGACCGTGTGCGTGCCGGCAGCCC…
>contig-100_408 length_5846 read_count_2021
CACCTGCAGGAAGCATCGTGCTGGGGCGTCAAGAGATCGCAGCGCAGCGCAATCATCCATGCTGATAGGTGCGAAGCAACGGGCATCAAAATGCTGCCCACCTTCCGCACGGCTTTGCCCTTCTTAGCCAGTGGCTGGAAGTTGTCGCTGCAGTCTGCCGCCTGGTGCTCGGTCAGAACAGGACGCTCGCGCTTGTGCTTTCGCCCAGGGTACAGCGGCTTGACAACCCGGTCGCTGTCACTGCGCCCCTTCTGCCGCCGCTGCACCTTGCCTGCCCGCACTGTGGTTAGAGGCAGCTTCGCAACCGCCACTGCGCTTTCATAGGGGGGCCAGCGTGTCCATGGCACTGGTGCATTGGCGCCAGCATTGGCGCCATGGGCTGACTGGGCGGTGCTCCAA…
>contig-100_409 length_5842 read_count_1183
GTCATACTTTGCTATTCAGTCGAAACATACCTGTATTGTCTGTTTTTTCATCCTCGTTGACGCTACTGCGGGCGGAACCTGCGGTCGCCCCATCCATGGCAGCCACTTGAGCACTCATTCGTTCCGCAAGCCTCAGGATTCTACTAATATCAATATGCGGTTCAGAGTGGCGATCATCCTGCTGACTTTGGTCACTCATTGTCTTGTGGCCCATTCCCAGCTGCTTCTCGGCTCGCGACCTACCCTGTCCGGCCGCGTTTACGTGCTTTCTAAGGATAATTTCAATCAGGGAGTTAAGTCCAGCATAGAGGTGTATCTAAAAACCGACGGCAGCGACGGTGGCCAGCAAGAGGTGTATCAGTTGGAAGGGCAGGACCTGGACTCCCTGCGCACCGGCAT…
>contig-100_410 length_5842 read_count_2671
GGTTGGCAGCGTGACCAATGGCAAGCCTTACCACCAGCTTGGCAACGACAGGAGCCCTGAGGAATGGCGGCAGGAGAACGGCGGGTACAGCCTTCACAGCAGGCGGCAGCACCTCAACATCAGCTGGCCTCCAGAGTGGCGCAACGTGGGTGCTTTTACATCTTCCACGCATGATCGAATGCATTCATGCAGGCAGGCAGGCAGGATGCTGGCAGCCGTGTGGGCTGGGCAACAGCTGACAGCTGGCTGAAATGCGATGGAGCATGAGCAGATGCGGTTCACTGGGTCATGCCATATGCCTCCTTTGCCCCACCAACATTCAACTGCAGCGAACCGGCATTGAGTTTGGGCCGCTACAAACCGTGCATAATCTCACGCTGCCGGTCGTTGATGACGCCT…
>contig-100_411 length_5841 read_count_1739
CGGTGGTGTAGCTGGCAGCGTTTTTGTAGCTCTTAGTTGTGTACAGGTCCAAGAAATTGGTAGCGTTGGTGAAGGCCCCGGGCCCCGCCCTCCACTCCCGCTTGGAGGGCTATGTGGCCGGGCTTGGCCGCGCAGTTGCACCCTAGCGGCAGCTGCAAGAAGAGCATCAGCATAACGCGATCGACAGTATTGCATCCTGGTAGAGCTGGCCTACAGCAACATCGCGCCAGCGGCGCGTCGCCGCCGCGACTGGCTGGGCTGCCACCGTGGCACCGCCGGCCATCTTGCCTTCGCCCTGCTGCACCAGCTGCATCCGGAACAGGGCGGGAACCTGGTTGGGATGACTGGGATGCTGCTGAGGATGACTTGGTAGCCCAGGCCAGCTCAGCCACGGCAGGT…
>contig-100_412 length_5837 read_count_366
CGCAGAGGCTGTAAATGTCGTTCCGGAGTCGCCCAACAGTTTGCCTGATCGTGATCGCTCTCTGAGCTCTCTATTACAGCAGAGTGCTCTGTGAACGCCATCATCACCCAGCGGGGTGGTTCGGCCAGGAGCGCAGAGGCTGTAAATGTCGTTCCGTGGGGTCCCTAGCCCCCGCTCTGCCAATGGAGTGTGGCAGTTCTCTACGCAGCAGCAACACCAGCAACACCTTGCTGAACGGCAAGCGCCGCTCAGCAGCGGGAACGGCCTGAAGCTGCGCAACAGGCTTGGGATACAACTGCAGCCACGGTTCCAGGTGGTGCTTGCCTGTTTCCTTGCCACTCTGACAGCCTATGTGGAGCGCGTGGGTTTCTCCATTGCCTTCACCGCTATGGCGAAAGA…
>contig-100_413 length_5833 read_count_4491
CCTGGCGCTACATTCCCTCTTTTTTGGTACAACAGGGCTCAATATGAACTCGCAGTGGCACCATCCGAACATTGCCCGCGGGAATGGTTATCAGTACACTTTGTTGCAAAAATATGCCTAGTATTTCACAAGTTGTCTCCAAATTTCACCTTCACACCTTTCACCTTCAACTGACTGGGAAGTTGCAGCGCTGCTGCCCCATTTACACAGCAGGATATTCCATGCCTTAGTCCCAGTGTTGACCCTTTGCTGCAATCAACGCTGGCAGTTACACAAGTAGAAGTCTACTGAAGCATGCACAGGGAGAAAACGGGACACATACCTGAGGCGTGGGAGGGGGGGGGGTGAGATAAGGCGTTGTGGTTATGCAAAGGAAAAACAGGCCTGCAAAAAATGCTC…
>contig-100_414 length_5829 read_count_676
CGAGGGTTGGGTCGACGTGCTGTCTGAGGGGTTTGCCTTCCGCCTGCTACTGGCCACGGAGCGAGACGGAGCAATGCAGCAAAAGGCGGTGCAGCTGAGCGGCCAGGGGCGTTTGCCTGCCGAGGAGGACATGTCTTTGCGCAGCTGGCACCAGGGAGCCATCTCAGGCGTTGCTGGTGAGAACCCCGCCTTTGGGCCCACTGCGGCGTTGGCCAAGCGGTGGGTGGGGTCCCACCTGCTCAGCCCGCACCTTGGGGAGGAGGCGGTGGAGCTGCTGCTGGCACACTGCTTCACGGCGGGGGGGCGGGCTGACGGCACTGCCACCGCAGGCACTGCCAGCAGCGCCTCTGCAGGGATTGCAGCAGTAGCGGTGGCCCCTCCCCCCGCCTCTCGCCTCTC…
>contig-100_415 length_5823 read_count_2606
AGGTGCGTTGCGAGCTGTCTGCCTTCCTTGAGCGTCGCTCCCAGCTGGACAGCACGTGCCAGGAGGTGCTGAGCGCACAGGAGCGGGACAGGGACCAGCAGCTCACAGAGGCACACGTGGACCAACGCATAAGGGCTGTGTGGCAGGTTGTGACGTGTGTGGCTGACGCCATCCGCCTGCTGCACGATCGATATGCACCCGACGCACAGAGCAAGGAGGCGGAGCGCCACATTCGCTGCACAGGCCTGGCCCAAGGGGTGTGTGACGAGCTGGAGGAGCGAGCCACGAGCTGGTGTGCCGACCTGGACAGGCTGAGGCGCAGGGCTGTGGACCTGGCCTGCAGCGATGCCAGCTCAGTGGTGGAACAGGCGGCCCTGGAGGTCATACGCATACAGCTGG…
>contig-100_416 length_5819 read_count_1416
GTCGTGACAGGTTTAATCCAGAGTTCGTACCGGCTCCAGAGTGAACTACCAGTAGGCGCCAGTCCGCGGAGCGCCGTGAGCGCGGGCTCTAGTACTATTAAGAGCGCCAGCTGACGGAGGGAAGATTACACTCGTGAAGGATCATGATTTTATTGCCCATTTTGCTTCTGCTGGCGCTCAATGTGCCATTGGCGCAATCCTGCACCTCGATCATCGTGGGCAGTGGAGCCACCACAGATGGGAGCGTTTACATAGCCAGGAATGATGATACAGGCGATGCACGCTCAGTCACCAACAAGCTGGTCCACCATCCAGCTCGCACCGAGCCTGCTGTTTTCCGCTCAAATGTCAACAACTTTTCCATGGTGCTGCCGGCCACAGGACTTGCCTATACCTCAA…
>contig-100_417 length_5817 read_count_2007
TTTACGAGGGAGATGGCGCCGTCCGTCGTGTTGAGGTTGGTGTCAGCCAGCCTGAACCTGAGGCGCATCGGTGTAGCTGGCCTTGCCGGCGGTAAAACGTCTGCAGGCATGTTGGGCCATCCGATTGGCAGCAACTGCTGATCACTGCTGCTTCTGTGGTGGTTCTGTGCTTACATAAAGACTCACATGCACAGAACGGTTGAAGGTGAGCTAGGCACGATTAGTGATATTCCTGATGTTTGTCCAATGTGAATATTAAACAAGGATGCTTTCGGTGTGAAAACAGTGATGGGTCAAGCTGCTTGCTGCAGCGGCAACTGGATGTCCCGCTGGCATGCACAGTCCTCGCTCGTCCTGGGTGGGAGAACACCACTCATCGCTCTGTGGTGAGGCTATTAC…
>contig-100_418 length_5816 read_count_312
CACCTGCGCCTCAGCAATGTGCAGCCGCTGCTCCAGGCTTTGCACCTGCTGTTCGGCAGCGACACAGCCCTGCCGGGCCTCCCTGGCCCCCCCCCTCTCTGCCTGCTCTGCGTCCCTAGCCTCCATCAGCGCTGCTTCCAGCTCCGTGCATCTCACAGCCAGAGCCTGCTCGTCTGCCTGCACTGCCACTGCATGCTGCTCCGCTGCCGTCAGCTGCTGCTGCAGCTCTTCCATGACAGCGTTGCCCTGCTGCTGCTGCTCTTGCAGTGCCTGAGCTGTGGAGGTGATTGCCTCCAGCTCTATCTCAGCACGGCTCAACGCATCCTGGGCCTGATCAAGCTCGAAGCGCATTTGCTGCAGCTGGCTGTCTTTGGTGGCACACGCCTGCCGCCAGAACGC…
>contig-100_419 length_5813 read_count_568
ATTGGCGGCCTCCATGATCAAGGAGGGGCAGTCCAAGGAGCGCCATGTCATGCTGCCCAACCACCGCTTCTTCGCCCTGCTGTTTGGTGCGTTCATCTGCCATCGTATACGGACGATTTTCATCTCCTGCTATGCTGCAGCGTGCTCCACGGCGCAACTGCCGCCGAGGGCTGCCTCAGCATCCGCATTACACACGACGGGTTTGAGCCGGAGATTTCGTTGTGTGGCGCCAGCCCAGCCTTTATTGAGTCCTTTCGTGATATCATGGCCAATGTGCTAGGCACAAAGCAGGACGACTCCAGGGTGCAGGCTTGCATGCCCAAGGAGCAAAGGGAGGAGGATTATGTGGCCTACGGCAACCGAAAGCGGGACAAGCCGCAGCCGCCGCCTGATCAGAAG…
>contig-100_420 length_5809 read_count_1652
GCCCCAGCCAAGATCAGCGTTTGGCCGCGCTTTTCAATGCTGCGTGCGTGCACGCCTCCTTTGGCGACCTGGAGCTGGCGCAGATACCGCTCAAGGATGCCATCTACGGTGGCCTCGATTTCCCAGCGGCTTTGGCTCAGCAGGATGAGCGGTTTGTGAAGCTGAGGGCATCAGCGCAGGTGCGCTGTCAATGGGCCGGGGTGGTGGAACGGGTCAGGCTTGGCCGCGCTCCTGTCCGACTCGCCATCTCCTTGCTCGCAATCGTGTTTGGGACAGGGGTTTCCCAGGCGCTCCAACCCACACGATCTGCTTTTAGGAGGCTATTGTAAACCCTCACTTCGCAATCCTGGCTTGGAACTCGTGTTGTGCTCATAGGTGCTGATTCAGCTCCGGAGGTTC…
>contig-100_421 length_5807 read_count_1096
CGCCCGCCCTCCGACCTCCGAGGGGTGAGGTTTTCAAGCGTCAAGGACTTGCCATCAACCGTCCCCTTCACGCTTGAGCCTGCACTGGCTTATTGTATTGTACGATGTCATAACTTGTTTAACAGATAGCAACACCGCCTGTGCATCTCGCCGCGCGACCTGCCGCCTGCCGCTGCCGCCTGGCATCCCGCAGGATGGCGGCCTGGGTGCCGCTGCTACATGGGCTCATCACCACTGAACTCCCTGAGCGCGACCATGCCAAGCGGCTAGCACAGCTAGTCGCTCAGCTGCAGCAGGGCAGCACCCGTATCCTACAGGTGGTAGAAGCGCTGGGGGCTTTCCTCACCACTGATGACGATGCCCAGCGGGCACGCGCCACATCAGTCCTAGCAGAGGTTG…
>contig-100_422 length_5805 read_count_366
CCGTTGCTGCGAACAACTGCTGCGAGCAGAATCAAGGCGGCCGCAACCAGTCGTGACCTAATCATGAGCGATTCGCGACATGTGGGAGTTTGATGTCATAGTATTGCCAGCGAGCTCAGCGGGCGTTACCCAGCTGATAGCCCGGATGTCGTGCTGCGCTGGCGCTCCGGTGGTCAGCCGAATTGCCACACGCTGCCTTCAGACACACACAGCAGACCGTGTCAAGGCTGATTCCGCGAGAGCGGGCCAAACACCGTCGCCCTTCGCGAGCAGCCACCTGCCCTCAGGAGCTGATGCGCTTGGTTTTCGCTGAGTTATCGCTCAGGAATGGTCGGGTAATGCAGCGTGGCTACGGCGGCGTCCCCCAAGTAGCGGACAGCCTTGCGGTGCTGGCAGCGC…
>contig-100_423 length_5798 read_count_4604
CTGCAGGCTTTAAGCGAGTTGGAGGCACTCGATTTGAGCGGGGCGGGCGTCAGCAATGCCATCATGACGAACGTGTCTGAGCTGGTGGGCCTGACACAGCTGCGGGTTCCCGAGGCTCCCCTCGTTACCGAGCAGGGCTTTCAGGCTCTAGCCGGCTTGACTGTGCTGCAGGAGCTTGATCTGTCATGCTGGAGGCCACAAACACATGAGTCGATTGGTGATGCTGGGGCAGCACACCTGGCGCTGCTCTCCCAGCTGACTAGCTTGAACCTGGCAGGCAGATCTGCGGTCACAGCCACTGGGCTGACCTTCTTGCGCACCTTCTCTGCTCTGTCTTACCTGAACCTGTCCCGCGTCAAGATGGATAGCGGCGACGCGTCGTTCCTGTGGCACCTGGCG…
>contig-100_424 length_5787 read_count_1667
CAGTTGCCGAGCAGGCGGCCAGCCAGCTGTCCTCGCTGCGTCAACCCAAGAACGCGGCTGTGGCTGCGGCAGCACTGACTGGCCTGGGCTACTTTGCTTTCAACTTCCACACCGCGCTGCAGTTCCTGGGAGTGGTGAGCTGCAGCTGCCATGTAACTGCTGCTGGCGGGCTAGCACTCCTGTTGCTGCAGCCAGTACATGTGAAAAGTGCAGGCTGTGCGGGTGTGACAGTTTGTGTGCAGAATTTCAAGGCCATCGCAGTTTATGGCGTTGCAGCGGTGTGCTGTGCCCTTTTAGCCAGCCTACCTACACCTTTCCTGGCACCTCTGGTGACTCACCCCATGCCCCTCCTCTCCTCCCCGCACTTCACCACCGCAGTTGGGCCTGGAGCTGACGCTT…
>contig-100_425 length_5785 read_count_1652
GGGGGTGCAGCAGGCTGGCAGCTGGGGGAGCCAACGCTGATGGAACTTGGCGACTTGGCGCCTCGCTGCTGCCAGTACGCTGCACACGCAGCACCTGCAAGCACTTTGCCTGCGCCACGTCCCACAGCCCCACCTCCTGCTCGCCAGCCGCCACATACACCAGCGGCCCGCTGGCGCCGCCCAATCCCAGTCGCTGCGGCGGCGCCCAGGCCTGAGCCAGGGCCTTGATGGGCGCCCCCGCCGGGTGCTGCCAGCAATTTACTGGGAGGCGGAAGCGCAGGTCCCACACGGACAGCTGCCCGCGTGAGCTGCCGCCCAGCAGCCAGTTGTGAGAGGCGGGGTCGAGCACAAAGCGCTGCACCACACCCCACTCTGGGGCGATGGCAAGCACCCATGCAT…
>contig-100_426 length_5785 read_count_2567
GATCATGGGCAAGCTGCTGAGCGGCGAGCGCCCCCCCACCCCTGCATGGGATCAAGTGGCCGGGCCTCCCCTGCCTTCCGCCGTGTACGACGCTTACGTGGCCTTGATGTGGCAGTGCTGGGCGCAGGCGCCGGAGCAACGGCAAGATTTTGGCGGGGTGATACACGGGCTGAGGTACTACGGGCTGTACCGCAGCCATCGCAGCTTTTCCTATTGCGTGTTCTCACCCAGCTGCCAACCATGCTTGCTCCCCAAACCGTAACCCTCTGTGTGGCATCTGTCCTGCTCGTAAAAACTACTGTGCTGCTCCTGTGTTGTGGAGGTATGTTGCTGGCTGTCAGGGAGGGTCGCTTTCATTACGTTAAGCTAGTTAACAGTTGCGCTCCAAACCCAAACTTG…
>contig-100_427 length_5775 read_count_702
CTAATTTCCTCGCTTCCCTGCCTGTGCACGTGGGGCAGGTATCGTCGGTCTAACCCGCACTGGTCACAGATCACATTGCCTGTCGCCGCCTGCCCCTTCGCCAATCGACTTTCAGCCGGCTCTTGCTCGGGTCTTCTCCGGCTTACCTCAACCAGCATTGCCCTCAGACCTCCTGCGTGACCGCCGCGTCACAGAGGACGGCGCCCAGCACGGCGCCATTCCAGCGGCGGGTCTTGGCCACTTCTCATGGCAGGCGATTCTCTTGCAGACGTCCTGCTCGAGTTCCTTGAAGCCCTCATTCACCAAGTGCTATTCGTAAGGGAGCTTTACAGCCAGGAGCTGTTTGAGAGGCAGCGCCTGTATGGCATTGCAGTGCGGCGCTCGCGGCACCCAGAGCTC…
>contig-100_428 length_5765 read_count_62
GTTCATCATAACATAACATCTGTTAGTTGTAGGTTGTTAACGAGCAGCGCAAACTGCGTGCTGCATTTGGGGATGGGGCTGCAGCAGTCCCTCTCCTCTGGTTCAAGCCTGATCGCATCAAAATCTTGCCCTTGCTGGTTTGCAACTACAACATCAAGGGCCCCAAACTAGCACTCACGTTTGACCCACCAAAGACGCCTTTCGTCACCAAGACGGACTCCCGCTGGGTGCATGCCCTCAAGCGCCTGCTAAGCCCTGCTCCGCCACCCCCTGGGAGCAACATACGAGCAATCCCACAGATGGTGCGAGAGTGCTTTGTGCCCAACACCGTGAACGAAGTGAACCATATGGTGATCGCGTTTATGAAGGACATCGGCTCGGTCATCTCATACAGCCACC…
>contig-100_429 length_5763 read_count_5788
CTCGTAAGTGCCCAAGTTTGACGCGAACTCCCCCGATTTTTACAAAACAATCGCCCTGGGGTATGTAAACAATTTGGAACGCGGGCTGTGCCGCGCGTAGGGCGCCGCGCGTCCCCCCGCTCGTTACGATTGTATGCTGTTGCACGGACGCACAACGTTAGGGCGCCGGCGAGGCGATCGTTGGCGTGTGTGCTCCTGCAGGAGCACATCGGCTGGTGGAGTCCTCCCGGTACGGACGGGAGCGCAAAACGTTACAGTGACGAGCGTGCAGGACGGTGTGCGCCACGCAGCACATCGCGGCAGGCAGCGTGAGGTTGGCAGGCGCAGGAGCCAATGAGGACCAGCCAGCGGCAGCCTCGCGTTGCAACCGGGCGTGCAAGGCATGCGGGAAACAACATG…
>contig-100_430 length_5761 read_count_2249
CACGCAGACTGGAGCCCTCGGTACGGTGCTGCACCGCTCCCATCCGCCACAACGCTAGCGGGTGAGGGATAAGTTACATGAAGGCATGGGGTGTGAGAAGAGTTGCTGGCAGGCAGGGTTTGTGGGAGTATGGGAGTACTATGTGGCGGATGCAAAGTAATTCGTGATGTGCGCGAGGTTTGCTGCATGCAAGTGAGGCCACACAAGGGGACAGAGCCGTGGCTGTGGACCGACAACGCTCATCATGTGTGGCACCTTGGCTGATGGTGGTGGAGGAATACTTTGGCTGATGGTGGTGTAGGGCAAGGCCTGGCACCTCGAAACTACTGTGGTGCTGGTCTCTGTGCGCCCTGCAAACAGTTGGCCCAGATTCAAATACCGTTAACCGACAGGTTACAG…
>contig-100_431 length_5755 read_count_2946
GGCATGAGCTTGAAGGCTAGGAAACTGCCGACCACTGTAGCCAGTGCCCCCCAGGCGAAGGCCCCCAGCAGGCGCCCCGTTTCGCTCAGCACGCGCCTGAGGTCTGCTGAGTACAGCAGCAGCGGCACCGCCAGTGGCAGCAGGTATGCGTTGACCACCCCGTAGACGTGGGGCGCCTCTGGGGGCACCACACCAAGGTTGCTGAGGGCCAGCCCAAACAGAGTGCTTAGCAGCGCACCACTCATTTCTTTGCCCCACTTGGTGCGTTCACACCAAAGACCCGCGCAACCTGCTGCCATCAGCGCCGCCCAAATGCCCCAAGGGCTGTGTCCCAGCAGCGTTTGCTGGGCATGGTGCACCACTGCGCTAGCTGCAGGAGCAGCAGCTGCAGCTGCCACT…
>contig-100_432 length_5754 read_count_638
CCTTGCTACAGATGAGACCGGGTGGCGAACAAACGCGTTGTTGTTCGCTCGCTCGTTCTCCTCCAGCAAGTCCCCTCTGGTCCTCACATCTCAGGTTCAGAGCTAGCTCTAACATGGCGAACCGCGCGCTGCTAGCCTACCTCCTGGTTGCATTCCTGGCTGGCACTGCCGCCGCTAGGGAGCTGACGGCCGCCAAGCCCGGGCCCTGCAAAGGCAAGAAGGACGGCACCTTGGTGGCAGCAGGCGGCTGCTCTGCTGTGTACTATCAGTGCTGGAAGGGCAAGCCCGTAGACACACGCACCACCACCTGCCCCAAGGGCCAGGCCTTCAACCCCATCACCGACCCACAGGGCTGTGCGCTGGGAGTGACTAGCGTGACTGGGCATTTCTCCCGCCCGC…
>contig-100_433 length_5752 read_count_1372
GCGCAGGGCGAAACTGCGTGCAAATCAGAGCGCTGAATGCGGCGCCTGCTGCCGCCTGCTGCGTGCAGGTTGACGGCGCCTGGCAAACCCTGTGCAATTGGGAGTGTCGCGGCCAGTGGAACATTCCTCTGCTGCCGGATTAATCCTTCAAGAAAGGCAGCAGCTGCCTCGCTTGACTGTTGCGTCGGTCAGCTTGCCGAAGCAGAAGCGGCAGCCATGTCCTTCAGCAGGCTTCGCAGCGGGCGCATTCATCCCGATGCCGACGAAACCAGCGAGCGCAGCGTGGACAAGGCGCCCAGCTTGCGCTCCATGCAGTCACAGCGCTCATTCAGGCGCCAGGCCAGCGGCAAGACGCGCACCGCTTTGGAGGTGGAGCGAGCCTTGGCAATGACGGATGAG…
>contig-100_434 length_5752 read_count_635
CCGCCGGGTACTCTCGCTCGGCTGAATTTTAAGACAGCGGCAGGGGCGCAGGACGGCGGTTGACGCCCATGCCGCTTCTCAACAGGCGGCCCTACACATTCAATAGCACCGACCCCGCAGATCTAGACCCAGATGAACAGGTCTGGGTTGTAAAGGCGACAGGGGAGGTGTGCCGCAGCTATGAGGCCTATGTGCAAAAAGTAAAGCTGTATGAGGAGCCGGTGTGGACCTGCAAGTACAGCGGCAAGGGCGGGATGACGCTGGAGGAGGCGCAAGCGGCGGAGCACAAGGCACTGACCGCGCTCAAAGGGTTTCCCAAAGACCTTGAAGAACAGGTGTGCCGCACCGTGCACCACAGTTTGTTGCGGCTGGATGAGCTCGTTGGCAGCATCTATGACA…
>contig-100_435 length_5752 read_count_307
TCATGGATTACGGCACGACATACGATCGCTCGTCTTACAGCCAGCAGCAGACCGGGAGCGGCGTCGATGGAGGCGCCAGCAGAGACGGATGAGACCGAGGCACGGCAGAGGGGGTAGCGGCAACCAACAGCAGCTTCCTTTCATGTAACCTGGCGCAATTTGTTGTTTGCTTTAGCAGCCTTGCGCCGGATGTAGCCACGCGCGCTACGGTATGGTTTGACATCAAAAACACTGTACTGGACGGCATCATTAACCTTGCTGCCATGTGAGGCGCTCCAAAACCGGCCGCTCTCTGCTGCACTCTGGCTGCGTATGTAGTCCTTTGTGCTGAGACTGCTGTGATAATCAATCAGTTTTAATTCGCCTAATTCGCCTGCTGCTATTATGAAGAGTGATTGA…
>contig-100_436 length_5750 read_count_916
CTTCGCAAAGGCATGAACTAGATCATACGAGGGGCACGTTGTAGCGCATTCTACCATCGCTCGTATGATCTAGTTCATGCCTTTGCGAAGTTGCAGGTCCCTCATCTCGTCATGTGACGGAGCGCTTGCCCTGCGTTTGCAGCTTCATCTCGTTAAGTCCCCATGGATGCTACCATGGATACGACTTTGTTCACCAAAAAAGCCCAAAAGGGAACCGGGGCTTCCGCAGTTGACGGCGTGTGCATGATCACCCAGACAAAGGTCAAGTGGGAGCCCAGCGACCCCTCAAAGGCTAAGCCAACGTTGATTGATATCAGCGCCATCACGAGGACGCAGCAGGCCCCCGGCAAGCCTTTCATCAAGCTTATCACAGCTGCAGGGGCGCTAATTTTAGCCTTC…
>contig-100_437 length_5749 read_count_1916
ACGACTGGTCCACGCTGATTGAGAATGTGGTTGACGTCGGCCATGTGCCCTTTACACATCACGGCAGCGTGTCCAAGCGGCAGAGCAGCGGCAACTTCAACGACATGCAGGTTTTGGAGCGTGGGCAGTACGGCTTCAAAGGAGTGTGGCCCACAGGGCCGCGCAAGGGCGGCCTGGGTGCGCAGCACACCCGGTTCGAGGGCCCGGTACTGATGAGACACACCATTGACGCATACGACAGACGCGGCTTTGCCAACATCACAGCCGTGTACGGCGTGCCCGTGGCGCCCAGCCGTGTGCGCGCCATCGTGCGCCAGCCCTTCCGCTTCAAGAACAAGGTGCTGCCGCTGCTGTTCAAGCTGATGCCCGCCTTCATGGGCCACCTGGGCAACAACTCGG…
>contig-100_438 length_5749 read_count_2578
CGCATGGTGAAAATCAATGCTTGCCTTGAGGCTGTATAGATGCTGCATGCCCCTGCGCACACCTAGGTCCCCAACAGGCAGCACATCCGGGCTGCCAAGATGAAACATTGCATGCTGCAGCAGAGGGTTTAGACAGCCAAACAGTGGCTCAGAACCAGCCACCGCCCATCCAGCAAAGGTGTAGCAGCATTGCAGCAGTGCATGCATGAATGCCTGCCCTTGTTCATGCGTTAGCCTAATGCAATTCACACATTCTCCCTCAGCCCCATGTAAAGCCGCCATACCACTGCTGCTCACCATGTGGCACGTCCCTGGAGCATCATAACATGCAGGGCACAGCAAATGAAAATAACAAGTAAGTAACGAACGTATAGAACACCTGCTATATCTTGCAACACA…
>contig-100_439 length_5747 read_count_2609
GCGGGGTTCACCAGCGGGCTGAGCCAGACGCCGGGGGTGGGCACCAGCAGCCCACCGGGGGGACATCAGCGGGAAAGCTCCTGCATCCTGCCGCCAGGTGCATTAGATGAGGAGCTAACGGAGGACGCCGCCGAGGATGTGGAGAACCTGCTGGAGTCGTACTTTGCACAAGTGGGCGGGGTGGACGAGCGAGCAGGGCAGGGCAGGGTGGCGCGGGGTGCAGGCTGTTGGGTTGGGAGGGATTGGTCCACGCTCTGATGAGTTCCACCCTGGCTCATGCCTTCTTAGGTGCTCAAGAAGCTCAAGGGTTTTGTCCCACTGGCCTTGCGCAGATAGACTCGTACTACGATAAGCTGCGCAACATTGGGGAGTACATTCAGGACACTGAGGAGTACATCA…
>contig-100_440 length_5741 read_count_1202
GCGTGCAGAGTTGGCGGCGTCGGCGTGGCTGCGGGCTGTAGCCTGAAGCTCTTTGGCAAGGGCCACTTGGCCTGTGGCATAAGCTTCTTGCGAGGCCTGTGTATAGAGGCGCTTGGCAGTGAGATGGAGGTTCATTGCCTGCCGCTCAGTCACTGACATAGGGTCATCACCCGCTGAAGCTCGCCGCGGCGCTTTGGCTCCCTTACCACCCCGCCCACTGCCGCTGCCTCCACCCGCCTGCTGCTGCTGCCACCCGCGACCCGTGCTCTGGTTTTCGCGCTGTGCCGCTTGCAGCTGAAAGCGTTGCTTGCGGCTAAGAGCAGAGCCAGCCACAGGTGCAGCAGCGGCAGGCTGGTAGATATCATAGCTGCTATCGGCAAAACTGGTGGAGCTGCTGCT…
>contig-100_441 length_5737 read_count_1436
AATAGGTAGAATCGCACATTGTTTGGTTTTCTACTGCCTTTGCCCGCCTTTCATGGAGGAGCTGGTGACCATTGCCGAATATGGGGGCGCTTTTCGCGTCTCGGTCGCGCGCACTGGGCAAGTGATCGCTTTAGAAGGAGAGCGGGTTGATGCAGAGGAGATGGCAGATTTGGGCAGCGTGAAGTTAGCGCTGGACAAGGACATACCGCTTGATAAGGTCCTGTTCAGGCTGCCTCACGCCCTAGACGATTTCGCAGCGGAGCTGGAGAGCTTACGCACGTTGCCCTGGGAGAAGTTTCTGGCCAACCTTTCAATTGCTAGCTTGAAAAGTGAGCCACAACAGACGGGAGAGGAAGGTCTGCAGGCATGCGACGACACAGGCAATCTTGGCAGCAGCCA…
>contig-100_442 length_5726 read_count_896
GTTGTTTCAAACTTCGAACACTAACATGAACCTGTGGAAGCAGCTGCGGGATGGCCTCGGTCTGTCGCAGCGTTGTGTGCTCGAGGCTGATGTCGGGGCGGCGTCGTGGAGTGGGCCCCAGCTGCTTGCTATGGTCCACGCAACAGCAGGCCTGCTGCAGAACGGCACGGTTGCTGCCTCCACCTATCCGTCACTCTGTGCCATCTTCCTCAGCAACTCGGCGGCATACCTAGTAGCTGTGCTGGCAGCTTTGCGGCAAGGCCTGGCATTCATGCCATTAGACCCCAGCTGGCCGCCTTGTCGCCTGCAGCAAGTCTGCAGTGAGGCGCAGCCCATTGTGATACTCTGGTCTGCTCCTGAGGCCTCTTGCGGCGGCCATGGACCACCACCAGTCTCTGG…
>contig-100_443 length_5724 read_count_1270
CTCCCGCCGCGCATCCTTGACATCTGTGTATGGAATGCTTGTCTTACAGCGTCTTTAGGGACCCTGTGGCGTCGGGGAGACAACGACGTGCCCAAGCGGATAGCTCAGAAGCCACTGGAAACGACGGCACACAGCCTTTTGCAGCGCTCAGAAATCCGATAACGCCCCCCGGGTCCACGCCCTCAAACGCTGGGATCGCATCTGCTCCCGGCTTAAGGGTCCGCTGCCGCTCGTGCTATCAGCACTCAAGATTAGAAACACGTATCACTTTGAGTGTCCTTGGGGTAACAGTCACAGTCCTTAGCAGAGGAAGAGACAGATTACTATCAACAGTAGCACAAGGCAGGCAGCAGGATGGCGGAGACGACCCATAAAATAAAAGTTGTAAACTTCAAGGGG…
>contig-100_444 length_5719 read_count_394
AGGTTGAACAGCAGCAGTGGCTTGAGCAGCTTGAGGAGGGGCAGGGGCAGCTCAAGGCGGCGCACTCTGCGCTGCGGGCCCTTGAGAGAAAGGTTGTGGCCTTGCAGGATGACCTTCGTTCTGAGCGGGGGCAGCGACATGCGGCAGAACAGCGGCTGCAGCAGCTTGAGGAGCAGCACCACCAGCTGCTGGCCCGGCAGGGCGGGGAGAGGGAGGAGGTGCGGGTGGAGTGTGGGAAGCGGTGCGCCCAGTGGGAGCTGGAGGTGGGGCAGGGGCATGCTGCAGGAGTGCAGCAGGAGGGGGGGCAAGGAGATGCAGCTGCACCTGCCAGCCATGTTGGCCCTGCGGCCACCGGTGGCTCATCGTGTGATGCGGTGCTGCTGCATCATGAGCTGGATA…
>contig-100_445 length_5706 read_count_312
CTGCAACACGAATGGCTATACACTTGTTTCACATTGAATTGCTGTGAGCCGCGGAACTCCTACGCAGGTACATAGCACAGCACAGCACATTACGCCACAAAACGGCGGATCTGAAGCTTCCAGCTAGGGGCGGAGTTGCGGCAGCCACGCATAACGCGCATCTGTTGACAGTGCACAAAATAAGTAGCAAGACTCAATGGCTCAAAGCGGCGTCGCTAAAACCGCTGCGAGTGCATTTCATTGGGTGGAACATGCAGCTACAGCTGAGCCTCCAGCAGCAAAAAAGCTCAACGCGTGCGTGGCACCAGCTCATATGAGCATAATATGTGCATTGCAAGATACAATCCCTTGCCTAAATCTCACTCACTGTTCCATAGCCCGCACCATTCTGAACTTGCC…
>contig-100_446 length_5704 read_count_1759
GTCCATTGGACCGCCCAATAAGAAAGCACCGCGCATTTCGATTTCACCGAAGAGCTCCTGCCGGCCCGTGGGCCTGCAGTTGGACAGCCGCTGCCTTTCATCTGTCGTAGCCTCGCATTATGGCGCAACTCGAGAGCGACGACCTCGAGCAGCTGGCGCCCAACCTACAACAGCGCGCGGCACGGCAAGGCTCTCCTGGTAGCACAGTAGCACTGCGGAAGTACATGAAGGTGCTGGGCGAAAAGTCGGACAACGTGCCAGCGGCCAGCAACGTGCCGCTCAAGCCACGCACCGATGGACTGCAGCCACGGGCGGGTAGCGGGCGCGTCCCGCAGCGCCGCTTCTTCACCATCAAGTGGAGGGACGAGAGCGTGGCCGACCCTGAGGAGGAAGATGAAG…
>contig-100_447 length_5698 read_count_1619
CGTGAAACTTGCCATCGCCAGGAGACCATCTGTAGCTGGAAAAGTTCTAATCACTGTCTGCTGCACGGACCTTCGGAACCAGCGCGAGCCATTTCTACGTTGGGCTCCTGTTGGTGGCGTGAAACTTGCCATCGCCATATCACAATCTCCGTGCACCTCCATTTAGGCAATGCAGCGAGGTGACGCCAGCAATACACACCCGGGGTGGGATCAGTGGCTGGCCGCCTCGATAGCAAGCCTTCAGCAGCGCAGCTTGTTCAGAACGTTACGGCCGACCGTTCCGGGGCTATCGCCGGTGGAGGCATTGATCTCTCGAACAGATATTGAGGCCTGGGTGGTTGACCAACCGCCTGCATCTGCTGCGCTGCCATCGGTGGCAGAGTGCCGTGATCTTTGCAC…
>contig-100_448 length_5697 read_count_5648
CCCGGCCATGCCATCCGGCAAGAGCAAGCGGACGGGGTCGCGTTTCTAGCACACAGAGGAACCCAACTAGGCGGTAGTGGGCGTTGAGGCCCTCTAATCGATTCGCTTGCTGTCTGATCACATGGAACTGGACGACATAGCAAGCACTAGCGATGCAAAGGCGAAGTCAGATCAGTACCGACAAGTCCTAGAGCAGGCCGTGGCCTCGGGCGACGCCACAGCATGTCGGCGCTTTGTAGACCACGTGCTGTCGGACGCGGTCCCCCTAGTCCTTAGCCGCCAGCTGCTGCTGGCATTTGCACAAAACCTGCAGCAACTGGCCTCTGATGTGCGGCAAGAAGTCGCCACATATGCGCTAGAGAGGGTGCAGCCGCGTGCGGTAAGTTACGAGGAGCAAGT…
>contig-100_449 length_5694 read_count_1313
GTGGCACCCACGTGGCCTCTATTGTTGCCACTGCACCGTTGTGCCCCGCTAGCGTGACGCCGCCTAACCGCCGGCCCACCGGTTGCCAGGCATCACTCTCTGCTATTACCTCAAAGGCCACGCGTGTGGCATGCTGCTGCTGCTCTGCGGTCCCGCTGCGCTCCAGGCGCCAGCACAGCGTGGTGGGCTGGCCAAGAGTGGCCACAAAGGGGCCCAGCTGCCGCACATACACAAGCGCTCCTGCGGTGAGTTCAGGCAAACCCTCCAGTCAGCCAGGACAACACAGGGGAGAGTCAATGCATATGCCCAAAACAGCTGCTGCTCAACTCCATCCACAACAGGCCCTTCCTATGCCACCACAATGTCAAAAGCTTTTCATCAGAGCCTCCGACCCAATGA…
>contig-100_450 length_5693 read_count_2076
TTGACCGCAGGGTCACATACGACCGCTTCTCCCCCGGGCGGTACTCGCCCCGCAGCCGCTCCCGCTCCCGCTCACGCAGCAGGAGCCCCAGCAGGAAGCACGAGCGGGACGAGCGGGACAGGTACTACGACGATGATGCACCGGCCGACAAGCGCCGCCGCCACGGCTCGCAATCCAGGTGATTTGACAGGGTGGTTAAGTTGGGTTGATATCTTAAACATTCAGGTGTGTTGGAGGTAGAGGTGTGTGGTTAGGCGTGGCCAAGGTGGGTTGACAGGATGATCAAGTTAGGTTGTTAGTTGAGGTGAGCTGTTGTTTTTAGTTGCCAGCAGTTGCCTGTGGGCATTCCAGCTGCATTTGCGGAGTTGATTTGGGTGGTTGAGCTGGGAACCAAATGGT…
>contig-100_451 length_5690 read_count_2048
CAGACACTGCCAGAGTGTGCAGTCGTCTGCATTTTGGACAGAGCGGCAACGGTGGGAACGGCCGAGACCGTTGTTCGTAGCCGCTGCAGCTCCTGCAGCGCTGTCAGGCAGCGCTGCGAATGACGATGAGTGGCTATACCGTCGCCAGCTCGCCCCCAAAGTTTGCCTTAAAAGAGGCAGCAGCGAGGCAGGGGTTCGGAAGAGACGGCAGTAGCGCAGTAGGTACGGCTGGCAGCAGTGCCGGCGGTGGCAGCAGCAGTTTGGAAGCTGGGCGTCGGAAGCTGGAGGAATTCAAAAAGAAGAAGCAGGCAGCACTGGCCAGCAAGAAAGCAGCTGCCCCATCCCAGCCTATGTTGCAGCAGCCGCAGCCGCCAGCTGTGCAGCAACAGCATGCAGCAC…
>contig-100_452 length_5690 read_count_2290
TTTTTTTTTTTGTGAATGACTGTTACACCCCTGTACCCAGAAAGTGATCAATCACAGGCATAATTGAAAGGCAGGAGGGCCTTGAATGAAGGGGCCCAGCTGTCGTGCCAACTGGGAAAGATGGAAGGGAGAATTGTTGTGACCACAGCACCAATGACAATCTACATTGGTGTGAGTGTTGATTAACAGTGAGCTCAGGCGAGGAGTCATGCGCAATTGTGGGGTGGGTGGGTGAGTGGGTGAATGGGAGGTGGGGGAGGGACTGGCATTGCAATGGAGATTAACGCAAAACTGCTTCTGGCAGGCGACAGCAGGTGTTGGGCACTACGTCGGCCGGTACGGCTCCCCTGCCCAGGTCCAGCAGGGCCTAAGTAGCGGGGTTATGTAACACACACACAC…
>contig-100_453 length_5690 read_count_3760
CAGCCTGTGTTTTTTGAGCCGCGGCCGCTGAATAATCTGGAGCTGCTGGACCGACTGGACAGCCTGGCGCCCATACTGGACATGAAGGTGGCCAACCTGGCCAATGAGGAGATCCCGCAGATATACGCCGCCTGTGGGCGCGGACCCCGCTCATCACTGCGGGTGCTGCGCCCGGGCCTGGCTGTCACAGAGATGGCTGTGTCCCCGCTGCCGGGCAACCCCACTGCGGTGTGGACCATCAAGCGCAGCATAGGCGACGAGTTTGACGCGTACATCGTCGTGTCCTTCTCAAACGCAACGCTGGTGCTCAGCATTGGCGAGACCGTTGAGGAGGTGAACGACAGCGGGTTCAACGGCAACGTGCCCACGCTGCAGACGCAGCTTCTAGCTGATGACAGC…
>contig-100_454 length_5687 read_count_688
CGGCGGAGGGCCTTTTACTCTTTTTACTTTATTGTTTGGTGCGTGCACTGCTTGTTGCACTGCACATTATCGTGAAAAACGCTTGGCAACAATCATGCGGTGCGACGGCGGAGTCGCCCAGCGCTGAGACCCACTTTACAGGCTTGGTGAAAGGATGACGGGACAAAAGCTCCCTCCCGGAACGGTGCTTGAGACACACTCTTGGGTGGCCTGCGATCGATGTTCGAAGTGGCGACGCGTGCCAGCAGACGTGGCGGAGAGCTTGGATGACGACACGCCTTGGTACTGTGAACACAACCCGAATCCAGCCTACAACAGCTGTGACATCCCCCAGGAGCTCACAGATGCCGAGATCGACCTGCTCAACACCGAGCAGGAAAAGGGCGCTGGCGATAAGGT…
>contig-100_455 length_5685 read_count_724
TCCTGGGCGCCGCCAGGGAAAGGCTGAAAGCGGCAGGTGATGCTGGCAACAAGGCGGCTGGCAAGCTGGCAGACAGCCTGGAAGAGCGACTGTATGAGGGAGGCGACCCTGCTACCGACCTCGCGGAACAGCCCCGCATCCAGCTCAAGTCTCCGGCTGACACAAACTTCCTCACCAATCTGCTGGTTAACTTTGAATTCATGCAGCAGAAAACGGCGGCTGTAGCCCTTGAGGGCAGCTCCCAGCCCAAGCTGTGGGCCAACATGCAGGCAATTAGAAAGCGCATGGCTGAGATGGATGGAGAGCTGTGCATGCAGCTTGCCAAGTACATCCTGCAGAAGGTGGTGTTCATCGTGACGCTTTCCAGCTCTTTCCACCTGGCCTTAAAGGTCTTCAAGA…
>contig-100_456 length_5685 read_count_1198
TCACCTGCAGCGCCAGCACGTCCTGCCTGCAGTCGTCCCCCACTTTGAAGATGCACGCCTGCACCTTGTCGCGGCTGCCCAGCTCGTCGGACTGCTCACACTGGAACGCCACCAGGATGGGGCACTTGGCGGCGCTCTGCATGGGCGCTGCGCTTTCTGGTATGACTGCCAGCACGCGACAGTCTGGGTTTGTGGGGATGTAGAGGTCGTCACGAGGCACCCGCACCTCCTCAAGAAACTTGACAGCTGCCGCCTTGCGCTCGTCCTTGGGCACGGGGTAGAGCTTGCCCGACACAGCGGTGACGTCGTCAAAGAAGCGCAGCTCGGCGTCCAGCCGCTCCCTCACACCGCCATGCAGCTCACCCAGCAGGCGCTGCCGCACGTGGTCAGCAGTGGCCC…
>contig-100_457 length_5682 read_count_194
CGCCAAAGGCATATAATTCGATACATAGATCAAGCAATCGCGTCGCTGCGCAGATGTCCACCAGCATCGGGCATGATTCTAACGCCGAGCGCCGAATGCCATTTGCAAGCTCCTTCATTTCCCGCGCCAAAGGCTGCGAAAACTCGCATCACAGCTTCGCGGCTCACCAAGTACAGCCCAAGCCTACATGAAGCCCTCCGGCTGCACAGTCCCGACTCACAGCGGCGGCGGCGGCGGAGCTGGCGGCGGTCAGCACAACGCCTCACAAAATCAGCAGCCACCTCTCAGCCACACCTGCAGCAACAGCAGGCTGATGCAACAGTGCTGCTGGACATACGCCTGCCTGCAGCGCCTGCCGCCGTATGCGAAGCCATCTTTGGCAGACCAGCATGCGTGGTC…
>contig-100_458 length_5671 read_count_682
GGCATGCGGCTCAGCGGGGGAAAGGGTGGCAGCCGGGGCACGGAAAAAAGCAAGGCCCAATAGGCAGCAGGACGAGGGGTGGCAGGAAGAGTGGGGAAGGAAAGAAAGCAGGGAAAAGGGCGACAGCCCCTCCAGCAGCCAGCAGCCCAGGCCCCAGGCAACCCAACCAACCAGCCCATCAATATTCCAGCAACCCAGGCAACCAGGCCACCAGCTAAAGCCTCACCTCACGGGTACGCCTGGGCATCCCAGGCAACCAGCCAGAAAGCCAGGGAACCCAAACAACCGCCGCGGCAAATGGACCTCCCCGCAAAAAAATCACACCGGGCAGGCAGCCTCACCGGTACGCCGGTGGGCCACCAGTCTGGCTGCGCGTTGAGCTTGTACAGGTTCTGGCTG…
>contig-100_459 length_5668 read_count_1575
CCGCCGCTTGGCGGCCTGCTTACTGCGCTGCTGGCTGCTGCTGCCACCGGCGGTTGAATCATGTGTGATGAGGCGGGAGGGGGACGTCAACTCGCGATCAGGGCTGCTGTGCGCCAATTGGTGGTGATGGCTGTTGCCAATGGCACTGTTGGCGTGTGTGGCGTAGCCGTTCTGCTGCTGCTGCTGCAGGGCATGGTAGAGCTCCCCAAGCTCTCTTGCTGCAGGTGGGGGAGTGAGGTAGACGCCGCCATTCTGCGCCGCCTGCTGCTCTTCCAGAGCTGCAAGAGCCGCCGCCACAGCGCCCGCCGGCGGCAGGCTGCTGGGCTGGCCAGAGGCGCTGGGTTGGGGCGCATCATAGTTGCCGCCAGCTGGTGCCAGGTCGACTGCCATGGTGCTGTG…
>contig-100_460 length_5662 read_count_1746
GTCATAACATGCGAGGTTTGGCATACGAGACGGTATGGTCTGCAACTGCTGAACCCCGCATGTTATGACTCGGACGACCCCTCGCGCCTGTATCTTGAAGGCCAAGGTGCCGTAGAGCCGGACGCCGTGCAACTAGTGGACGACACCGAACTGCCTGTACATAGCCAGCTGCTGTCGCTGAAGTGCGAAGTCGAGAGTGCTGGCGGGGTTATTCCAACCGGCGCAGAGCGGCGGGGCCTCCGGCAAGGGAGAGTGGAGGAATTTGGAGGAAAGTTGCAAGAGGAATGGCTAAGTCTTGATGAAGGTGTCAGCCCTGCTTTATTGACTGCACTGCATGAACCGACCCAAACCTCTATGTTGAGCATCTCGAGTTCTCCCGATGCTTTCCAGTCAGCAAAA…
>contig-100_461 length_5662 read_count_1666
CTTGTAGGGCGTCAGCAGCTGCGTGAAGCGCTCCACCGCCTGCTTGGCCAGCTTGTATGCCCACTGCTTGCGCAGGCTGGCAAATGCGGCAGCCTCCCGCTCAACAAGAGAAACCAGGCTGCGCCCTTTGCCACTGCCGCCCTGTGCCTTGCCGACAGCACTAGCCCCTGATGCAGCAGCCGCTCCAGCTGCTTCCCCTAGTGCTGACTCGGTGGATGCAACAGCTGCGGCAGCGGAAGCAGAGTCCTGTAGCTCAACAAGCAGCAGCACGCCTTGCGGCTCCCGCAGCTGGTGCTCAATGTAGTGGGCGGCGTTGATGGCAGCTCCCACACGAGGCAGCCACGTGTCACCAAGCATACCCCTGAACTGCTCCGCCTGCTGCAACAGCCCGATGAGGCG…
>contig-100_462 length_5652 read_count_1000
CCATTCAAGCGGCAATCGCCACTAGCTTTGACTTATACATTATTATCATTCTGTCGTGATTTTCTGCTTCCCAAACACTCTTCCTATTCCGTCCAGACCTCCCGCCCGAGTTGGCCGGGCAAATCCAACAGCAGCAGGCTTCGCCCCCATTCAAGCGGCAATCGCCACTGCCATATCAAACAATTGTTAAGTGCGCCATGCCAGAGCGCCTCGCGAGCGTCGTGCTGGTGGCGCTGGCGCTGAGCGGCTGCTTTGTGCCACTGAGGGCGGATCCAGACATCGAAAGAGGGCCATGCACCCCACAACAGGTGCATGTGGGCTTGACTGGCAACCCAACTGAGCTTCGAGTCAGTTGGAAGACCGAGGGCAGCAGCTGCCCCTCCGGCGTCACTTCCGGCC…
>contig-100_463 length_5651 read_count_1081
GGGGCGCAGCCCTGTCTGCTCAGCCACATCCAGCCTGATGGGGGCCACGGGCGCCCCTGGTCCCACAATTGCAAGGGGCAGCAGGTTGGCAAAGGGCTGATCGCACAGCCACTCAGGATAGCACTCTGATTCTGGGTCATACCCAAGCTTGAGAGCGTTGTTGTAGTCTGTGACCCGCCATTCCCCGTGTAACAGCCCCGCCACAAAATCGGCCTGGTGCACAATGCATGGCTCCAGTCCCTCAGCCTCTGCCTTCTGCCACAGCTGCTCCTCGTCCCATGCCAGCACCTTGCAGAGGGTGGAGGTGGCGGCAGTGGCAGTGTGGTCTGGCGGCGCAATCTGCTTTGCTCGAGAAACCACATGGGCCGGCTGCGCCTCGTTATACAGCTTAGGCGGAGC…
>contig-100_464 length_5648 read_count_155
CACAAGTTGCACCTGGAACCATTCCAGAACGTGCCGTCAGTGCCTGCAGCAGCACAGGGTGGTGCGGCGGAGGTTCAGGCTGCGGCATTGGTATTTCAATTGGAATTATCAGCAGCGCAAAGCAAGCAAACAGGATGCATAAAAGCCCTGGGTCAGCAACCCCCCCTTTGTACATGCTGTCAATTGATTGCTGGCTGGCTTGTCATTTAGATGACGGGCGGCTGCTGAACCAAGCAGACTAAAGGCGCTGCGCGCAGCTGCTGCCTGTGCAGCGAGGGTGACAGCAACAGAGGAGGCAAGGGTGCCAGCTGTGCACTGCAAGCTATGCTTGCTGCTGCGCATCTCAGCATACCCCAGCTGGAAGTCGCCGCCTGCTGGGCTCAGGCTGCATCGCATTAC…
>contig-100_465 length_5645 read_count_240
GTGCTTGGGGACGCGACAGAGAACCCAATGGTGCGACACGAGGCAGCAGAGGCTCTAGGGGCGATTGCCGCACCCGAGTGCATCGAACTGCTCAAGCAGTACACCGCCGACCCGGAACCAATCGTGGCAGACAGCTGCATCGTGGCCCTAGACATGTTGGAATTCGAACAGAGCGGCGGATTCCAGTACGCCGACGACGGCTCCCTGCCAGCCACAGAGCAGCTCGCATGAGGCACCCACACCTGCCTGGCGGCCGTCAAATGCAACCCCAGCCAGCGCTTGGCTGAGGCATTGCCATCACTGCGGGCATGTTTTGCAGATCTTGCCCTCCTGCCGGGCACTGGGGTGCTTTGCTTGGGTACCTAATTTTATGTTGGCCTACAGTAGTTGATAGTGTCC…
>contig-100_466 length_5642 read_count_2303
CAGGCACAGCCCGCACTCGTCCATCATGCAGCCGGTGGCGCGCACAACGGCAGTCCCCGCTTCTCAGCCGAGCAGCTGGAGTTCCTGCAGCGGAAGACAGCAGCGCCTCAGGGCTCATCTCCGTTGCCGGCACAACACCGTGCAACGACCCAATCGCCCAGCAGTGTGGTGCGGGCAGCCAGCCCCTCCAGCCGGCGCCGCCCTCCTAGCCCCAGCCCCAGTGGAACACCTGCCCAGGCCCAGCAGTATTCGCCGGAGCAGCTGGCCTTCCTGCGGCGCGCCGGCAAGCTGTGAGCTGCTTCCCGGTCGTGACTCCTGAGCACTCGCGCACACGCATGCAGCTTGCAGCCTGTACCAGTTGCTTTTACAGCTGCTGAATCATTTTTGTTGTAAGCATCA…
>contig-100_467 length_5634 read_count_710
AAAAAAAGGGTCAAGCCCCGACCCTGGCCCAAAGGCGCGCCCAAAGGGCGAGTTGTCAAACAGGCGGCCCCAGTCTTGAAGCTCCTCTACAGGTCCCTGCCGCCGCGGCTGCATTGCGCTTTGCAGCGTGGCTGACAGCAGGGCCAAGTCTCGTTCGGTGGCTCGGCCACGGAAGTGAAAGCGTGCGGGGCGGGAGCGGTCATGAGGTTCCAACACATCCACTGACAGCCCGCCCAGACCTGTGGATTGTCGCACAAACTGGGTGGCTCTTCCCTCCGCGCCGCTGGTGCTGTTCTCGCTGACCGAGCTGCCATACGCCCCTTCCTCAAGGCTGCCAAATGCGGGATTACGAAGCTGACGACGCAGCGTGCGTACCGCGCCTTGTATGTCCAGGTCTTG…
>contig-100_468 length_5634 read_count_538
CAGACGTCTTTAAAAGCACTCTGAACCAGCTCTTGCACCTTGTGGCCCACGCAGAGGCCGACGCGACACGAAGATGGGGCGTTGGTTCCGCACCATCTTTTGGCTCTTGCTTCTCCTGCAGGCGCGGCTGTCCTTGCAGGCGACCGGTTGGAATCCAGCTGACGTGCTATTGGACTTTGCCAATGCGGCTCGCGGCAACAACCAGGAAGCGCTGTCGGATTGGCGGAGGAGCACCGATCTCTGCACTTGGACTGGCGTCACTTGCGACAGTACAGTGGTGACTGCACTGCGGCTGCCCCGTGTAGGCCTTCGGGGATCCTTATCACCCGAATTGGCGCAACTGACCTCTCTTCAGCAGATCAACTTGGCAGGGAATGTGCTGACTGGGCGGCTGCCAGC…
>contig-100_469 length_5621 read_count_5252
GGCAAACTCATTCAGTCGAGGAGCGAGACGGGAATGAGACGGGCTTCATCCCATGTGTTCATGCAGGCCCCCTTCCAATTCCAGCGAGGCGCAGCTGCCTGGGATGCAGCGGCAAGTGGTGCCGACGACAGTCACAGGTCCCCTCCGCTCTAAAATGGCGGCAGAGGCCGACGCTGCGCCAGCATCAACGGCGCAGGAGGGCCGGAAGCCTCAAGAACTGGACCCGCTGCTGGAAGCCAAACATGCGGCACTGCAACTGTTGCCTGACCCTGTGGCAGCAGGTGGGCAAGGGTCGCAGCCGCAGCAGGGTCTGGAAGAGGAGGAGCCCGTGGCATTGTGGCGGCCCGGCTCCGCAGCCGAAGTTGAGCTGCCCCGACACCCTGATATGCAAGAGTCGGG…
>contig-100_470 length_5621 read_count_24848
CAGCATATTCAATCCCCAAATGAGGCGGCTGCCGGGGCAGATGACGGCAGAAGACTTGGATGCAGCAGTGCGGCGGGGGCATTTATAAATGCACAGCAAGCTGCACGGCATGGCTTTGTAAAATCCTGACCAATCCGCTTCACACTCACAAGCCATGCAGTCTTGTGGGCATGAGAACAGCAGCCGGCCAGTTGATTTCGCACTTGAAGGCAGCAGCAAACGGCAGCAGGTTGGTTGTGCTGGAGTTAATATTCTCCATCAAAGGGGGTGTTAAAAAACACCGTTTTTGCTCGGCGACCGAGCCGGAAAGGGAGTGCTCGGCGACCGAGCCGGAGACGTGTTGAGGGGAGGAGTAGGGGTTGTGCTTGGCGCCAAGCCGGGGTCAGTTTCCAGTTGCAA…
>contig-100_471 length_5621 read_count_436
AGGAGCTCATTCTGTTCTCGCGTGCCGACCTCGAGCGCTCTATCCCAAACATGGTGGACGGCCTGAAGCCGGGACAGCGCAAGATCATGTTTGCCTGCTTTAAGCGCAATTTAAAGAATGACGTCAAGGTGGCGCAGCTGGCAGGATACGTGGCAGAGCATTCAGCCTACCACCATGGCGAGGCATCGTTGGCGGCAACCATTGTGGGGCTGGCGCAGGACTATGTGGGGTCAAACAACATCAACTACCTTGTTCCTCAGGGCCAATTCGGCACGCGGCTGCAGGGCGGCAAGGACGCCGCCAGCCCGCGTTACATCTTCACCCGCCTTGCGCCAATGACTCGTCACCTGTTCAATGAGCACGACGATCGCCTTCTGTCGTACCTAAACGAGGAGGGAC…
>contig-100_472 length_5617 read_count_942
TGTGCTCTTCCGATCTAAAATGTGCGGGAGCCTCAGCCTGCGCCCCACAAAGAGGCAAACAAGCATGCTGCGGCGCATTGCCTCCATGATCCAGAGCTTCATCCTGCTTCATGAGGCACTGGCGGTGCTTCCGCAGCTAGCAGACGCTCTGCAAGGCGCCAAGTGCGAGCTGTTGCGAGCAGTTGGTGGCGTTTGCGGCCATGCGGCATATGCAGGACTGCAAGAGGAGCTGAAGAGTGTGTTGGAGGATGATGTGCGCTCCGCAAAGAACCCCTTTCTAAACAGGACGCAGCAGTGTTTTGCGCTGAAGGGCGGCGTGGATGGCTTCTTGGATGTCGCGCGCCAGACCTTCTGTCGTGTGACACAGCAAGTGCATGAGCTGGCCGACAAGTTGCGGGA…
>contig-100_473 length_5615 read_count_1316
ACCAAGGTGCTGTATGTCCTGCACTTGGTGCGCGCCGCGAAGCGCGCCAGCACATACATGGTGAAAGCTTCAACGGCTGCGATGCCAAAGGTGCACACCAGGCCAGCGGCCCAGCCAGTTTGCCGAAAGGCATAAGGAAAAGAGAGCACTCCAGCACCCACAGTCGAGTTGATGAGGGCCAGTACAGAGGCTTTTGCGCTGTTGGCTGGAGGCTCGTGAATCAGAACAGTGGCTGCAGGTGCCGCCATGCCGGCAGAGTCTGCCAACGAACTCCCGTTTCTGTGGATTCCGCAACCCGACTTCAGTGCACTTGTGGCTTATTAGCGACCGGCTGCCTCAAGGCGTGAGGCAAGGGTTTTCATGGGTGCGCACCGGCGCCTTTCTAGTGGATGAGCACAG…
>contig-100_474 length_5614 read_count_2280
CAGCTGCTTAGAGGTGGAGCCTTTCCCACAATCAGCTGAAGTGCAGCGCAGTCTGCATCGTAATGGGCATGAGGAATAGGTGATAAGGCAGCAAAGTGGCAGGGGTCAACTCTGTCAGCAAATATGGGCATGGCAGGGCAAAGCATTGAAGGTTGCATCCTACCGCTGCCCTCCCCCGGTGCATAGGCCTAGCAGCACAACCTAGCAGCACCCTGATTGGTGTTTGTTGTGCGATGTTGTTGCAATATTTTCGCAGAAGCGCCCTGCGGCAAGAGCCACACACTGCAGCGGCGGTGATGCATCGGGCACGCATGAAGGGGCCCCAGCTGACGGCGGGTCCGATGCCGAAGCAACACGTCTTCAGCCATGGGGTCCACAGACGCGGCGGGTGCGCACAGC…
>contig-100_475 length_5612 read_count_468
CTGGTGGCCTCCCAAGAACCCCACAGCTGCCACTCCAGCCGCCCCTGCTTCTGCGCCCGTGTCTGACCCAGCGGCATGGGTCTGCCCCAGCTTCACATGTAGCGACAGGTCCCAGCTGTCTGCCTTGTACACCACACCCGCATAGATCGGCTCTTGCAGGGTGCCTTGCGGCGGCAGCTGGATAGGGAACAGGTGGTGCTGCTCTGCGGGACGACCTCCAGGCAGCTTCCAATCCACCTCCAGTCTGACGCGGGCCTGTGGCGCATGCACAAACGGCAGCGCCAGCAGGGTGCCCCCAAGCTGCTGCACCCCGGCTGCTCGGTGCAGCGTGACACCCAGTTGCTCCAGGCCAAGCTCGTAGCTGCCTGACAGCAGACGGCCACGAACATTGGAAGCCTC…
>contig-100_476 length_5610 read_count_555
AGGCGCCGCTGTTCTCCGGGCTGCCCAAGCCAGCTGCCAAGAAGAAAATCGTGGCCAAGTTTCGCATGCCTATTAGCTACGATCCGGCAGATGTGAAGGCAGTTGATGTGGATGAGGAGCCCGCCCGCAAGCGGCAGAAGGCCAGCACCCGCGGGCGGACCCTCGCCGAGCTCCTGCCAGCACCCAAAAACACGGCAACAGGCGGCGGCGGCGGCGGGCGGCGGCTGGATGTCCTGGGAGGCGGCGCTGGTACCGCTGGTACACAAGGGGGAAGAAAGTACGATTCCGATGACGACGAGATGGTGCCGGGCACTGAGGATCGAAGCGGCATGGTTGACCTCGCGCCAGGTGAGGCCATAGCTGATGACAATGAGGCTTTCAGGTTGGATGTATCCGCAG…
>contig-100_477 length_5610 read_count_2298
TGGGAAAGTACAGAAGGGGTAGCAGAGAGATATCTTGAAACCGCACAGAGTGCCGTTGCAGGCGGAGGCGGGAGCCTCATGCCGCTGCAGAGGACTGCTGTACGGCTGTACAGGCGGGTCCTGTCGCTGCCGCAGAGAACAGCAGCTACTGACGAGCAGTAACATATGTAGTTACACGGAAAGCAAGGCACTGTTCCCAAAAAGCAAGAGCGCAAAGAAAACAAAGCAGCGTAAGCCTGCCAGCATAGCAGGTTGTGCTGTGGTCTGCTGCGGGTGGACTCCAGACTTGCAATCCACGCGCAGCAATCTTGGACGGCTCAACATGGAGTTTGGAGGAGTTGCTTCATTTCCGTCCCGTTCCCTTTGGATGGCTACCAACCAGGCTGTAATGGATTTCTT…
>contig-100_478 length_5609 read_count_890
CACCTGGCAGGGCCGCCATTTCAGGGCGCTGTAACATCAGAGTGCTCAAATTGAGTATACAGTAGGGTGCGAACTGTAACGACATATAAACCTGGTCAAAGGAATCAATGGAGCAATGAAACAGTTTACTACCAACTCAAGTGTGCACGCCAGTCGGCTCTACTCGCAGTCAGGCGCTGCCGCAAACTCGCCAGGCAGCTGAGGTAGCGAGACGGGCTCAGCTGGCAGGCCTGAAACGTCGATGTTCCCACTGCAATACGCAGCTGGCATGCCGCCTGCTGCAGCGCCCGCAGCTCCATACCACGCGCAACAAAGCCGCCGACAAACACCACACCTGCCCAGCCAAGTGCGGTCCCCATGCCCCCTAGCAGCGCCAAGTATTGCAGCTGCGCCTCTGGG…
>contig-100_479 length_5607 read_count_2516
GATTCTGCGGTTTCCCTGTCTAGGAATTGGTTCTTGCCTACACATCTCACAGTACGGCCGTTTGGAGTGCAAACTGAGCGGCTACTGGATCGGCGAGGAAGATGCGCAGACAAAACACGTACTACAAGATATCAAAAACACCTTGATGTTGACGCTGTACGGAAGAAGCGCCGGTGGTCGAGGGTTTTTGCTAGCACTCCGTCAGCCGGGCCTGTCGCCCCCTTCGCGCAAGGAATACCGGGACTATCATGCCCGACGGGCGTGAATGAAAGGGCCCAACCGGACAGCCAGCAGCAGCAGGTCCGGAAAGCCTGGCACCGCCCCTCGCTGCCACGCCACCATGCGCGCCACTGCCGCATTGGTGGCAGCAGCAGTGCTGCTCGCTCTTGCTGCCAGCCC…
>contig-100_480 length_5602 read_count_2767
GGTGGGCCTGGGCGGCCTGGGTCACATGGTGGTCAAGTGGGGCAAGGCCTTTGGCTGTGAGGTCACCGTGATCTCCACTTCTGCCCGCAAGAAAGCCGAGGCCCTGGATCGCTTGGGAGCAGACAAGTTTGTGGTGAGCAGCAGCTTGGAGGAGATGGCGGCGGCGGCGGGATCGCTGCACGGCATCATCGACACGGTTTCGGCCAAGCACGAGCTGGCCCCCTACCTGCCGCTGCTGCGGGCTAACGGGAAGTACGTCATTGTGGGCCTGCCCCCAGAGCCCCTCTCCCTACACGCCGGCATGGCCGTCAGCAAGCGCCTGACCGTGGCCGGCAGCCTGGTTGGCGGCATTCGTGAAACCCAGGAAATGCTGGGTGAGATATAGAACTACATGCCCTG…
>contig-100_481 length_5599 read_count_2763
TGGGGAAGTGGGCCAGCTCCTCGCCGATGCTCTTGGTGAAGGCACCGAACAGGCTCTGGTTGCCGAAGGCAGGCACCGCAATGTTGGAGGGCGCAAACCTGCATGCTCGATGACGGCGGCGGAACAGCATGGACACAGCCTGATTTAAGGGCCCAAATATTAGCACACCATAGACAACAATCTCAAGCAGGAGTTTGCAGAACCTGCCCAGTTGGTTCGTCAAAAAGCAGCAAGAAATAACCAGGCTGCCAAGCTGTTTTTGTCTTTTGCCGCCTGCCGGGCTGAGGGTGTGCCGCTCACCAGCCCAGGAAGCCAGCCATGAGGACCAGTGGGTCCTTGTTCAGCCACTGGTAGCCGCCAGAGGCAGCCTGCACGCGCACGGATGCACGGGCAGCCTGC…
>contig-100_482 length_5576 read_count_1940
GCGCCGTGCAGCAGAAAACATCTAGGCTGCGTTTGCGTTTAATTTTTACTGTAGAACCACCCGTCCTGCCGCTGAGGGTTACACAAGAGATTGCGGAATACCTGTTGTTGCAGCGAATTGTGTCTCGCTGCAGAAGGAGCATATACAATTGCGTGCAGTGTGAACCACAACAGGAAAGGAGATCGCTCAGAAGTTTTGCCTCACCCCACATGCAAACCCTCTGTGCACCAGGGCGCCGGCGGGAAAGTGAGCTGGCTGTCGTCTGCTCAGCATTTCACACTAAGTTCACAGGGTAACTTGTGCAAAGCTTGTTCAAATAACGCTAGACGAACTATCAGCAAGCCATGACAATAAATCAGTTCAAGTTGTGCAGGACCCGCTAGCGGCACACTGCAGTAC…
>contig-100_483 length_5576 read_count_1396
GGTTTGCCAAGAAGCTGCAGGGTGAGGCGCAGGACAGCATGAAGACGGTGTGTGGCACGCCAGGTTACATAGCACCCGAGGTGATCCGCGGCATCATGCAGCCTTCGGGAGCACCGCAGCCCAGCACCAGGAAGCATCACTATGGTCCGCCCTGCGACCTGTGGTCTGCAGGTGTGATCCTGTACATGCTGCTGGCGGGTGTGCCGCCCTTCTACGACAAGAGCGAGCCGCGACTGCTGCGGGCAATCATGGCTGGAAAGTACAGCATGACGGACCCGGTGTGGGAGCAGGTGGGGTCGCTCCTTGCTGGCACCTCACTTGGTATCAGTGTATGGCAAGGCGGTTGCTCCAAGTGCTGTTCCTTGCAGCAGGTACGCAACCGGCCGCTGCAGTCAGCCT…
>contig-100_484 length_5574 read_count_2657
CCCAACTCCTTTCTGATCTTGTGGCAGGCGTCCAGGCAGCGATCAAACACGGTGTCCGCATCAGACATGTCCAGCCCCACAAACTTCTCAATGTACCCCTCCTCAACCAGGTGCTTGCTCCAGGAGTCCGGGCCATCAATGACAACTGACCGCACTCCCAGCTCCTTGGCCTTCTCAAAGATGAAGCGTTTTGACGAATAGCCAGCAGTGATGAAAACAATGATGGCTCCGCGCAGCACGTGCCGCCGCAGTCGCGCCCCGTCCACTGACCGGCTGTTCACCTTGTCCAGGGGCATGGAGCCAACGAGGTTCAGAGTGGGGGACAGCGGAGTGGAGGCCAGCACCCGCTCCCGCTCAGTTGCCGTCAGTGCCTTGGGCAGCGAGCGAACCACCGCCTCT…
>contig-100_485 length_5574 read_count_2021
GCGTGGTGAAGTGTGTGCGCTGGTGGTTGCACCACAACTTGGCGGCTGTGATCGCACCCTCCAGACGACGGACTAGCATCGGGGCAAGCCCACGGACAACGAAGGCTGTGGCAGTGCACCAAACTGGATGGCCACAGGCCATATTCCAGCGCTGGCAGCAGGGCAGCACGTGCAACCGCAGGCGCAGCCTGGCGTCCAGCCTGCGGCAGCAGTTGTGCCACCTGCCGCCGCCTCAGCCAGCTCGTTTTGGCAGCCGCAAGTGCAGGTCCAGCCGCAGGTTTCAGCGAATCTCGGCCCAGCAGGGCTGCAGGTTTCACATCTGCCGCTGGGCACAGCAGTCACTGCAGCGCCTGCCGCCCCTGCTGTTCCATCGACAGCGACAGCGCTGCTGAGCAGTGG…
>contig-100_486 length_5569 read_count_3478
CGGAGTTTATGTTCATGACCACGACGGTTTAATGATTGCCTGACAGGCTAAGAACACGATTGTCGAGCCGAGTTACCATGCGTGATGTTCCCGACTGTACACCGCCCAACACCGGTGTTTGACTGTTTATCGCCTGATTTGCGATGTGGGGTGCGGGATCAACGAGGCGACGGCTGCCTCCCGCCCCCGTTGTGTTGGCGGCGGTGGCAGCGGCGGTATACCTCAACGCCCTCCCAGCACAGTTTACTTTCGACGACTCCTTCGCTGTGGTTTACAATGGGGACGTAACAGATCTCAACAAACCGCTATTGGCCCTGTTCAGGAACGACTTTTGGGGCCAGGACATTCGATCTCCCATGAGCCACAAGTCGTACCGCCCCCTGACCACCCTCTCCTTCC…
>contig-100_487 length_5568 read_count_2561
ATCTAACTGGGCTTGATTGTTCCCGTCAAGGCGTTCAGGCGACTTCGGCCGAGCCGTGGTTTGACAGGCCGGCCAACGCCCGTGCCTGGGCGCGACCGGTGCCTCAATGTCCAGCAGGTATTACGAGGATTTGTGGCGGGAGGGCGTGTCGGAGTTGGTCAGCCACCTGGATGCCGAGCACCCGGAAGACTGGGCGACGGCGCCCAAGAACTTAGCAGATTGGGCCGGCCTCTACATCGCCTACCTGCAAACGTTGCGCAAGCTGTGCACAGCGCACGACGGCGTGGCGCATGCGCAGAAGCGGCGATGCCTGCGCGCCACGCTGGAAGCCTGCATGGGGCGGGTGCTGGAGTTGCGGGCCTATCTGATCCAGATGAATGAGGGGGTGGACGTGCTTGA…
>contig-100_488 length_5565 read_count_1073
TGACAACATCACGTTCATACGTATACCATATACAATGGCTTCATGGATGCATCCCATAGCCGTCGCTGCTGGGAGAGTTCGGGCACTTCCATGCCTTGCGCTCAGCACCTCGGCAGCCTCGCTGGGCAGCGCTGGCAAAGGGGTGAGTCGCTTGTACTGAGCAATTTTTGAGGGCGCTTCCGAGACGCAGCTCAACGCCTGGCAGCCTGCCGCCGCCACCACCAGCCGCATTTCGACCAAGCCACAGACCTGCAAGAAAGCATGACAGCGGCACCCTCACCCTTTCCCTCATGCTCCCATCGCCCACTCACCATGGACCTTGATTGCAGCTGGCATCCACCTCACAGCCCCCACGGTTTTACATCCCAGCCAGCCTGGCAATTGCCTCCCAAGGCGCGA…
>contig-100_489 length_5563 read_count_1141
CGCAAATGACCATTTCTCTCGACCTTGCGTTTCCAGTCAGCACCTTCGAAATGGGCGCAGGCGCAAACTAACAGAAACACCAGCACAGGCCTGCTGTCGGTGTTATCTGCACTTTAAAGTGGTCAAGCATGAAAAATGAATTGATATTGCGGATGCATCACAAACGGATGGCGTGCAGTGTGAACACGAAGCCCCACTGATCATCGCACTGACGCTTTACTACGCATACGCTGCCGGCATTCAAGGTAAAAATTGTTGAAATCCAATTGCAGCTCTGCCAGCACGCTCTTGCTGCTCAAATCAGACAGCAATTCCTGCAGCTGTTGCGCTCGGGCCTCAAAGTCCGCCATGACAGCAGCAAGCGGCCGCCAAGAGGCATCCAGACGTAGCGACTGCGTC…
>contig-100_490 length_5563 read_count_1026
GGAGGTATAGCGATCATTTCTAGTGTTCCACAAGGGTAGCCCTTGCGCCGTTTGCCCTGTCGCCCGCCTGAAAAGGGAAAACCTCAGACTTGGCTCCAGCTACCTTCGTGAGACGCAACGGTGACGGGTGTAATGGAGGATGAAGTGCGCCCAAGCCTGTCGGGGGCGACGAGACGTCGGGAACTGGGCCTGGCTTCGCCTCGGGCGGCGCAGCGGGCTATGCACTTTCCAGAGTCTGCTGCCCGGCGGCTGACCGTTGAAGCGGTGCTGCGTGGCCACCATGGCTGCGTGAACCGGCTGGCATGGAACGAGAGCGGCAGCCTGCTGGCCTCAGGATCTGATGACAGAAAGGTGTTGCTGTGGAGCTACCCCGACACCCAGCGCCAGCCCATCTGTGTG…
>contig-100_491 length_5562 read_count_1151
CACAAACCCCAGCCCCGTCGCGAGGCGAGACAAATTCCGCGCCTGCGCCCCTGCTAAAGCATCGGTGACTTTGCGGCCACGAGTGATCCATCCGAAATCGGGGGTTGAGGGAAGTCTGAGGCTGTTCCCGTTAGAAAAACTGTTTCTGCATGTTGTAAATCGCTATTTTTTGCCCCCAAACCCGCCTGGGGGCATTACTCTCAGTGTCCCACCGGTGCAATTAGCGACGCTGGGAGGGTTTCTTGCCGTGCGATGGCACCATGACAGTCATAGAGCAGGCCCAAGAGGTCCTGAGCTGCGAAGGAGGCGAGGCGCTCCTACCCACTTTGCCAGGAAATAGCAGCCAGCATGATGTCCTGAGCGCAATAGCTGGTGCGGGCAATATGCTGGGTTATAGTC…
>contig-100_492 length_5562 read_count_1335
ATGATGATGATGATGATGATGATGATGATGATGATGATGATGATGAGGCACAAGAGGAAGAGGAACAGGAAGAGGCACCTGCCCCGCAAAAAGCAGCGGCAGTAGTTGGCAAACGAAAGCGCGAGCAGCAGCAGCAGCAGCAGCAGCAACAGCAGCAGCAGTGGCCGAAGCCGCAGCGGGGTGCTGCGGGGGCGGCAGACGGCGGGGAGGCGCAGCAGAGACAGCAGCAGCAGGAGGGGAATCGGCACAAGGGCGCTGAGGGCAGCGGCAAGGGCGGCTACTTTGACGCCACGCCCAAGGACACCAAGTTCGCTGCAAAGAGCTTTGAGGACCTAGGGCTGTCCCGGCCGCTGCTCAAGGCGTGCCAGGTGCTGGGCTACACACACCCCACCCCCATCC…
>contig-100_493 length_5561 read_count_460
CAGGTTCTGTCAGACATGCAGGAGGACCCCAAGGCGGCTCAGGCCCACCTCAGGCACCCAGAGATTGCGCGCAAGGTGGAGAAGCTGGTGTCGGCGGGCATCCTCAGGGTGCAGTAGGGCGGCAGTGATCTACTGAGCAGAGATATGTCATGCAGTAGGCCGGCCATGGGCTGCCTACGAGTCTCGTTGCACTTTGCTGTGGCGTAGAGGAGGAAGCTGGCGAGGAAGCTGGCGGCTGGTGGCCTCACTGAGTGAGCTTGCAGTGAGCGTAGCTCAGTTGGGGCTGGCCAGCAGCTGCGGGTGCCACTTAAGTTACTGCAGATGACATGGTCTGGCTGCCTCTTACCACGACTCAAAGGGGCATGTTGGTGGTGTTGCCATGCACGTTTCGCCATTTTA…
>contig-100_494 length_5558 read_count_1411
AGGCAACGACATCTTCAGCCTTGAGACGCGGCGCTGGAGCCCTGATGCAGCCACACGTGCCGGGGTGCCCACAGCCCCGGGCGCGGACCCCACCCTCATGCAGATGGTGCAGATGGCGGGGCTGCTGGGGGAGGAGGGGACCATGGCAGAACGCACTACAGAATACCTCTGTTCTGGCAAGTGATGGTGATAATTGTCTGTGCTAACCATCATGATGGTGAAAGGTTGTTTGAGTGACGTGCAGCGACAGTTCTTCGACAGTGTACGGCACCTTGGCGTGTGCGTCTCCACCCGTATAAATGCGGGCCCACTACCTTGCATAATTTGCCGGCGTGTGGCAGCAGCCAGAAGTCGAGCGGGCACTACTCCCTGACTTGCAAGCTTCACCTTCAGCCGCCT…
>contig-100_495 length_5556 read_count_4538
GAGGGGACCGCGGAGGCGGCGCTGACCTGAATGCCCTCACAATGAGCGGCAGAGGGGACCGCGGAGGCGGCGCTGAGGCGCATGCCCGCCTAAAGCAGTATGACTACAAAGCGAACTCCAACCTCGTGCTCACAGCGGAACAGCGCACCAGCGCTGGCCGCGAGCCAGATGGCTCCGCAGAGACGCTGTGGGGGCGGATGAAGGGCAGCATGGGAGACCGCGTGACACGGGAGCGGCCCGAGGGGCTGGCTGAGAAGAAGAGCAAGAAGCGCGACGCTCCCGGGGAGGAGGGCTTTGATCTACCCAAGCGCAGAAAGGGCGGCGCCGCCGGCGTTTCGGTGCTTGATATTGACACAGCCGGCTTCTACCGCCCCCGCACCAAGGAGACGCGGGAGGCTT…
>contig-100_496 length_5556 read_count_2489
AGGGACGAGGTTGACGAGCGCGGTTTCATGATGCAGCACGTGCTCAGCGTGCACCTCGGCTTCCTGCCAGATGCACCCAACACCGAGCTGCAGGGAATCTGCGTTTACCACGAAAACAGGCTGGTGAAGCCGTTCTGGCGCGTGCACTCCTCCCAGACAGGCGAGTCGGTCAGCCTGGCAGCAGCCAGCAGACAAGCAGACAGCGGCCCAACGGCTCAACAATGGAGCAAGTCTTGTCAAACCAGGCAGCCAGCCAGCTGGCCAGCCAGCATAGGCTTTCTGCGACGTTGCTTTCTCTGCTGCCATCCCCTCTTGCTCGTGTCCTTATGCGCTTTGTGCTGGCTGCCGCAGCACCTCCTGGCTTTGCCTTTGGCATGCTTCCAGCCACTCCCTCTTGAT…
>contig-100_497 length_5555 read_count_796
CCGGCCGAGGTTCCCAGGTGAGGCAGTCCAGCGCCGACACATCCCGACAGGTGAACACTATCGCACCAGGCAGCTTGGTAGGCACGACGGAGAGCAGTGCTGGCAACGCAGTTCCCAGCCAAGCAGCAAAGCGCGAGCCTGGCATGTTCGCCTCATTGACCGACCGCTGCGCCGCCGCAACTGCCGCAGCCGCGGATGTGCCGGCCTTTGCCGCCGCGATCTTTGCTGGCCTTTGCAGCAGGGCCGTTTTACGCGACTCCTTGGTGTAAAATCTGTCCTTCTTTGCCTTCTTCTTCGTTGGCTTGCTGTCACCCTGCTCGACAGGTGGGGAAGCTGCTGCCGCTGCCGCTGTTTGCTGCCCATCCGGCACGAGCCCAGCCGCCGCAACATCACCACCCT…
>contig-100_498 length_5555 read_count_2653
CAAGGGCCGAAGGTGGGTGCCGTGTGCGGCGGTGCAAGCTCAGCATGCACCTGGCATTACTCGGTCGAGCTCGGTTATAACGGCGTTCTGCTTGCTCGACATATATTTATCAGCACAGCACGGCCCTGCACAGCCACGAGCCCACCGCGGGTTCGTCTTTGTGTGCTCACATGCGCGAACTGCGCGGGTGAATGGAGGCGGGTGCTAATGTATGCCACCGCGATCGCTTCTGTGCACCCCTCGCATGGAGCGAGTGGCCTCTTCACGCTGCAAAGGGGTTCTTCAGAGCTGTGCTCGGGTATCCTCACCGCTCCCCAGCAAGCCCCACCCAAGCCTGCACCCTCGCTACCAGCGCCGCAACAGCCCTATTATGTCCCAGTGGGCGTTGAACCCTGCTGG…
>contig-100_499 length_5554 read_count_839
CGCCACTGGAGATATTGAGCACACCTTCTGCTTCCTTGTTTCTGCGTTGCATTTCCTCGGTGGTTGGCACCGGCAAGACCCGCCACTGGAGACATGGAGGCGGACGAGTTTGAGGATTGGCAGGCGGCTCCTGCTTCTACCGCACCATTCACTTCCCAAAATGGGGCTGAAATTTCTACGTTCACCCGCGCGCCCCTGCCAGAGTTTTTTGCTGGGGCTTACGAGAGCGAGCCATCCGGCGCGATCCCACCCCTCAAACAGCCGCACCAAAGCTGGCAAGCGCAGCCGCCTGCCGTGGCGCCTACCTTGGCCGCAACACTGGCAGTGGCAGCGGCGGCGCCGGCGGCAGCCAGCGTCACGCTGCGCAAAGGGCAGGCTGTGTGGTACCTGGATGGGCGT…
>contig-100_500 length_5553 read_count_7843
GTCAGTCCGCTATAAAGTGGGAGGCCTCAAAAGAGTTCACGCATGATCAGGGCATCCACTTTATAGCGGACATTGCGGTCAGTTCGCTAACCACCGACACTCGGTTGACCTCCCTGCTGGGCTTCCGGCTAGTGGCTCAACCTACAAGCATGAACGCTTCCCTGCGCTTCGGCCCAATTCCAGGCAAGGCGCCCAGCAGGCGGCCCAGCGGCAGCTTGCCGGGCGCTGGTAGCGACGGAGAGCGGCGTGGAAGCGTGGCCAGGACCACTGACCGTCGGGGCAGCACTGCCGCTGCTCAGCAGCAGCAACAAGTAGCAGCAGATGTTGCCGCTTGGCAAGCAGAGTGCGATCGGGTGAAGGACAAGCTGGCCATCACGGTCCCTGCCGACGTCAGCGCTG…
>contig-100_501 length_5550 read_count_1162
CTTCTGTGTGCTTCACCCCCTCATAAGGCGAGTGTGCACCCTGTTGTGGGCGGGTGCCCGCATGTACTCGATGTGGTCTTCCTTCTCGTCGACGCTGCGCAATAGCTCATGGATACGGTGCTCCATTTACGACATGGTAACTGCGGCGGAGGGGTGCCTGCAGTCCACAATGCAACAGCCGCTGCCGTTGCCATCCCGGGCGCCTGTGCAGAGCATCGGAGTGTTAACATTATCACCATTGTTCAAGCCCGGGCACTTGGGAGGCCTGGAAGAATTCGTATTTGTTTGTTTTGTATCCTCTGACAGCTGGAGCATTACAGCGATGGCACCGGAAAGCCGTACAGCGCACGGCAAACTCGCCGCTCTGGGTATGGCCATGAACCCAGGCAGAGCCTATAG…
>contig-100_502 length_5546 read_count_862
AACAGTGCCTATAACCACCTGGATAAGTGAAGGGAGTTCAGCAAATAGCCGGCTGTGTGAACCGGTTCGAACGGTGGACGATGTCGTTCCGTGCTGCACCACGCAGCCTTGGAGGGAGCTGAATAAACCACCGAGTGCCTGACAGTCGTGACACGCGCAAGTCCGCCGTAACCCCTCGTGCAGCCGCTCCTCCTGGACACCTTGGAGCCTCATCGCGACCGCTATTCCACTCCGCTGCCATGTCGCGGAATGCACTGGGGGCAAGACTGCCTCCTTCTGACGCGGTGCCTAAGATTCTTCCTGATGGGAGTAAATCCCAGCACCATGGTGGCTCATTCCACGCTTATATGGCTCACAAAAACAGGAAACTGCAGGAGCAATTCCAGGCCCATGCGGATT…
>contig-100_503 length_5542 read_count_1996
GCCAAGGGACACCCCTCCCCTAGCCTGCTGTCCGTCCTGCCGGACACGCAACCCCTAAACCTCAGTGAGGGGGGGACGTGTTGATCCTTGGCAGCTTAGGTGAGTTAGACCGTAGACCAAAATATACAAGCAGTATATTTTGAAAGCTGTGGATTTGCCAGGCCATGAAAGCATGCACAACAAGAGCTGATTGGCTGCCAAGGAAAACACACTATGATACATGAGATGCTCACGCTGTGCCTGAATTGAGCGCAAGCGCATTGCTTCCGCTTGCGCCTGCTGCTCCTGCTGGGCAATAAGGAAGTTGCCAACCAGCTGCGGAGTTAGGCCACCAGCAGCCGCAGTAGGGTGACTTGCAGCGGCAACCAACTCCTGCACCAGCTGCAAGGTGCCGGAATT…
>contig-100_504 length_5540 read_count_1542
TATCAATCCCTTTCGTTAACGACAACACTGTATTGGGTTGATTGTGTCTCCGATGGCTGCATGACACTGCATGCTGCCGTGAAGCAGTGTTCAACAACAGCAGCTTGGACTTTGGGTTTTTTTTGCAAATTCAAGGAGCATAATTGGATATAAATCGGTGCTCATACATAGTGTAGGCGCGGAGGTGCCATTGCTGCCCGGACTCTTAGCTGGTGTAGCCGTCCTTAGCAGGACTGGAAGGCCTAGTAGAACCCCCCTCGACGGTACAAGATGGGCGGGGAGGGCAAATCGCACCGTAAGAAGAAGGCGGGGCGCAAGGTGGAGAAGCGCAAGGCGGCGGAGGGCAAGAAGAAGGGCGGCAGCGATGTTGTGGGTGGAGCCTCAGGCGCCCGGGCAGCC…
>contig-100_505 length_5537 read_count_12435
TGCAGGGTGTGGATGTTGCCATCCCCGCCAACAACAAGGGCAAGCACTCCATCGGTGTGCTGTACTACCTGCTGACTCGCATGGTGCTGATGATGCGCGGGTCCGTCAGCGCGACCGCCCCCTGGGACGTCATGGTCGACATGTTCTTCTACCGCGAGCCCGAGGAGGCCAAGGAGGCTGAGGAGGGTGCTGAGCAGCCCGCCGCTGAGTACGGTGCCGAGTTTGCGGCCCAGGCGCTGCCGGGTGCCGAGGAGGGCTACGACGCTTACGGCTACGCTTTGGGGCTAGCAGGGCAGTGCATGCAGGGCTGTGAGCCAGCAGAGATGCTGCTGTGTATGCCTCGTCTCGACATGAGCAGCTCAGCGTACTTGTCGGCAGTCTGCGCCCCCCACCCTCGCT…
>contig-100_506 length_5529 read_count_3576
CACCAAGGACAAGGTCATTGCACGGACACTCAAGGGCCGCATGGACTGAGCCCTCAGTATGCATCATGCGCAACTCAGCATGCAACATTGAAAGAAATTTTGGGGCGCATGGGGAATGGCATGCCCCCTGGCACCTCACTGTAACTTGTGTACACCTCTCTTTCTGTTCCTGCTTTTGATAAGTATCGAGGCTTGAGAGGCTTACAGCTGTTGTGGTTACATTTCTTAGCGGTTCAGCAGCAAGGGGAAGGGGAAGAGCAGAGAAGGGCCCGCCGACGCCCCTGTGCATGAAAATAGAGAGTTGTTGGGTGAAGGTTGATACATCAAAGTTGAGGCAGCAGTCCAAGGCAGCTGATGAAAGGTGCACACTGGCTGTGGGAGTAGCGTACAAATAATGCC…
>contig-100_507 length_5526 read_count_4878
TTGCTGATCCCCGCTGCGTGGCATGTGTCCACCACCTCGCTCACGTCCTTGTAGCTCTCCGGCGCCTCCTCCATCACCAGCTTGGGGCTGGCAACCCTGATGGCTATGCCCTTGGTCTTCAGAGCGTCCAGCACCTGCTGGTAGTCCAACTTGTGGCGGCTGCTGTTGCGGCTGCGCGCACGACCAGCACCGTGGCACGTGGAACCAAACGTCTCCTCCATGCCCTTCTCAGTGCCTGTGAGCACGTAGCTGCATGTTCCCATGGTGCCCCCAATGAGCACCGGCTGGCCTGTGAGCTGGTAGTCCACGGGTATGAGGGGGTGGTGGGGCGGGAAGGCGCGGGTTGAGCCCTTGCGGTGCACCAGCAGCCTCTTCAGCTCACCGTCAACCAAGTGCTCC…
>contig-100_508 length_5526 read_count_729
GTTTCCGCACATTGTGATACAGCTGCAGTTCCTGGTAATAGCGACAGCCGGCTGCCGGGGGCCAGGGTGCAAATGCACCGGTCAACATCGCGTTGAACAAGCAGCACTGCCAGTCAGAACTCGTTTTTCCGCTGCAGGCATGGTTTTGGTGCCGCCGACCGCGGCTGCAGCCAGGCCGCCGGACACCACCGAGCGGCGGCAGCAAAAACGCCCAGCGGCTCTCGACCCAGAGTTAGAGGCACGGCTGCGTCGCCAACGGGCACGCGAGTATGGGCGCGGCGTGCGACAGAGCTTGGCAGCCTGGCATGTGCGCTACTCGGCTAAGAAGCAGGAGCAACTGGCAGCACAGCGGGAGCAATGGGAGGCCGAGCGGGCGGCACGCTTGGCCCGCCTCGCTGA…
>contig-100_509 length_5522 read_count_2145
CCTCCAGCAGGACGGCGTCAAGGTTGCAGACAGCCACCGCCAAGCAGTAGGCGCGCAGCACCTCCGCCCCTGCCACATCAGCATACTCCAGCACCTGCAGGCATGTGCGCGGGTCCACCAGCCGGCGTGCCACTTCCTCCTCACAGATGCGCTGCAGGGAGGGCACACCCACAGCCCCCGCACGTCGCGCCCGCCGTGGGCCCGGGCGAACCGGCGAGGGCCGCCCAGGGCTAAGGCTGGCTGCTGAGTCAGCGCCACTTGGCTCAGCCTCCAAAGCCCGCGGGGTGGCCAGCTGGCCGCCATCCATCAGCCCATCGGCGGCCTGCTGATACCAGCGATCCTCGTCGACTGCAGCAGAGGTGACAGCCCCGGGCTGCACGGCAGCTGGGGCAGTTTGCA…
>contig-100_510 length_5519 read_count_1126
GCCTGCGCCTCGACATGGGTGCTGCCGACAAGGAGCGAGGGCGGCTGGAGGCGCGACTGTCGGCAAAGGAGCGGGAGATTGGGGGACTCACAAACAAGGCGCGTACGGCCGGTGAGCAGCACCGTGACGAGCTCAAGGCGGCGAAGAAGGAGGCGGAGGAGTTGCAGAAGAAGGTGACTGGATGTGAGCGGCGCATAGTGCAGATGCAGCACGAGATCAAGCGCAAGGAAAAGGAGTACGAGCGCCTGCAGGAGAGGCTGGCGCACTACCTTGCTGATAAGCGGCGCAGCGAGAAGGCGGCGCTGGAGATGGCGGGCAAGCTGACGCAGCAGCTGCAGGCGGATCAGCCGGGGCGAGGCGGCCGCGCCTCCGCCGCCATGCGATCTGATGAGGGCCTGA…
>contig-100_511 length_5517 read_count_450
CACCATGGATCTGACGGCTGTCAGGTGGCAGCTCACGGTACTGATAGAACGTGACCCCCTCTTCCTGGTCAGCTGCCACCAGCAGCCCACCGCTGACCTTGATTGAGCACAGCGGGCGGTTGGTTGGTAGCCAGGCCCTGCGGTGCAGCGCTTCCTGGCGTGGCCGCCACTCGTAGCACACCAGCCGCCGCCCAACGGCAGCAAACAGGCGGCTGTGGCCGCCGCTGTGGCTGCTGCCGCTGCTCATGCTATCAATACCACCGCCGCCGCGGCCGTCGCCGGCGTGGCTGCTGGGCTGTTGCCTGCTGGCTCCCGTGAGTTGGGTGCTGCCGGGGCACAGCGCCAGCACGCGGCTGGGCAGCAGAAGCTCTGCCACCACCCACAGCTGCAAGCGGCCGT…
>contig-100_512 length_5517 read_count_3276
GCCTGCATGCTGCCCACGGTAATGCCTTGGCCGTAGATGGGGTTGAAGGAGCACATAGCATCACCCAGGACCATGAACCCTTCGGGCATATCCACCTTCTCATACTGGCGCCGCACGTTTCGCGTGTTTGCAAATCGGCTGATGGGTGTAAGCGGCTTGGACTCCTTGAGCACATCTGAGATGAAAGGGTGTTGCAGAGATTCCATGAAGGCCTGGAAGCCGTCCTCGTCAGTCGGCGGATGATCATCTGCATAGCCTGACAGCACCAGCTGCCAGCGGTCGTTCTCCACAGGGATCATGATGCCGCCCCGGGTGGAGCCCGGACCAGGCTCACCATCAGCGGGATGACCCATCACAAACGCAGCTTTTGGTCCAGAATAGCCCTTGGGGCGTTCATAA…
>contig-100_513 length_5516 read_count_1536
GCCTTTGTGCCCAGCTGGCCGCCGATGCCTCCTTTCTTGAGGAAATCCGAGTGATGGACTACTCCCTGCTGCTGGGGGTGCACAGGCGGCACCTGGGGGAGACCAGCGCCTCGCCGCTTAACACAGACAAGGAGGACGGCGACGACGCCTACCTGTCGGCAGATGAGGGTGCTGTGGGTCGGGGGATTGAAGGCGGAGGGGAAGAAGAGGAGGAGGGGGGTAGCTGCGATGAATCTGCTGGCTCGGGTGGCTTTCAGGATGCTGCGCTGGGTAGCTCCTCACTTGGCCGTACCACCAGCGCCAGCCTTCCTCTCGGGGTGTCCAGCGGTAGCTTCACGCAGGCGCGTGGGCGGCAGGCGGCGGACAGCCGGCGGGTGCGACGGTCAACCTCAGGTCTGG…
>contig-100_514 length_5509 read_count_765
CTGCAGGACTTCCTCACGCTGCCTGCCTATGAGATCCTGGTTGCCACGGAGTTTGGGCCCACCTGGGGTGCGCAGCAGCCGGCGGGCGCTGGCATGCGCAGCCGCCTGTGAGTGTTGGGGCTGAGGGTGCAGGGCCAGCGAGCCTGGCAGCCTGCACACAGCTGGCGCTTATGTGCAGCTGGACGTGTGGTGGCCAGCAGAGGCGCAAATACGGCAGGTGACCTGCACCGTAAGTGAAAGACACAAGGCAAGCACAACAAAAACACACACTCATACATGTAGCCAACACGCACATACGCTGGCTAATGCAGACCTATGCATAGAGTAGATGCCGCTTGCCCTGAGCATGCAGTTTTGTTTGTTTTGCGCGAGATACCAGCACCAACACGGAAAGTGCTG…
>contig-100_515 length_5507 read_count_1104
CACGGTTGCCGGTCTGCTGCCCCAGCAGATGCCGCTGTCCAGCGAAGCAGAGCCCATGCAGCAATGCTTGGCCCTGAACGGTTGGTCTTTGGTGGCGCTAGGTGTTGTGATGCCCCTGATGGTGCTGGCGGCTTGGGAGCGCAAAGCCCGCGCTGCTCTGACCCCTGCTGCGCCGGCAGCTACCCAGCTGGATAGGCCACTGCTGGAAGAGCGGTGGCCGGCCAGCCTGTGGCTCCTCAACTTCTACCTCAGCAGCTGCCTGGCCTGGGCTGCTGCTGACCTACTGTTTGTGTTCTTGCCGCGGCTAGCCACGATGCAATACCCAGCGTGAACAGCCACTCCATCGGTGTTCACTGCCAGGCGGGGTGCTGCCAAGACTGCTGGTGACATGGATGCTGA…
>contig-100_516 length_5504 read_count_246
CAGGCAGGCGCGTGCCCGCTCAGCCCTGGCCGCCACCAGGTCCTGCCCTGCCACGGCGCTACCCTCCATGAAGGTGATGCGCCGCTCATGGAGCTCCTGGAAGACGGCAAATTCGTATGATGGGCGGTTGCACAGCACCAGCATCTTGGTGTTGGGCGGGAACAAGGGCGAGTGGCGCAGCGCCTGCTGGAACTCGGAGTAGAAGTCGCTGAATGCCCGCACTTCCGTCAGGCGGGTGGACAGAAGCACCATGGGGGCCCGCCAGTCGCCGGATGGCAGGGAGCCCCTGACCACCCGGCGTGCCGTGAACTCTGCATACAGCTGTGCCGCCTGCACCGGGATCATGACCACCCCTATGGAGATGGTGGCAATCACCACCGCCTTGCCCAGGAAGGTGTG…
>contig-100_517 length_5502 read_count_946
CACATTGCCAGGGTGATATGGCACAACAGCGGAGAGCCCCTGTTGTGGGTTATCTGATCTGCGTTGCAGTTAGCCCCCGCAAGGCTTGTTCGGTTTAAGATGGTATGTTGAGTGCATACAAAATCTCTATAGCAGGCCGCAAGCACATCGCGGGGGTCCAAGCACCTCCCGCAGCTTTCGAAGTCGCGACCTGCGGAATGCCGCTTTGAGGACCTCTGAAAATGAAGTCCGCGTTGAAGAGGACGGTTGCGCCGTCCGAGGAGCGGCAGGTGCGCGCGGTGGTTGTCTGCCGCCCTCCGCTAGCAAGCGACAGCCGCCGCATGAACCCCGGTGGTGGGCTCCAAGTGGGTGCTACGCTGGATGGTGGTCCAGCTTTGGAGGAGTTAGAGATAACAGACC…
>contig-100_518 length_5496 read_count_419
CTGGGTGCATGGGTGTGTGCTACAGCAAAGCCTCTACGTTTGTGCGCGCTCGTGCACGCTCTTCAATCCCTTGCCACCAGGAGTGCCCAAAGCAGTCTGGGCCAAAAATTGCCGTGGTACCCAGCGGGATGGCGACCATGGGGGCCCGGGATTACCGTGCGGCCGGTGGCAAAAACAGCATCTTCCTGGGGCTGGTTGTGGGATTAATTCTAGGCGCTCTTGTACTGGCGCCGCGGACTCGAGCACCCCTGATAGCGCAGTTAACTAAAACAGGTACCGGTCGCATTGACGTAATTGAGAAGAACACCCGCCCCCTTGCCCCGCCGGCACACCCACCCCTCTGTATTCACCGCTTCACAGCTGCGGCAAATGCTCGGGACTCTGTGTTGCTTTCGTCAT…
>contig-100_519 length_5491 read_count_514
GGACTCTCAGGAGCACGACATCTAGTGAGCCTTACACAGGCGTTGCTTGTTGCTCACAAGATGTCGTGCTCCTGAGAGTCCCAAGATGGCCAGCGGGGGAAAGGGCTCCCGGCTGCAGAAGCTATTGAACCTCATTGATGGCGGCTCATCATTGGCAACTCGCAAAGCAGCAGCGTCTCAGATCGCCGGCATTGCTGCCGCGCACCCAGCACAGCTGCCAGCTGTTGTGGCAGCGGTGTCCCGCCACCTTCGGCACAAAGACTGGGACGCACGTGTAGCGGCCGGCCATTGCCTAGGGTTGCTCGCAGGTCACTTTGCACACCACACAGCCGCAGATCTGCAAGCAGCAGCAGCACAGGGAAGCACACATGCAGCTGAGGCGTGCGTGAAGCATGAGGA…
>contig-100_520 length_5487 read_count_2228
GGACTTTTAGCCGATCTGAACCTGGCACTTTTCTTTCGCACCCTTCCTCGACCCAACACCATTGCGTCTCTCTGAATTCCCTGCACTTGCTGATTTTTGCAGCAGCGCGGTCCCGGGCGGACAAGGACTTTTAGCCGATGTCTGCAACCCGTTCGGCCTGGGTGTGCAGCATCTGGGAGCGCGAGTGCATTCCAATAAGCGCGGAGTCACGTTGCCTGTGTGGGCACAGGCATAAAGAGCACGATCCAGGCGGCAATCACAGGAAGAGGATTCATACCCAGCCAGCCGCTCGTACATGCTGCTCTCTCGCGATCATAAGCTGTGCTCCCCATCAAGCTCCAAATACTGAGAACCTACCCGCCCCATCTCGGCCTATGCAGGTGCACTGCCTCCAAGTGC…
>contig-100_521 length_5485 read_count_985
TCGCAGGCGAATGGCAGTAGCGGCGGTGGGGGTAGCGTGGCGAATTCAAGCACTGCATGGGCATGTGTGGCACGGCAGCGCGCGATAGCGGGGGCTGCAGGCCGTCAGTAGCTCGAGCATTGGTTATTGCAGTGTTCCTTGTCATATATGCAGGAGGCGTGTACCATGCCTGGAAGGCACTGGCCATCCAGCGGCGCGCCTTGCCGGCCAAGGATGCGCGCCAGTTGAGCACAGCTTCCGGCCCGCTGGCAGCACGCGTGGCAGCAGGTGCCCGCAACTTGTGCGGGACCGCTGTCCATCTCCACTGCACTGTTCTTCTTGCTGAAGCTGTGCAGCGTGTAGGTCAGGCAGTGGATTTCGAGGCAATGGTTGCCAGGCACCTGCAGCCATCATTGAGCC…
>contig-100_522 length_5482 read_count_3279
CGGGATTCAATACTCTTCGGTATGAGTCGAAGATATTCTTGCAGCCTTCAGAGGCCGTCTGGCTCGCAGGGCTTGTGCGATCACATGTGCTTCGCCCTGGGCAGTTCTTCACCGCGGGCTTTTGGGCCGTGAAAGCGTTAGGGCCACTTGTTTCCGACTGGACCTGCTTCAGCCGGTTAAATAACATAGTTACCATGGCTTTATATACAGTTTGCAGTTTTCATGCACAACATCAGCCCAGACTCACACTAGCGGCAGCAGTTCATTGGTTCGGGGCGCTGGGCGGGGCAGCGGGCACCACAGCGACTGGCGCTGCCAGCACTGCTTGCATACCCAACATTGACTGCAATTGGGCATCATGAATGTGCTGCTGGAGTGCTGCTGCAGCAGCTGCGTTTT…
>contig-100_523 length_5482 read_count_2218
CCGTGATTTGCATCCTCCCCCACCGCTCCCTGATTCCTAAGCAGCCCCGCCCCCTTTACTAATACCAGCTATGCACGCGAGGAGCGCCGTGTTCTGAATATTGCCGCCAGTGTCATATAGCTGAGCAGCTGTATGGCTGTGGCAGCACTGCTTTCCTTTTGGCACCCCCGTTCTCCGCACTATCATTGTACTGTCAAACTTCCTAAATCGCCTTTGGTTTGCGATTCATGTCCGTCTCTGCCGATGTCAGCACAACCCCCCTCAGTAAGCGCCTTGCACTTTTCTTACGGGGTCTCCGTCCCCGACGCCAGAACAGCATGGTACACGACATCCACATGGCACAGAATAATCCCAGTTTCCCTTCTGATTACCCCTGGCTGCTCACGGACGCTGCCGGCA…
>contig-100_524 length_5482 read_count_3326
GCTGCAGCAGCACGCCTGGCTGAGTGCAATCGAGTGCAGGTTGAGGGGCGTGCGAGTGAAGCAGAGGCTCAAGCAAAAGCGGCGGCACTGAAAGCTGTGCATCTTGAAAAGCGGCTGGCCCAAACACAGCATGAGCTACGGACGCTGCAACAGCAGTACCAGCAGCAGCAGCAACAACAGCAGCGGCAGCAACACACCGACCAGCAACAGCCCAACCAGCAGCTGCTGGCAGCGCGGGTGGCCGATCTTCAGGCGCAGCTGGCAGCCGCAGTGCAGCAGCACGCCAGTGCTGAGCAGTCCCTACAGGCACAGGTTCGAGCCAAGGGCGTAGCGTTGGCAGCCTCAGACAAGAAGCTACGGCACCTTGAGGCGGTGCTTCGGCGGCTTGCGGGCAAGCAG…
>contig-100_525 length_5473 read_count_3292
CCCGACCTCAAGGCCACCAACGCGCCCTTTGGCCTCACATCCTTTGCCCTCTCCCTGCTGCTGGTGTTCCGCACCAACACGAGCTACCAGCGGTGGGATGAGGCGCGCAAGATGTGGGGGTCCATGGTGAACCGCAGCCGCGACTTCACGCGTCAGGCCCTGGGCTACGTGCCTGAGTCCCAGCCAGAGCTGCGCTCAATGCTGGTCCGCTGGAGCATCGCATACCCGCGTGCTCTGATGTGCCACCTGCGTCCGGGTGAGAACATTGAGGAGGAGGTGAAGGACATCCTGCTGCCCGAGGAGGTCAAGGCCCTGGCGGCATCCACCCACAGGCCAAACTACTGCATGCAGGTGCATTAACGCCTGGCCGTGCCACTGCGTTTCTGGTTAGTGCCGGCA…
>contig-100_526 length_5469 read_count_1690
GTTAGCGTGGCCATCTCATCGCGTTACTTCGACCATTCCAAGCTTGCCGTGATCTCAGTATTTCCTGGCAGGCCGAGTTGCTGGGTGCTGCAAGTCTGCAACTCACCCAGCCACTGGTCCTTTGCGTTAGCGTGGCTGCCGAGGATTATATTCATTGGTTTTAGATATGGATCCCACGGCACGGTTTTTCACGGCAGACGCCGGCCCGTGCAGCGCCTGTGGGCACTGGTGTCGGGGGCTTGTGTCTTCCAGCAGGAGCGTCTGGCTCCATCCCCGGCCGCCAGCGACATCGTCTCGGGAGCATAGAAGACGAGCATTTGGACGGCTGCAGGCGGAGGCCGGCACCAGCAGCATTGGCGTGAACGGGTTCCACAGGCCACAGCGCCAGCGCCAGCGTTT…
>contig-100_527 length_5468 read_count_502
GTTAATGTACGCCTTGAAGCGGCACCAACCAACAACAAGGGGACAGCGAGTTTACCACTGAGCGCGGAAGTGTCGCCTCCCATGTCCGACTGCGAGCAGTGCCCGCCGGCGGAGCTCACGTGGCTGCCGGCCGACTCAGAATACGCGCAGTTGTGGCGCGGCTGCGAATGGCAGCCGTTTCTGTGGGCCACTCCGGGCGGCTCGTTCCCGAACGAGCCGGGCCAGAAGGTGGCGGTCCGAACCTTGCAGCGGCCCGGCGTCTACGAAATAGGCATCTCAAGCGGCTTCGATTCACTCAAAGTGCACAAGGTGTACGTGGGCAAAGCCAGCAACGTGCGCACCGAGCACCTGCAGTACGCCAAGAGTGGCGGCCAGCTCAGCGCCTTAATGGCGGAGGCG…
>contig-100_528 length_5466 read_count_795
AGATCAATGAGTGAGTCTGCCACCCATATTTACAAATTCAAAGCTGTGATATCAAGTCGAGCAGGTCATTCTCCTCGTACGTTGATTCGTGCTGCTTGGCAGGCAGCAGCCCATACGAGATGAAACCGGCACCACTGGCTGACGGAGGGTTGGTGAGGTTATAGGTGCTGCAGTAATGCTGCTCTGGCTGCATCATCATGCTCTCCACATCTCTTACTAGGTCCATCAAACTTCCATCAGTCATTAACTCCCTGCTGCCAAAGCTGCTGCCCCTGCTACTGCCACCATGGGATGGATGTGATGCGGGCGCAGAGCCACACTCGCTCACGCTCTGGCTCACAGCCACTTGTTGCTGCAGGTCTGCCAAAGGGGCACGCTTTGGTGCTTCGGAAGATCCTG…
>contig-100_529 length_5465 read_count_1544
CAGCTGCATCAGGCTTAGTTTGGTGGGGGCCGGCGTTTTTGCCAGCAGCCGAAGTTCTCTACCGATGCCGGAAACCAGCTCCTCTGGCAAGTGGCCGCTCAACTCAGCCTCTACCGCCTCTGGCAGCCCTGGCGGCAAATCCTTGCCATTGTGCTGCTCCTGGTGCTGTTGTACCAGCGTGACGCTGAGCTGGCGGCAGGCGATGTCCTGGAGGGAAGCTGCCGAGCAGGTGCCCCAGCCCTCTGGCCGCCGCGGCTGCCGCCGCACCTGCGCAAGCCACAACGGACGGCGGTCACCCGCCTCCTGCTGCATGCCGGCAAGGGCTGTCTCGCTGTGGCAGCGGCGGGGCGGCTGCAAAGGCTTGTCTTCTGGTGCTTGCGGCTGCTCCCCAGGGGCTTG…
>contig-100_530 length_5463 read_count_1001
CAGGCGAGGAGATGGTGCTGACCTTTGACATGCAGCTGGAGGAGGCATTGGTACCCAAGTACAGGGGCCTGCAGGTGGTTAAGAAGTGGTTTCTCAAAGGCATCACTGGGGAGCCAGCCTACCCAGGAGACCTACCCAGCAAGCCGGACCCTTGCTGGGGCCCCGAGGCGGTAGTTCAGGCGCAGCTGGCGGCATTGCAAGAAGGCGACGCTGCCGGCGTGTTCCTTTTTGCCAGCCCTTCAAATCAGCGCGTCACCGGCCCGGTGCATCGCTTCGCCAAAATGCTGCAGTCTCCTCAGTATCGCCCCCTGCTGCACCACCAGTCGGCAGACCTGCTGAGAGCCGTGCAGATGCAGCCGGACCTTGCATTGTTGATTGTTGGTGAGTGACCGCGGCAGG…
>contig-100_531 length_5458 read_count_450
CTGCGCGTCGATAAACTCCGGGAGGGACACAAGCCGCATTTGCAAGCTTTTTCCTCGCCAGCTCACCCATAGACACATGAAGGAGGCGGCGCAAAGACCGAGGGCTGTGCATCGCGACCTGTTGGCCCTCCCGGAGTTTATCGACGCGCTTTACGCGCAGCTCAGCACGCGCGATGTTTGTCGCGCGGCCGCAGTGTCAGGGGCTGGCAGGATGGCGTACAGCAGCGCGTGGAGCAGCGCTTCGTGCCGCCGTCAGCGCGGCAGCCTCAGAGGTCGCTTCGGTTCTGGGGCTGGCTGGAAGACAGACCCGCACCGCGACGCGCTTAAGGCTGCCTGAACAGTCCGCCTGGGCGGCAGCCTGTCAGCCAGCACCCTCAAACCAGATTGAGGCCGAGATGG…
>contig-100_532 length_5457 read_count_58
GTCTGCGCGCGCAACTACCTCATGCGCTTGTATTGCAGCCGAGATGCACCTCCGCTCAGGCACGACTGCAGGGCGCGGGTTCCTTGAAAGCGGCCTTAGGCAAGAGCCGCGCGCTGGCCTGTATTAGCCCCGCATCAGATCAAAGGACTGCGCAGCGGCGTAGCCGTCGCCTGCTACGTCGGCCTTTAAGTGCAGCCGCTCGCAGCGACACTTCCGCAGCTGCCGCCAGGCGCCGCCAGGGCAGCGTTGCAGCCATGCCTTCCTACACCATAGGCGGCTGCCAGGTGCACTTTCCGCACCAGGCATATGGCGTGCAGCTGTCCTTCATGAACAAGGTGATAGCGGCACTGGAGGGCGGGCACAATGCGCTGCTGGAGGCGCCCACTGGCTCCGGCAAAA…
>contig-100_533 length_5455 read_count_382
GAAGGCGCCGTTTAGGCGCGGGGGGGCAGAACAGCCAACTCAGCACAAGTTCAATTTCCGGGATTCACACGATTGTCATTGTGTGCGGCTCGCTTTCACCCCAGCAATTGATCCATTAATTGTTGGGTTAACGCAGCAACAGCTGCCGACTTGCGTTCGCAGACCATCTGGGCGATGCCAGCATGAACACAACCCGCGTCATTGGATCGCCATCAAGCCGCAAGAAGCAGGCCTCGATCGAGGACTTCGTCAAGAGCGCATCGAAGGCTGCCGGAAAGTCAGCGGTTGCGAGAAGCGGGGGCAAGATGGCCGGCAAGCGGCTGCCGCCCCTGCCGCCGGTCAAAGAGGTGTTGGGCAGCGTGGTGTTGAAGGAATTTGAAGAAACTGAGGGATCAGGGA…
>contig-100_534 length_5455 read_count_3537
GTTAAAAGAACCCGGCCCACCCTGTCTGCGTGGCAGGTCGAGTTTCCAATCTCCCGATGCCCCAAACCCGGGGCGCTGCTGCATGACAGCAGGCTTTTTGCGCAAGGTGGCGCTGCCTGCCGGCGCCCTTACTTCCTCAGCGTGGGTCCTGCAAAAGCGCTGCTGTTCAGGCTGAGCTTTAAGGGGCCCGGCAGCAGAAACCGCTCGGATGTTGAGGTCAGCGCTTGTAGCCGCGCGCCGGCGGTCAGGACAGGCGGGGGTGGCTGCCACCTGCCAGGGCTTGCTGGGCCCCGCTGCCGCCGCGTCTGGCCTGGCGGCCAGTCATTTAGCAGCGGTGGACAGTGAAGGCAGCAGAACACTGGCATACAGCAGCCGGCAATCGCGGTATTCACGCAGCCA…
>contig-100_535 length_5455 read_count_1120
GTCGGGCACCAAATTTCTGTAATTTCAAGCCACGGCCGAGAATGAATATCTAGGCAGTTCAGAAATAGCGGAGCGCCAATGTTGGCTGCAGCCGCTCAGGAGCAGCACTTACCGCTGTTAAGGAAGATTATCACACATGGAACTTTTGATCACCATGTGACTGAGATTTCCTTCCCGGCGCCGGTGGTCCTTACCCGCCTGGGCGTGGGTGCCGTGCCGTCGAGCGCGGCAACACAGCAGCATACACAACTGCTGTTGTTTGCCCAGGATGCTGGGGCGCCTGCATCAGCACGCTACCTGCAGCTATGCCCTGGCTTTGAGCAGCCGCAGAGTGGCACCAAAATGGTGGAGCTGCAGCAATGTGTGACCGCACGTGTCATGCTGCGCGGCTGGTACCAG…
>contig-100_536 length_5452 read_count_1769
CTCGCGGTGATATTTGCAAGGAAAGAGTGAAATTACAGAGGCATGGGTGCTTCCCCAGCAGAGCCACAGGCGAAGCTTGACACTGATCAGCAAGTAGGAAGCATAGAGGTGGCAACAGCAGCAAACAAGCAACAGAAACGAGCTGAAGGTTGTCAAAAAGCTATAGTACAGTGCAAGGTATACAGTCAGCTGCAGAGAGATTGATTCAAAAGCTCACGCAACAGGGTAGGGTCTGCGCATGAGCCAAGTGCTGGTGGATGGCGGCCGTGGAGGTGTAATGGCGCTGACGCTTGTTACAACGGCCTGCTACGTGTCCAGGTAATTTGCTGCCATAAGCAGCTCTAACGCCATCTCGGGGGCAACCTTGAACTCCGGAATGTTTTTGCTGGCCGTATTGGC…
>contig-100_537 length_5446 read_count_1955
TTTTTTTTGTATGTCGAATGCATTACACATGGCTGGGTTGGCTTCCAGCGAGCAGTCATGATTGCACCTCCCTTCACAAAATTCGGATGCAGGCTACTTTGTAGAAACAGTACATGATTCAGTTATCTAGGGCAATACGCAACGCAAATACGCTAGTCTCAGTGTCAAAGGGCAAGACAGGATATCGAACGTTGGAATGGGTGTATTTGGATTGTCCTGGCCCTATTGCACAGGTTGTAGTTGCAGCAATTAGATCTGTATAGGTAGTTGAAAGGGCAGGAAAAAGCATGATTGTATGGCCAGCTGAACAGAAGGAGCTAAGAGCAATCAACAAACTAGGGAGAGTTAAACTAGGCACTATTGGTTGGGAACACTACTTGTCAGGCCTGCACAGCCAGC…
>contig-100_538 length_5445 read_count_2964
GTGGCTACACATCAGCTGAAAAGAAGTATCCTGTGCACGACAAGGAAATGCTGGCGGTCATCCGCGCCTTGAAGGTCTGGCGCCACTACCTGCAGGATGCAGAGCTCACCGTGTTCACCGACCACCACTCTTTGCAGTTCTACAATCAGAGGAAGGTCCAGTTCTCCCCTCGGCAGCAACGCTGGGCTTTCTTCCTGCAACAGAACCCCCACCTTCGGTTGGCTTACACGCCCGGGCGGTACAATGTGGTTGCCGACGCCTTGTCCCGCTACCCGTCGGATGCTGTCCAGGCTGCTGCCCTGGCCATCCTGCAGTCCAAGCTCTATGGCGAGCATGACTGTGCTCCTCTTGTAAGAGGGGCCGGCAATAGGGTGCCTCCGAGTACCCGTTGGCTCCTAT…
>contig-100_539 length_5444 read_count_1518
CCTTGCCCCCTTATCATCTGCCTCCTTGCTTGTCCATCTTGCGTTGCCTCGCCTTGCCTCCCCGCAGCTGACGGCGCTTAAGGGGCTGATAGGGGAGGTGCGGCTGGGGTTGCGCCAGATCAACACGGAGGTGGTGCAGGCAGCCAAGAGCCGGGATCAGGAGGGCAGCGGCAGCAGGCACTTCAGCGAGACGATGGCGGCGTTTCACGCGGGCGCTGCCGAGGAGTTCCGGGAGCTTGAGGTGGGCCTGGTGCTTTGGTTGTAGTGCTGGTGGTATCGCTACCGCTACTGCTGATGCTAGGACTAGCGCTAACTGCCACTGCTAGTGTTTGTTGTGCTGGTGCCCTGAAGGAATCGATCCTGTCGTCGTCACGACCTCATATGTTGATTGCCTCTCAG…
>contig-100_540 length_5443 read_count_66
CGCAGCGTACTGCCGCTTTTGTTTCATGGTCAGGGCAACTGGGCCGGTTTGAGGCAGGCGTCACCAACGCCCAACAGACTCATGGCCACCCAGGCGGCCCCAGAGCAGGACTGGGAGGCCTCCAAGGAAAACTTCCAGCCCTTGAAAACTGGGCGGAAGGCCGCGGCTCTGCGGGACAGCACCGCCGAGCTGCGCAGCCAGGCCATTGAGGAGCGGCGGCGGGCGTTTTGGGAGGAGATTGCGGGATACAGTGGCAACGACCATCTGGAAGTCTGGCTCAGGTTCATCCGATGGACCCAGGAGACGTTCAGCGCTGGGGGCCACAAGGCTGAACTTCTACCGCTGTTGGAGCGGTGCACCCGGGAGCTGCAGGCGCATGAACGGTATCACACGGACATT…
>contig-100_541 length_5438 read_count_774
GGATGGGGGTTCCACCTAACCACTTGCTTCTCTCACGGCATTTAGAATCAGGGCGCCTTCACCGGGAGCCACTGGCTGTGATGGTCAGCTGTCGCCGGCAGATCGCCAGCGTGCCGGCACTCGCCGCCAAGTCACCAGGCCAGGTCAGCTCACCTCTGGCGGGCGCGCCCAAACCATTCCTCATTGCCGAAGTCGTCAATGCCGCCGTAACTGAGGCCGGAGAGCCCCACCTTGCTTCAGTGTCCGCGGGTTGACCGAACCTATCTGCGCGGAGCGCTGCGGACCGGTGCTTCACAGGACGAAGGCGCCCGGAACGGCCCCGAGATGCTTGGTTTCGCCCAACCCGAGCGTCCCTCCGAACCCGCCCTCCCAGCCAGCGGCGGCCGTGGCGGTGGCGGC…
>contig-100_542 length_5436 read_count_42
TTTTTTTTGGTTTGCGTTGATTTACGTTGAAGGAAGTTTCGAGGTTTTGGTTCAGAAGGAGCAGCGCAGGGGCAAGGCAGGTATTTGATGTGTATGTGCGCTGGTTGCGGGTGGGTGGGGGGGCTGCAAGGGGATGTGCCATCAGTCGACCACGATCACCTCATCGCCCGCCTCCTCACGCCTGCTGCTGCCCCCAGCTGTTGCTGGCTGGTTTTCCTTGTGGCCCGGGGAGTCCCCCCCGGCAGGCTGGCTGGGGCCTGCACCCGCTGCGGCCGCAGCTGCTATCGCTTGTTTCTTTGCAAAGAAACCCATGATTGACTGCTGTGTGCCCTTGCCCTTGGCCTTGGGCCCTGTGCTGGGGTGCAGCGGCAGTTGCGGCTTACGGGCGCTTCCGCCGCC…
>contig-100_543 length_5430 read_count_3787
CCTTGCTCTAGTGTGTCTGCAGCGAAAACTGACGATGATGTAATGGTAGCAAGCGTTGCTAGCGTGCCCAGCTGGCTGCTTCATTTGAACCCAGGCACATGGCTGTACCATTTGACAGCAGCCCGCAGGCATGAGCTTCTCCTGCTGCAAATGCGACATAGGGGCCCTCCTGGCCAGGGAAGGGCACCGGCACGGCAGAGTGGTTGCCTAGTCTCTTGAAAAGAGCTGATCCCAGTACATTGCGCCGCTTGGAGACACCTTGCAATTTCCTGTCCCCACCACTGCTGCCAGAAGCAAGCAGGCGATGAGCGGGTATGCCCTCTGCATCCATGAGCACGACTTCAGCCTTTTGCATGCTAGTCGGCGCGAGCGACACGTAAAACCGGCGCAGAGTTGAGC…
>contig-100_544 length_5430 read_count_1473
CTTCAAAGCGCTGCTTCGCGAGGGCGCGAGCGCTTCACTCAGCACGTCGGGTGGTATGCTCCTTGCCGTATCTCTAACTGCGTTTGGACTTGTCAAGACTTATCAATCCAGTTGGGTGGGTTCCCAGAAGGATTTACAGCGGCTGTGTGCCTGCAACAGTACCAGCAGAGCCTTTGCAAGTGCTCTTGCGTCCCGTCATTGCTTTTGTGCCATTTGATTCGCGCCTCAGAATAATGCCGCCCACCACCACACACCAGGAGCAGCGCGCCGAGACCAGCGCAGGCACCAGCAGGATTTATGTAGAGTCCGGTTTAGCGACGCCCTCCCCACCCTGCAATAACTTCAACGCGGTCAGCCTTTCAAAACGCATGTATAGCAGCATGGCGGGGCAGCAGCAAC…
>contig-100_545 length_5427 read_count_702
GCCGATGTCCTTGCCCATTTCTTGCGGGTCCTCCACAGCCAGGGCCCAGGGCCGTCGCATATTGCGCCAGGCCTTGATCTTCAAGCACACGCCGCCCATGCGCACACTCACCGCCTGCTTGCTGTAGGAGAAATGGTTGCCAAAGCGGTCGAAGAAGCCCCACAGCAGCGCTCCAAGGTCGGCAGGTGGAGCCCTGCGTGGCTTGGCTGCTGCCGCATCCTCCACCTCATCTTCTTCCTCCGCATCCTCCCCCTCGCCACCCTCCTTCCAGAGCCGGTGCCGCCTTCGGGCGGGCCCCGCAGCCTGCTGCTGCTGCTGCTCCTGTTGCTCCGCATGTGAAGCGGCGGCGGCAACAGCTGCCTGGGACATCGCCGGCAAGGCTCCGGCTGCCAGGTAATG…
>contig-100_546 length_5426 read_count_2188
GGGCCCAGAGGCCTCTGTGGCCACCAAGGTGGGGGTGGATCGCGGCTTTGTGATGAGAGTCTCGCGGGGCATACGCTCAGGAGCTCAGGACGGAGAGAAGGAGCGCATCTGCAAGCGCTTCTGGCTGGCGCTCATCCTCACAGACATCATTGCAGAGATGGATATCTCTGCCGTAATGCGCAAGTACGGCGTGGGCCGGGGCGAGGTGCAGAACCTGCAGGACCACGCTGCGCGCTTTGCTTCCATGGTAGCCGCATTCTGTGAGCGCCTGGGCTGGTATGACTTGGAAGCACTGATTGCAAAGTTCCAGAGCCGGGTGCTGCATGGTGTGCGGCCCGAGATATTGGCGCTGAGTGAGATTCCTTTTGTGAAGGCATACACTGCACGCCTGCTGTACCG…
>contig-100_547 length_5424 read_count_755
CTTGAGAGTCTCCGACTTGTTGGCGGAGCGGGACAGATTGTACAGCTGTTCTGTGTTGAGGCGGGAGTTGGGCCAGTACACGCGGGAGCCATCCCAGCGGTTGAGCACTGTGTTGAGCAGGGTAATCTCCTCCACCTTATGGTTCTCCCCTGCCAGCACCAGAGTGTCACCCACATCATACGGGTGCACCACAAACAGCCACACCACGCACCTGCACACGGCAAACGCACAAGCGGAACACGGCAGCAGCAACAAAAAAAGGACATCACTCACACCCACACGACGGCAGTGTGGATCAACCACCCCATTGTACTTTGCTCTATGGCCACATCACCACATATGCAAGTTGTTGTGCCATTAACCAAACCAAGTTTCAGCAGCAGGAGCCTTCGTCAATCA…
>contig-100_548 length_5413 read_count_1266
CTGGGCTTTGGCACATCTCGCGTACGGATCAGAAGAAGAATTGGATTTGTTGGCTGCAAGTCCCCCATCACGGGGGGAGACGCGCGCTGACCGTCTCGGGTGGAGCCTTGGCTGGGCTTTGGCGGCGTTTGAAACACGGCATGGACTCAGAAAACGGATTTCAATCTTCAGCCGAGTCCCTGGCTGACCGCCTGAATAGGCTGGCCGTGCGGCGGCAGCAGGCCGCGCAGTGGCAGTCGCCCGCCGCCTCCTTCTCGTCAGAAGACGAAGCCGACCATGACACCGGCATGCCTCTGCCGCGCAGCGCAATGCAGGCCTTGAAGGACCTCCTGCAGCATCGTGGTGCCGTCTTACAGCCTGCAGACAGCGAGGCGGGGTCAGCTGTGGTGGCGGAGCCCC…
>contig-100_549 length_5412 read_count_572
ATCGTTGTCTTGGGTACTCCTACTTGGCCAAGGAACAGCAGCTGTGCACCGCTGGTATGTTCCTGTGATCAAAATCTTGAGTGCACGCCTGGTTCCAGTGGCGGGGGTGTTTGCGCAACATGTTCAAAGCAATCACCAAGAAAAGTGCCAACCGCCCTGGTGCGGATTCCAAGGGCACGCTCACGGCACTGTGGAGCAAGGCTGGCGGAAAGGCGGACAACACAGAGGCTCCACGCAACGAAGACAAGACACCCGAGCCCTCGCAAGCCCAGTTCACGCCAGCAGCGGGAGCCAGGGACCGCAATGCTGACACGGCAGCAGCGCCGACGACAGGCGGCGACGTGGCTATTGCAGCTGCCCCGGAACCTTCGCCAGAGCCTGCCGCTGCTGCCCAGGTGG…
>contig-100_550 length_5405 read_count_841
CTGCAAACTGATTCTTCATGAGTGCTCCCCACGCATAGCGCAGGAAGTCAATATAGGAAAACCACTTCCAATAGTTGGGAATGTCGGCCCAGCGAATGAGGAGGCCGGCGAAGAAGAGAAGGGCGGTGACATAGGCCGGCAATGCGGCATTGGCGACATCCATGTTTGGGGAAAGAGCTGCGATTGTGTAGGCCAGCACTGCAGGATTGGGAGGGCCAGCGCAGGTGCAGGTGCTGAGCAGACATTTTGCAGCCATGCCATGATCGAAGAAGTACAAGCTTGTCTCAACTTGACCTCAGGCATGCATCGCGTTGCAAGCAGGCGTTGCCCAATCTAGTGGTGTTCCGTCATGCCCAAATGAACGCATGCACTCACCAATGCCGGTAGCCAAGGTCACCA…
>contig-100_551 length_5404 read_count_4041
GGGGACTTCAGTGGGGCGAGGGTAACTTTTTATTGATTCTCAAGTACTGTAAGCGTTTCGTGCACTGTAGTCAGAGTCGCTCTGCTTGGCTTCAAGGTGCTGCAGCTTGAGAAGGCTCTGGGCAGGGGGACTTCAGTGGGGCGAGTGCCTACCTAGGCAGAAACAGGAGGATGGGGGACTTCAACATTGCGCTGCGCCTTAAATACGAACAGCAATGCCCCGACTGCGGGCAGAGCGACTTTGTGGAGGACCACGCCAGTGGCGACCTCGTGTGCCGGAACTGCGGTGTGGTTGTGGAGGCGCACGTGATTGATGAGCGGTCAGAGTGGCGAACCTTTGCTGACAAGGATGGTGGTGGTGGTGCAGATCCCAACCGCGTCGGCGGGCCTGTCAACCATC…
>contig-100_552 length_5404 read_count_2884
CGGCGCCTCATTTTGCACGCCCGGGGAACCGTATCCATGTATAAAGTCACCAAGCAAGCTGAAGATAGCGTGGAGCTGGACTTTTCCGCGCTTCCGAAAAGGCTGGAGAGCCGGCGCCTCATTTTGCACGCCCGGGTACGGCGCGCCCGGAACCGTAGCCAGAGTTATGCATTGTTGAGTCTTCCGGCAGCACCGGGATCGGGATTGCGAGATAAAGGGAATAAACCCCAGGGCGGCAATGCCGCTAGACAGCCCCCGCTTCCGCCGCTGAGCGCAGAGCCTGGCCAATGTGCTGAACGTCATCAAGCGGCGACTCAACCAGCTGCAGAACGAGGCCTTTACAAAACAAGATTTGGAACACAACAAGCATGTGTTGGACGATATCGACAGCCGCTGGAG…
>contig-100_553 length_5402 read_count_2926
CTTTTTCCTGATCCGTCCATGGCAGGCTTGTGTGGGGGCGTGGGGTTTGCAGCGTCCCACGCCATCTGCTCTCCCACCCACACAGCCTCTGGCAAGCGGTATATAGAGACATGCCACAATATGCGTATTGCCGGGGGTGGCAGCAAGCTGCTAAGTATCCCAGCCATGCGCCTGGCTGGCACCCGAGTCGGCTGGAGGAGGCTTTCCCGGGCGTCGCGCGCTGCCAAGGGCAGCGCGACAGGTCCTGCTGAATTTCTGATGAGCGAAGCCGAGCGCTTTGTGCGGGAAATGTCGCAAGAGGAGCAACCAGTGGCGCCCACCGCCCCTGCCAAGCTTGAAGCGCAGCTTGTTGAGCTGCGCAACCAGGCGACGGAGCTCAGCAGCAAGATAGATGACCTG…
>contig-100_554 length_5401 read_count_2733
ACTGATGCACAGCCAAACGCCGGGGACAGCAGCGAGCAGGGCCTGCTGGCCCGTATCAAGGCGATGGCATCCGACCGCATCTACACCACCATCATTGGTGTGGGCCTTGACTTCAACAGTCAGCTGGTTGAACGCATCAGCCAGGTGCGGGGTGCGCTCTACTATAGCGTGCACACCCCGGGCGACTTCAAGCGACGCCTGGTGGACGAGTTTGACTACTCGGTTACGTGAGTTGGGCTGTGGATTGGGGGTAGAGCATGGTGGGTCTCTGGCGGCACCTCATCCAGGCATGAGGTGGTATAGGATGACCAGAATGTCGATACTGTTCTGTTGTTCCGATGAATGAGTTGACGACTGTCGAGCACTGCATGAACTGGCTGACATGATAAAGATACAGTT…
>contig-100_555 length_5397 read_count_2245
CCAGCATCATCCAGCACCGCCTCTGGCGCCAACCAGGGCTCGTGTATGTACTTGGCGGGCAAGCGAGCCAGCACAGGGAGCCAGCGCCGCACGTAGTTGCCGTCTGGGTCAAAGCGCTTGGCCTCGCTGTGGTGGTCTATCGTGTAGCTGAACTCGTGCGCGTCTGCCATGCAGCCAGCCACGTACTGCCAGCCCAACGCGTCGCATTCCAGGTCAGCATCTAGCAGCGCGTCCCAGTAGTGTTTCAGACCCCACTGCCATGGCAGCAGCAGGTTCTTGACCATGAATGAGGCTGCCACCACGCGCATGCGGTTGTGCATCCAACCCGTGCCCCACAGCTCACGCATCGCCGCATCAACAAGGGGGTAGCCAGTGCGCCCCTGGCGCCACGCCTTGAAA…
>contig-100_556 length_5394 read_count_2714
CTGCTGCTGCTGGGGGCATTGCTGCCTTGCTGCCGCTGCTGCTGCCGCTGCTGGGGGTGTTACTGTTGCCGCTACTGCTGCAGCTGCCGCTGCTGCTCTTCCTGCCTGCCTTGTTGCTTGATCAGGCAGGCAGCTTCTGCCGCTACTTGGGGTTGGCAGTAGGTTTTCTGGGTGTTCTGTGGTGACCTTGCCTTAGTGCCACTGGCGTTCATGCCAGCTTGTGGATCTCACCACAGCACAAGGTTTTTCTGTAGTGACACCCCGCTAGCGCAGACGGTTGCTAATAGGGAGCCACAGATACCTGCCGCTCTATCGTTCCACCTTAGCTTACCCATGCATATGTAACGCTTTTTGTATGGCATGTATACCGCTTTTGCAACGCAGCCTGCCCATGCAGAT…
>contig-100_557 length_5390 read_count_1966
AGAAGGTGGCACCAGAAGAGCTCAACCGTGACGCCAACGTTAGACTCATGAATTAAACTATCAGAAGCTGTATAGTGACGGTAGAAGTTCACAGATGCGTGCCCAACACACAATCTCGCTTCCCAGCTTCTCAGCTTCGGGGCCTCTGCGGCAACCCCACATTCGCGGCTCGGTACCGCACATGTACCAAAGCCGCCGTCGGCTGGTTGCGTCCAGCAGTCCAGCAGAGCAGGGTGACGGCGCCAAGGCCGACAGTCGCGCCGGCCGTGGAGACAAAGCTCAGGGCAGCCTGGGCTTGCTGCTTGGACAGGCCAGCTCAGCAGCCCACAGGTTTTGGACCAGCGTGACACAGCCCCGCAAAGCTGCAGCATCCACCCACACAAATGCGGAGGCGGAGGC…
>contig-100_558 length_5387 read_count_9849
CCACATCGGCCCGCGCTGTTACTGTGAAGCCGGCGCGCTGCACGCGAAGGCCACGCTGCTGCACTCCTCGTGGCGGCGCCAACACCCCAGCCGGGCGAGCGCTGCACCACGGCCCCCAGCAGGCTGACATATGCTGCCTGAGGGCCGATGGGGCCAAGCAGAGGGCCATAGCGCGGGTGTGGTGTGGAGGTGTGCTGCTTCAAGGCCCCGGCTCACAGTTGGAGCATAACGCTGCTAGAGAATTACAGCAGCAACGACGCGGATGGCGCCTGAATATATAAAGGACAGTCACAAGCCGACGAATCAGCAGTCATCTTTTGGGTTCAGCTGCTCTGCCTTCTTCTTCCAGCACCTCCGACTTAGTGAAACCGGGCTCCAGTACTATGGATTATATCCGCA…
>contig-100_559 length_5385 read_count_1249
GTTTGGGCCCGTTTGGACAACGGCAGCACCCGGTGCATAACTCTTCGGCGAATGAAAGACGGGCAGTATGTGGCAGGGGGCACCGTGAGAGGAGCCTTGAGCAGCCGAGAGGTTTGACCAGTGATGGAGGAGGCTCCACAGCCACCGGGGCAGGAGCCGGAAAATTCCGCCAACCAGCAGCCTGAGGCCAACCTGAAGCAGGAGGATGAAGAGCAACAGCAGCAGGGGGAGCCAGGCCCATTGCACGCCCAGGAGCAGGGCAGGGCTCGGGGGCCGCTGCCGCCACGCTTGGCGCTCCTGGAGTCGCCGGTACTTATGTTGACGGGCCAGCAAGTGGAGCCATCGCCTTCCACGAGCCTAATGCCGTACCCGGTGCCGCTGTTCCAGCCTGCTGGGGGG…
>contig-100_560 length_5383 read_count_4065
CGCGGGAACCCTGGCGGCTGGCCTACTGGTTGAAGCAGGCGGTTGCTGGGCTGTATGCTCAAAGAAGGCATGTCTGCATCCCCTGATCGCCGGTTGGGGCTGAAGTCCAGGCCCGACTCGGACGCCCAGGGGCGCCTGTTTGACGGAATGTACAGCAAGTATATGTGTTGGACAGCCACGGCTGAAATCGATATGTGTCTATTTGTTGCTGCTGGTGCAATATGCCTTGTTGGCCCCATCTTGTGCCCTGCTGGCTATTTCATGGCAATGCCCTGCAAGCGGTTCCCATGGCTGGTTCTTAGTTTTAAAAGTTAGGGATGGATAATGACGCCCAATCACTTTATACTCAGAGTGCAAACCGTGTCTAAACAGTTTGTTTATTGTTTGTATGGTGCCGTG…
>contig-100_561 length_5382 read_count_509
CCGCCCATCCTTACCTGAACAAGCAGGCGGACGTGCGGCGCTTGACTTTCACTCAGGAAAGCAGTCTTTTTGTTCCATTCCACAGCGCTTCGACCGCTAACTCACCAGTCTCGGAAAGCGCAGGAGACACCCGAGCAGCGACAGGGATGCAACACTCGAAAAGTTCGCAGTCACGGGATGCAAAGCTTATCAGAGGCCGTAGCGCTCAAACCCTTTCAACATGCCAAGCCGGCGCAACGGCAGCGGCGGCGGCGGCAGCACCATGGTTGCGGCAGCGCCGACGTACCTCTGGCACCTCGCCTTGCGCCATAAGCAGCACCAGTGGAACCAACACCAGCGCACCTCAACTACAGTCACTACAATTGCAGCATGCCGGCAGCGCCGCCAAGCTGCATACGG…
>contig-100_562 length_5371 read_count_1052
ATAAGCACAACCGTCCGTCGCACCGAAAAAGCCGGCGCTTGAGGCTTTACTGATAGATATCGCTGCAGCTTATCAGGGTTATCCCTCCCGTCACAGTCAAAGGGCTCGACCTCTGTCAGAGACGTTTGTACGGCTTCCTTGGTTTTGCTGTGGAGCGATGCCGCCACGCCAGGAACCTGCTGCTGGTGTGAGGGGCCATGCCGTCATTTCGTTGGCTGCTGAAATGGAGGCAAGGCTGCAGAGGCTGCCCTCCTCTTTTGAAGAAAGCAGCGGGACGTGGAAGCTGGCGTTCCAGCTGGGCAATGCTGCAACGGACGAGCCTCTCACTGGCGAAGCAGCGAGAGCGCTGGTCAGCCTGATGGGTGCCATTGCGCGCATGCCGGCGCTGGTGCAGCAAGC…
>contig-100_563 length_5369 read_count_1042
TTTTTTTCGTGCGGGCAGCCCTTACACAACTGAACAGTGCATTGAGCGAGCTTGAGAAGCTCGAGCTTCTAAATTGCCACAAAAATGGCAGTTGCAAGGCGATGGTGCAAGGGCCAAAACTAGGGAAGCGGCATGCCAGGTGTGTCGTTATGCGGAAACAAAAGTAGAGTTGCATATCACAGATATGTAAGTTAGGCAAGTTGGATGCCAGAGACTGTCATGGTGCTGGATTGTGTGCTGGTTATCAAAACAGTAAAGTCCCTTTTGGACCTGGCAGCGATTACTCCCTAAATGGGATTGTCCCTGATTCTCGAACGTGCCTCACACGCAGCGGCATGCCCGCGACACCCTGTGTATTGAGCACTGTCAGCGGCATACAAACAACATTCAAGCGAGCCT…
>contig-100_564 length_5354 read_count_115
CCGAAGTATTGATTGGGGAGCACATGGTGGAGGAAGGAAAGGCGGCCTAACAGGCCGATCGCTCCCTCCGTGGTTGATGTTGTCTCGAGCCCACTACAATACTTCGGTTGCAGATTGCACATCGACCCAGAATATGTTGTGATGGCGCTGCAAGGGTGGCCCTCAGCGCCCAACGACGCCGCTCGCTGGCATATATAGGTATACCGCCAATTCCCTGGCAGGTTCTGCCACCATTGGCTGGCAGCGCTAAGCTGTGTTGTCGGCTTGCCCGTCTCTTCGTGTTTTACTCCTTGATTGTGTTGTAATCATTGTTTGCGTTACTGACATCACTACATATCAGGCGAGTGCACGAAGCACCTTTAAATATTTGTTCAGGGCTAACAATCAACGCTAGCAGGC…
>contig-100_565 length_5352 read_count_4327
CTGGTCCAGCACGTGTGGCGGCAGTGCGCTGGGCCCGCTGCGCTCTACCAGCTGCATCAGCTCCCGGTGGACAGCGGGGGAGGACACCACCAGCACACGGGCACCTGCGGCAGCGGAAATCCAACACACACAAACGCGGGTGGGGGTGCTACCAACACACAGGCGTCTGTGGCGGGGAAATGCAACACACAAGCATGTGTTGCTCATCTTTTGGCTGGAATGCGAAGATTGCTACGCGAGGCTGTGGACGGCCAAAGGGAAGGGAGAGGGGAATGGGATGGGCAGCCACTGGCGACACTAAGCTACAAAACGCTTACAAGGCTGCACCCGAGGCAGTATTTTTGCAATAGCATGATGGCCCTTGACCCAAAGTGTACATTGCAAGATGCCAGAGGGCCG…
>contig-100_566 length_5351 read_count_59029
AGCCAGAGCTTTGAGGACGACGCCTCTTCTGACTTGAAGGCTGCTGTTGAGCGTGACTTTGGCAGCGAGGAGGAGTTCCGGGCGGCATTTGAGAGCGCTGCCGTGCCCATCTTTGGCAGCGGCTGGGCCTGGGTGATTGTGGATCCTGACACCAAGGAGCTCAAGATCACCACCACTGCCAACCAGGTGCGGTAGCAACGACACACCCACACCCATGCAGACGGGCCGCTCTTTGTTTCAACATTGAGATGTCAGAAATGTTTCCACAGAGCTTCATTCACTTGGCCACTAATTTACCACCACCCGCTGGCGGTCCACCCATGCATTGCAGGACAACCCGCTGATGAACCTGCCCATTCCTTCCACCGGTGCCACCCCCACCATCAAGGGCCTGCCCAT…
>contig-100_567 length_5350 read_count_2709
AACTCGAAGCCCAGCCCATTGCCTGTTGTAACACCAATCATGTCCAGAAGGCCCTTGCCTGCAATCCCCTCAATAACCAGCAGCAGGATGAAGCCAATCATAGCCGCACGGCTGTTCAGTGTCTCCGCATTATCGACAAAGCCAAAGCTGGAGGGCACCGCCACAGGCTTGGCAGGCGGAAGCGTGACGCCCTGTGGTGGCTTGACAGCTGCCTGTGTGTGCACCGGCCGCGCGCGGCCGCGAGGCGCTGGCGCTTGCCGTGGCGCCGCAACACTGCAGCAGCCATACTTGGGTTGAAGGCGTCGGCCAGCCACACAAACCACAGATACGGTGAGGAACAGGGGCTCTGGCCGCTGTTGAGTGGTGGAGTCGAGGGTTCAGCAGGCGGGCCGTTCATGG…
>contig-100_568 length_5346 read_count_1701
GATGAGCGATGCAATGCTGAAGAGGCGGGAGCAGGAGCGCTTGCAGCAAAAAGCGGTCTACATTGCGGCGCAACGACGGCAGGCAGAGCTGAATGCCACCGTGGAGGACACAGAGCTGCCAAATGCCGATGAGGCGCCGCCAGTGCCCTCCCAGGTTGCCACGGGTCGCCTGCCGCTGCACCAGCAGGCTGTGCTGTTGGAGGCCTGGCAGTTTGTGAGCAGGTTTGGTGTGCCGCTGCTGCACTTCACAGAGGGCGAGCAGCTGCCCACCCTGCAGCAGCTGGAGTGTGCACTGCTAGGAGAGGCGCCGCCACCCCGCCCAGTGGAGGAGGAGCAGCCTCTGTCACCAACCATGTCAGCTGCAGAGGGCGGAGATGGTCAGCAGCCGCAGGCCCCACC…
>contig-100_569 length_5340 read_count_2545
TGCTGCCATCGCATGTTGTGTGGGTTCGGATAGACTTCATAGATCCTTTTCTCCTCGTTTTTTGGTTCGCTTCGTTTTCTGGGACACCACGATTGGATCCCGCCCCGCCCTTAGAGTCTTCCTGGCCCTGTTAGCCCACAGCAGCACTTACCACTGATCAACTCATGGCGCCACGTACTCGCCGAGGCCGCGCTGCTGCAGCAATGGCCAGCACTGGCCACGCCGGCGCTGGCCCATCATCAGTGGTCGCCGCTGCGGCTCCCAGCTTCACCTCCCTGCCAGACAACCTCAAGATTCGAATTTATAAAATGATGAAGCTGACAACGAGGCACCAGGGCTGCCCGATGGTGTCGCGTGAGTGGCACCGCCTAGTGCACTCCCCTGAGCTGCTGCGGTGCA…
>contig-100_570 length_5336 read_count_2382
CCAGGTACCCATTCTCAACAGCTGAGGAGTCATTAACGTGAAGGTTATCGGGGCAGCGGGTCTGCATTATTCGTCAGAGTAGCGGTTGGTTGTCGCAGCCGGGCCCAGGTACCCATTCTCAACAGCTGAGCCCCGTTTCCTGATGGCCGGTTAAGGAACGCTGCTAGAAGTGGTTGGGCAAGTCTGTACGGTTGGCTGCGGCCTACACGCGGCGCGGCCCCTGCCGCAACAAGATCCATTGGCAGTTGCGCGAAGCGGCACAATGCTTGCTATCCGTGCAGCTTGTGCCCGACAACGCTATTTGGCAGCCTTGATGGCAGTTTTGGCCTTGGTCGGCAGTACGCAGGCGGCTGTGGACCTGGGGGACGTCGGCGGCAGCGGTGGCGGCGGCAGTCGTGC…
>contig-100_571 length_5335 read_count_1874
AGGAGCGTGCGGAGCGGCAGAAAGCGAAGAAGGCCGCCAGGAAGCAGAAGGCAGCAGCCAAGAAGCAGCAGCAGGCAGCAGCAGAGGAAGAGGAGCGCAAGCGGCAGGAGGCGCAAGCGGAGGAGGAGGCAGACCCCAAGGGCTCTCCCCCTGGCAGGAAGGCGGCGGACAAGGCGGCTCCCGGCATTAGCGACCCCGCCAGCACACTGGGATCTTGTGGCGGCAGCAGCGACAGCGAAGAGGCTGCTGAGCGTGCTGTAAGTGCTGCCGCTGAGGCGCTGGGAGCTGCCAACCTGGATGATGGAGAACAGCAGGCAGCCACACAGACCGGCAGCGGCACCAGCAGCAGCAGCCCCACTTCATCTGCCGCGGTCCAGTCGCAGAGGCGGCAGAAGCAGC…
>contig-100_572 length_5331 read_count_1384
CACCGCCTCCCCCGCCACCGCCCCGCGGCCAGGCGGCCAAGCAGGCAGCAGCACAGCAGGCAGCTGCGGCAGCTGCCAACGCTGCCAATGGCGGCAGTGAGGGTGGTGCTGCAGGCCAGACCGCCGCAGGTGCCAGCCCAATGGAGCAGTATGGAACGGGCATGCAGCCTGCGGGCGTCAAGCGCAAGCCTGGCAGGCCGCGCATCCACCCGCCCAAAGACCCCAAGCAGCCGCAGCAGGAGAATACGCCAGCATCAATGGACGGCGGCGCCTCTGCCGCTGATGCCTTGGTGGCCATGACTGGGGATACAGCACCCACGCCGGGATTAGAGCTGGCAGCCACGCCAGCGACAGGTGCCGCCCCAAATACAACGCCTGGTGCAGCTCAAGCTGCAGAGG…
>contig-100_573 length_5331 read_count_1755
CAGGCAGGTTCTGATCGTCCCATCTCTTGCCTGCCCCTTTGGGGAAATGTGTGTGAGGCAGTAAAGCAAATGTGCATGTTACTTGCAGTCAAAGGTAATCAGTGAATAATAAAGCAAAAATTTAAGAGCAGATTGTGGTATGAGAAAGGCTGATTGCTTGATTGCTTCAACATGATCAATCAGGTAAAAGGAAGGGACAAGTTGGGAATGGTGGAGTAGGTAATACAGCCTGTACAAGTAACATGGGCAAGGGATGGGAAAAAATGCAAAGCAGATAAGCAGTGATGGCCCATGCACCCGTGGTTGCCGAGGATGCCGGCGATATACCACTGGTGAAAGGGAGCGTTGAAACAAGCTTTCCTAAAGGCAGCTTTGAGGCTAGCCAGATCCTCTAGCAAT…
>contig-100_574 length_5330 read_count_436
TCTTGAAGCTGGCCATCCCACATGAATCCGCAATGAAATGCGGCTGCCCGCGGGTGCCAGCGGCAAAAGCGCCGCCGCTTGTGCCGCTTCCAGCCACAGTGTCAATCAGAAAGTGCCAACCACACCGCGTGCCAACTACACTTGTGACAGAGCCAGCCAGCGTCTGCACCTGTGCTGTTGCTGCTGAAGGACTGTTATCCTACAACATTGCGGGTATTGAAGAGTCCATGTGGGCAGAAGCTCAACAGTGTGTGGCAGAGGGACACCCCCTGGACCTGCCGCACCAGCTGCAGCCACAGACATAGGCACGAGTACAACCACAGGTACAACCACAAGCGAAGCGTAGACAGCAGGGATCGTTGCTTACCCAAATCCAAGACCTGGTGCGGACAATGTTGC…
>contig-100_575 length_5328 read_count_1523
GTTCGGAATGTACCCCCGCACCTTATACGAAACATCATTATCACACGCTGTTGAGGTCGGAGAAGCAGGGGTTGGACTGCACATAATGCTCCTCACCGCTGTGGACTCGCAGGGACGCGTCGTGCTGGCAGCTCAGGCCTTCAGGACGGATGAAGTTCAAACCACCGAACTGTTGGTGGCCTGTGACACTTGCGTCGCAGGCTATGCTGTGGGCGGTGACGGCAATGTGAAGCTGGAGTGGCAGCACCCACCTCCCATCCGCAGCAGCAGGGTATTGCATGCTGCACCCTTGGGCAAAGGTGCCTTCCTGATGATCATTGCACATGCTCATGGTGACGGGCAGCCAGCTTATACAGCTCTTGTGACCCAAAATGGCGGCGGGTGGCAGCGCAGCGCTGA…
>contig-100_576 length_5327 read_count_1253
CCTGCAGCTCCAGCTGTTGCTCCTCCACGCGCTTCACCACGCCCTTCAGCAGCCACACACCCTGCTGCACCAGCTTGCGGGCCGCATACTCCCGCAGCCGCGAGTCAAAAGAGCCCAGCAGCTCATTAGCTTCAATTAGAGTGATCCGCATGTCTCGAGCCCTGCTGGGGTCAATCTTTCGCAGATCCTTGTTGATGAAGTCTGCCAGCTCTCCAGCAAACTCAACACCAGTGGGCCCGCCGCCCACCACAACCACGTGCAGCAGTCGGTCTCGATCAGAAGGACTCCGCCCGGGTATGTTGGCCTTGTTCCAGTTGGCCACCAGGTCGCTGCGGATGGCGGTGGAGTGGGCGGCATCCCTGCACCAGTGCAAATGGTTTTCAGATGAAGGCATGTTGA…
>contig-100_577 length_5323 read_count_1724
TCCCTGGTGCTGGTACTGGTACTGGTACTGGTACTGGTACTGGTACTGGTACTGGTACTGGTACTGGTACTGCGGCAGTTGGGGCCTGCTGCTGGCAGAAGCCCACCACCTCACTGCACTGCTGCCAGACAAGACAAACTGAAGACCCCCCACCACCCGCTTGCCCCGTCCCGTTTGCGGCCCTCCAGGCTCTTGCGCCCCCTGACTGGCCCGCATGCACTGCTCACCTGCAGGCCGCCGATGTGAGCGAAGCGCGTGTCGGGAACCTCGGGAGCCAGGCCGCGCAGCACAGCGGGCCCAAGCCTCGCCACCGCCGCCTCAAAGTGCGCCGCCGTGACACGCAGGCCCGACAGGAACCCTGGGCTGTCCACCTCGCCCAGCCGTCCTGCAGCCTCGGCG…
>contig-100_578 length_5320 read_count_864
ATTGTGTTGGCTGGTGGTTCTGACAGGAGCATTGCTCACTCGAGAGCACAACGTCCCTAGTAGGCGCAGCATTCTCAGCACATGAACCAATTTTGATGTTTCGCAGCCGGATCAATGTGTAATGGTCAGTTCATCGCAATTCACAAGGCCTATGTCCAAAAAGGCAAAGCGTAAGGCGGGCTCGAAGCCGGCGTGGCCCGCTGCCGCAGCTCCAAGGGTCAAATGCGGCATCGGAAAGGCAAAAGGGAAACAGAAGCTACCAAAGGCAGTTGCAGCGGCGGCGCAGGGGAAGGCTAAGCAAGCCAGCACTGCTGCTGCAAAGAGGAAGCCTTGGTTCAAAAAGGCGCAGGCAAAGAAGAAGAAAAGGCAGCAGGGCACGTCGCAAAGTGAACAGGCTGC…
>contig-100_579 length_5319 read_count_8973
GCGGCCGTGGCCACGCTCGGCAGTGGAACGCACCCACAGCAGACCAGGTTGCTGCCATCATGCCTGGCGATAGCACCACTGCTTTTAACCCGCGAGAGGATGGCATCCTGGCATCCCCCTTATCCAACGACGGAAGCCGAGGGAGGCGCCCAACGACCTGCAGGAGGAGCAGGGGGCAGAGCAGCATGAGGAGGAGGAATACACAACCCCGGTTGTGGATGCAGGCGTAAAGGCGGCGCGTGCGTGGCGCTCCGGTGGGCCGCCTATCTGTGCGGCCCCGAGGCGGGAGAGCGCTACTGCTTGCGCCTCCTGTTGCTGCACGTGCCCGGCGCCACGTCATGGGAGCACTTACGCACAGTGCCCACCCCCGACGGCCCTGTCGTGTGTGCCACCTTCCGT…
>contig-100_580 length_5316 read_count_1130
GGAGGCTCAATTGTTGGGTTTGAACAGCACTGGCGCCAGCTCATCGCCCGCCGGCCAGCCGTGTGCTGCCGAGGCATCCCGCAACCGGCTGCTCATCTCCCCTAAAAATATTTTTGGCCAACAACTCTCGTATTTCTAGTGTAACTGCAAGGCACAGCATCTGCTGCCACAGGCTACGGTGGGGGCAGGTTAAACAACAAGAAGGACAGCAGAGAAGCAAGCCAGACGAGACCAACAGGGCGAAGGTGCAAAACTACAGGTGAAAGCGAGAGCAGCAGGACATGCAGAACACGAAGTTGGGTATAAATACAAGCAAACAAAGTTTCGTAGCATGTGGCATGTGTTTTAACAGGCTACCGAGGGTGGCCCTGAGGTGTGTGGCAGGATAGTGTTCAAGGG…
>contig-100_581 length_5314 read_count_2423
CCAAGGGAAGGTTCCTATGAGCGGCACATCGGCCAGCATCTCTCCAGCTAGCTCCCGTGACAGCGCCACATCAGCAAGCTTAGCGGTACCACCGCTCGTCAGGAGTACCTGCATCACATGAACAGTATATGTACTATGCACTACGACTGCTGTACGCGACATATGTAGCTAACAAAAACGAGGAAGTCATGATGTGCTTCAAACAAGGCGCCTATGCCATGCTGCAGAGGGCAACGAAAGGCACGCTTAAACATGCGACAGTGCCGCTATTGACGCTGCGGCCAAGGCCACCAGAGCACTCACGTTTGAGCTCTTCACATCCATGTGCACGAAGCCCTGCAGGGAAAAGAAGGCGATGGATGGATTGTCGTGCATTGGCAGGGAGGAGAAAGTGTTTGC…
>contig-100_582 length_5308 read_count_2032
GGTCCTTCCACATACTGCTGGGGCCCAACGGTTGCGGCAAATCCACGTTGCTTCGAGTGCTGGCCGGGCTGTTTCAACCTGATGCAGGCAGCGTGCATGTGGATGGGCCCTGCGGCTTTGTGTTCCAGAACCCCGACCATCAGGTGGTGATGCCCACCACGGCGGCTGACGTGGCATTTGGGCTGGGCAGGCACAGCCTGGCTCCTGCTGCGGTACAGGCGTTGGTATCCCACTCCCTGGCGCGGGTGGGGCTGCAGGGGTTTGAGGAGCGCCCCACCAGCAGCCTCAGCGGTGGGCAGAAGCAGCGGGTTGCCATTGCGGGGGCTCTGGCGGAGTGCCCAAAGGTGGGTGGTGTGATGCTCTGTGCGCTGCGTGTGCATATGGGCGACTAAAGTGTAC…
>contig-100_583 length_5307 read_count_1678
GAGTTGGAGTCGCGGGGCATCTGGGACTTTGACCGCCTATGTGAGCCGTGGATTACAGACGAGGTGCTGTGTGATGTGTTTGGCCCTGAATTGGCGCCCGAAGTGGCGGCACGGTACCTGCAGGAGCAGGCGGGGGGGCGGTACCGCTTCAGGCAGCAGTACTGCAGCGAGCGAGCCATCGCGGCGGCCCCCATTCAGCGCTGGCTACCCGCCGACGCCGCCCCCGGTGGCCCCGAGGGTGTGCGGCGGGGCCTGCTGTCCCTCAGGCAGAATGTGGTACTGCTGCGGGACCCTGAGGACTCCAACGCTTTCTACCCGGTGGGTGGCGCCATCTGCTGGCCAGTGCCGTGTGGGGTGATGCGGGTCCTGCGGGAGGCCCTGCCTGCTTGCGGCGTCTAC…
>contig-100_584 length_5307 read_count_1947
ACGCACGCACCCACAGACATACAGACACGCGTGCACACACACTTATCCCACAGCGCTTCACGTGTGTGGGATGGTGGTTGGACGTGCCCCCACCTGGAATGTAGAATGCCGTGTTTTTGTGTGCGTGTGCATGAGCAAAATGACGAAGCCAGTGGGCAAGGGGATGATGAGGCGAGTTGAAGGCGTGGGCAATGGAACGCGCACAAAGGCGTCGTGCATGCTGCTCACGGAACAACCAAGCAGTTTGGCCGTCAACAAGCCAGATCAAAATGAAAGCATCTCACATCGCCCTCCACACCTTACACAAAGGCAACAACAACAGTTACATCGCAAGCGAAAGTGCTAAAATACATGATGTCACACGGCAAGCCATCAGATACCGCAACTCAGTCCAACACC…
>contig-100_585 length_5306 read_count_738
GGTAGTCAGCCAGGCTCGTCCTGGCAAACCTCTCGCAAAAGATGGCCTCTGCCGCAGCCAGCCAAGCGGTAATGCTTGTCCACGCCTGACCAGACGCCTTGAGGTACAACCCGCGTGCGGCTATGCGGTCCAGGCGATAACAGAGGTAGAAGGGGTGGGTCAGCAGGGTGGCTTTCACGTCTGACACCTGTGGCCAGACGAGAGGGAAGAACAAGGGAGGCATTTGTTGCACGGACTATCCCGGACAAAAACAGTGACACAGAACATGTAGCAGGGATGAGTGATTGCCGCAGGCCTCGATGCAAGCCGACTGGTGGCGACATCTGTTGCTCAAGTTTTAAAGCCTCCATGGCACCCACCCACCACTCCTTCATCCACAACCACGGCCAGGCAGGTGCA…
>contig-100_586 length_5303 read_count_2595
GTCGGATGAGAACGCTCAATAAGAACTGCAACGCCTACAAGTATGTCACACTTATGTTACAGCCTCACTTCTAGCAACCCAGCATACGGCTCAGAAAACTGCAGCCCGTGATCCTGAAGCCAGCGCCGCACCGCTGCCGGCAGGCGGGCGGGCACCTTACCGTGCGTGCCGCGCCCCACCACCAACCGAAGCTGTTTGGACTTGGCGCCGGTCTGCAAGCTGGGCACCAGGCTCTCCAGCTGCTGCAGAGCTTCAGAGACATGCAAGCCATGCAGATCCAGGGTAGGCACTCCGTCGCCCCTGCTGACAACCGCGCCGCTGACGGGGTTGCGCCGCGCAAACAGCTCGCTGGCAGCCGCTTGGTGGGATGCATGCATTTGCTCTCCGTGCCAGCGACCC…
>contig-100_587 length_5303 read_count_1734
TGCGATAAACTTCAGGAAGAGCTCTCTTGGGTAAGGGAATGTGGTGTAGCCAGGAGCCATGTGCCCTGCAAAGAAGCGATCTGCCATCTCCAAATCCTGCAGGGTCCAGCGCCGTGCCACAAAGTTGTCCAGGATGTACCGAATTCCAAAGGACACCAGGCGCGTGTCCTCTCGATCCTTGTTATACCCCTGGCGGAATTCGCCATACGCAACCATCTTGGTGCTGGAGGGATACTGTAAGTAGTGAGTGGTCTTGTAGCTGTCGGTCAGGACGGCAATGGGAAGGTAGCTGCTGAGCAGTTGCGGCAACGCAGCAGTGGCAGCGGCGGGAGCGCTGGCCTGCGCCCTGGCCGGCGTGGGCTGCTGCGGGCGCATCTTGCGAACGGGCGGTGACCGGTG…
>contig-100_588 length_5297 read_count_18
CACCCGCAGAGGCACACACCGCTGCCGCCTTGTGGGCGATGGCGGTCAGCGCGGTCACCGCCATTGCTCGCTGCTGCTCGTTGCTGGGAGGGCGCTCCCACAGCACCGAGAAGTGCGCGGACAGTCGCGTCAGCATCTGGTCTGCCAGCTTCTGCACGCCCGCAAACAGCGCTGTCACCATGGTCCGCAGCTCTCCGTGCATGCGCCTGCTGGCATCCACAAACATGGAGCCCTGCTTGCGCTCCACATGGGCGCGCATGTAGCGACGCATGCGGTCATACTGGCCGTCCCCACTTCAGCCGCACAGTGCTGGTAGGAGTCGCTCATGTGCTCCTTCACCGTAGGCTTGATGACGTCCCGAGACAGGTCCCGCTGCTTCTCCCCCACCGGGCCCATCAG…
>contig-100_589 length_5297 read_count_5523
CAGGTCGATCCTATTTGCACTGTCTTTCTTCCATGCTGCACTTTTGGAGCGCAAAAAGTTTGGTGTGGGCAACCTTCCAGGTGCTCGCAGCGGCATTGGCTGGAATATGAACTATCCATGGTCGACAAATGATCTTTTGTGCTGTGCACAGCTGTCAGCTAGTTACTTGGAACAATGCAGCAAAGTGCCTTGGGAGGATCTTTGCTACATGTGTGGGGAGATTATGTATGGAGGCCACATCGTTGATAATTGGGACCGCCGTCTTGCCAATGCATACTTGCACACGTATATGAATGAGGGACTTCTAGAAGGCATGCAACTTTTCCCTGGCTTCTATCTACCACCAACCACCATGTCACACTCACAGGTTCTCGAGTATGTTGAGGAACACATGCCTGT…
>contig-100_590 length_5295 read_count_2280
AGCCGACAGCACCTAGGCCAGACATTCCGCATACATTCTGCGTCGAGGGCCATGGGGCCCAGAAAGCCCCGCCTGCTGCTTCCAGATGAGCCTGACAGTGGAAGCGCCACCGCCCATCCCCAGCCGACAGCACCTAGGCCAGATGATATACGGGCCGCTGCAGCAGCAGCAGCCCGTTCATTGCAGGCTGGCGTCTCCACGGTACTGGCGGAGGGGCCGCCTGTCCCGGCTGCTGGCACTGGGGCCGCCAGCGGCTTCAAGCCGCCGCCGCCAAAGCTGCGCACTCGCGGCACGTCGCCTGCCTTACCATCGACAACCACTGGAAACCCTCAACAAACGATCAGCGGGTCGGCTGTTGGCACAGCAGCTTTACAATTGCAAGGGAGCCCCAGCCGCGCA…
>contig-100_591 length_5295 read_count_2428
AGTTCCGGCTGGATGTCATTGAGGACGCTGTGGAAGACCCAGCCCCTGGCGATGGCGATGCCGCTCCTGTCGCCACTGACCTGAGCGATGCTGTTCCTGCTGCCCCTGCCGCTGAGGAAAAGAGCGAGTAAGGCAGCCACATCCTCCATTGGCAGTGAACACGTCTGCCATATTTATCGAACTGCCCATCTGTGCTTTGTACACTTGTTTTTTTGTTGTGAGATACCTTTCCATTGCTGTTGCGAGGCAGCTACACCAGTGGTGTGGCAACCTAAAGGTTGCCCCTTTTTGTCTGTTCTTTGCTCAAACTTTCTTTTTTCTGTAGATGCGTTGTTGTTATGTAATCTGGCAGCAATTTTGCTTTCTCAGGAAAAAAATCTTTGTCGCCAGCCATGAGAG…
>contig-100_592 length_5292 read_count_905
CGGTGACTTGGAAGAGGGTGCGCTTGATGCTAGTGGCCTGCCTGACCACAACATTGATGCGCTGGTCGCCGCCCTCGCTGCGCACCTCAGCTTTGAGTGGGTTCTCCGCTACCTGGTCTGCAAGTATGGGGCGGGGTGGAGCACGCAGGATCACAAGGTTGGTGATCCAACAGCACCACAGCTGAGGGAAAGCGTGGCAAAATTGAGCCGTACTGTTCCGACCGAGGGTATGAGCAGCCCGGGGAAGCAATCAGATTTGGCAAAAGGGGTAGCGATGTGCCACCGTGGCAGCATGTAGAAGAGGTGGTGGGATGGAATGCTGTGGAAATACAATCAGCTGTTTGCTTCAAGGTGATGCTGCCGTTGAGCGGGGAATTGCTGAATCAATGCGCAATGCGC…
>contig-100_593 length_5290 read_count_512
CCGCCAGCGACGAGGAGGAATATGTGGGGCGGTCTTTTTAGCTTGCTTAGCTCTGAACATTGCAAGTGCCGACAGTTTACTTGTTGGTCGCTGTGCCGCCGAGATCGCTGCTTAGCGCCAGCAATGTCGGCCGACCCCGCCAGCGACGAGGAGGAATATGTGGATGCTCTTGGCGTCATCACGGCATTGGAGCGCACCTGCGAGCTGGAGGCCAAGTTGCGCCAGTCGATTCAAGACACGCACCCGCTGACAACCACTCTGGACTGGGACTTCAATGCAGCGGATCGCGAGCGGGAGGCGCTCCTGGCGATCAGCGAGCAGCTCGAGTATCTGGAGGATAAGCTGCGGGAGTACCGCTTCCTTGAGCCCTCTGATGTGGAAAACAAGGCTGTACTGCTG…
>contig-100_594 length_5284 read_count_2644
GGCCGCCATTCTGAGTGGGCTGGGCAGGTTGTGATAAACTAGGATCAGGAGCGAGGTTGGTGGTGTGATCGCTGTTACGCGCCCTTTTGAGTCTGTAAGATCTGGACATGGTTTGCAGCTCTGCAGCTGGTATGGCTGGCTGCAGGCTGCGTGATGGGCACAAACTGCATCTGATGGATGCAAAATGTTTGTATTGGCGGCAACAACCCCGAACTCAGCAACACCAGCAGTGGCAGCGGCAGCAGCCGCCGTCGTCTTGTGGGTTGCCACGTTCGTTTACCGCTGGCAGCGTTCAGTGTGTTTCCAGGGACAGTAGGTTGTCAGCCTATAGAGAAAACCCGCAAAACGTAGACAACCCACTGGTGGTGCCTTCAGCGGATTTCAGCGCGGAGCAGGCAG…
>contig-100_595 length_5283 read_count_815
CGGTGGGTGGGTTGGTGTATAATTGATTGCAATAAAAAGAAATAAAACCGGACGGGCATGAGCCAGTCCCCCAGTGCAATACTGGGCTAAAATTAAATAAAGGCGGGTGAAATGTTGGATGACCGGTGGGTGGGTGAGCCCCTTAATCGGCTAGAAGGAGGGTGTACTGCAAGTGGTATGGATTGGGGAAGAGAGTAGACCAACGAAATGGGATTTGCAACGAAGGCTATGAGAAGCGTTCCTTTTGTACTGTTCAAAGGGCCGGTGGCAGACAGGCAATAAAACGCAGGCCAGCCTGGTTTCTTGCTTGTTTCAAGGAGTGGAGTGCGGTAGAATCGTGTGGAGTGCTGGAGTGTCGAATATGTTGGAGAGGGGTGAAGTTTGGTGAAGTTGAGTTGG…
>contig-100_596 length_5281 read_count_1414
ACCAGTCCAAAGGAGTAGACGTCAGACTTCTCCGTGGCTCCCTCACCACTCAGCACCTCTGGCGCCAGCCACATGGGGTTCGTGGCGTCGCCGCCCATGGGCGTTTGGGCAGGCTGGTACCTTAGGATTTCTGACAGGTTGAAGTCGCACACCTTGACGTGCCAGTGCTCGTCCACAAGCATGTTGGGGCTTTTCACTGCAACACAGCAGCAGATGAAGGAAGGAGTGGGAACAACACGCACCAGATAAGTAGCGAGGTGCCCCAGCTATTTCGTGCCTACCCAGCCGCCTCGGCACATGCGTTAGCCATGCACAGTGATCAACAACATGCATGTCATGCTTGCTGTGCATTTTCATTTTTTATAAGCAGCTGCGTCTGTCTAACCACCCCTCCGGCTT…
>contig-100_597 length_5270 read_count_795
GTTGGCCTGAAATGCACAGCTTTCCTCCAGTCTGCCAGCTGTGCCGTGCTGCAAATGCCAATGTTGATGTCCTCTCCAATGATCCCTGCCTCCTCAAGGTATGCAGCCGCCTCCAATCGTAGTTTTTCGACAAACCGTGTACATGCGCTGCCTCCACTGTAGCTGCAGGAACAGCTGAGGTCGCCTAGGCACACCGTGGTACTGCCCCCTTGGCTTGTGATTGTTGTGAGGCCAGGTGGGCCCTAAACTGCTGCAGGCGCAACAGCCCCGCTGGTTGCCAGCTCCTCCACTGCCCGCTCCGTGCGCTGCACTTGCCGTTGCTGCCCGCTTACAATCCGGCCAGCCAGCATATGGGCGCGGTTTCGACTGTTTCGGGCCACTGCTCTGGTGAGCAGGGTG…
>contig-100_598 length_5270 read_count_854
CAGCCCCTGACGCCCTAGCCAGTGCTCTTATCAGTTGGAAGAGAATCATCAGAATTGTGCGGCGTTTTGTGTCGTCATGCGAAATTCTCGCTTGTTGGGCGGCATGCTGCCAGAGCGCTTTACCTGGTCCTGCTCGCAAAAGCGCTTCTAAGATTCGGATCAAAGGAGCCAGCGCTGCAACAGGTACCGGCGGCGCCAAGACGGACCAGAACTTGCAGTCTAGTTGCCGCCTGTGCCTGCGATACGGAGCGTTACCTGGCGGAACACAGATGTCATTCTTGAGCGGCGCCTTCCGTGCCATCGCTGGCGGCCTGCTGCTGCTGGCATCGTGCTTACAGGAGGCGAGTTTCAACAGCACATAACGAGCTCAATATGTGTCGGAAAGCAAATAGTGTGAGT…
>contig-100_599 length_5270 read_count_1073
CCACAAACCTGTGCACATGGGTGGGTTTCAGCTGGCCGATGCGATCCACCCTTCCCACCGCCTGCGCCTGTACAGCTGGGTCAAGCAAGGGTTCCACCAGCACCACATGCTGGGCCTCCGTCAGGTTCAGACCGTTGGCACCCTGCTTCACCAGCAGCAGCAGCACCCGTGGCGGCTGGCCACGCCTGCTGCCGGCTGCTGCGGGAGCGGAGGCGGCAGCGGCGGCCTTGCTGGACCCTGGGACTGCTGCTGCGGCCACGGCCGCGTCATGGCTGCTGCGAAACTCCGCCACTGCTGCCTCAAACTTCTTGCTTGAGCGGGGGTAGAGGTGCGGCAGACCATTGGTGGTGAGCGCGTGGCTGATTAAATCGAGGACGTCCTTCCAAGTGCTAAACACCA…
>contig-100_600 length_5269 read_count_1794
CCCTGTTTTCTTCCCCAACCCGCGTGCAAGGGATTGGCTTGTCGTCCGCTGTTTCAACATATTCCGACCGATTTTTGTTGCCGGTTGTCTCATCAACACCAGTGTTGGGTGCGCCTGCACGCTCTAAGCCTCCCTCCATGCAGACCTGACGGTGGGAGCTCGTGCGTGCTCCACTGCAACCGGCGCGTTTCGTCAACTACCAGCGCTTTTACTTCTAATAAGACGCAACAGATTAGGAGCATTAGCAGGAACCGCGCCGAGCGCCAGTAGCCCCACCACCGTAGGCGGCAGCCGAGGCGTGCGGTGGCGGAATGCCCGGCACCGAGTGGGTGGCGGACCTGACCGTTGCTAAGCTCAAGGATGAGCTGAAGAAGCGGGGGCAGCCATTGAGTGGCAAGA…
>contig-100_601 length_5269 read_count_517
GGTTGTGTCCCCCCTAAGCATGCGTCTGTTATGGCTGCTGGCGGCCCTTCCGGGCTTTGGCATCTGCAGCCCCCTGATACTGGGAGGCTTTGAGGCCGTCATTGGCTTGCAGGGAACCATTCCCAAGGACCAGGGCGGCAATGAGGTATATAGCTCGCCGGCAAGCGGCCTGGAGCACGCCTGCGGCTACCCACCTTTCCCGCCTAGCGGCCTTGACGTGCCTGCTCACAAGCCGCTATGCCCCTGAGCTCACACCCCTCGTCCCTTTCGGCCAAGCCCCTGCCATTTGCTGCACTATTTATACTGCTGTCTCTCCACGTTTGTTTCGTCTGGCTGACTGCTGTATGGTTGCGTAACTGGCCCATCACGGCCAACCCCTTCACAGGCTGTCATGCCACT…
>contig-100_602 length_5258 read_count_3737
CACAAACCCAAAACCACGGGAGCGGCCGCTCATGTGATCCTGCATGATCTGAGCTTCTACTACCTCCCCAAACTGGCTGAAATAATCACGAAATTGCTCTTCTGATGATAGAGGGCAGTGCAGGGGATTGATTAGTGATCATGAGATTTATGGGTGCATCATGCGATTGTAACGGGCGGTGGGTGCATTACAATACACTACGCAGCGGGGCAGTCGGTTGGCGGTAGGTTGAGGTGCAAATCGAGGCAGGAAGGCCAAACCACCGCTCCGTTGCTGCTCGTGCTTCAAACTGCCTTGCGAATACCTCTTCTGTGGTCTCTGGCGACAGGCCGCCCACAAACACCTTGCGAGCCTTGGGCTTCATCTCTTGTGGCACCGACTTCTTGGCGTCAATCTGCC…
>contig-100_603 length_5258 read_count_482
GGGCCAGCGCCCCAACCCCTGCCAGGCCCTCATGGACCTGGTGTATGAGTGAGTGGCTGGCACCATTGAGCTGCTGCTGCTGCATCTAAAGCTATTGACGGCTGCTGCTGCCTCTGGCTGCTGCTGCTGCTTTCTCTGCTTCTCTGGTTGCTGCTGCTTCCTGTGGCTGCAGCTGCTGCTGCTTTCTTTGACTGCTGCTGCTGCTTTCCCTGGCATGCTACTGCTGCTGCCTTCTGTGGCTGCTGCTTCTCATGCTGCCCAGGCTGCATATCACCTGCCCTACCAATGCTCTGCGAGTTCTGCCGCTCATCAGGCACCCTCCACCCGCTCTTTATGCATGCTACAGAGACCCCAAGTACTTTGAAAAGAACCTGGCACCCGCCAAGAAGTACAACCGCC…
>contig-100_604 length_5257 read_count_715
TGCTACTCGAGGCATGACTTGCGGCAGGCCACCCCCATGTGTTGGGTTCTTCTTCTTCATCCTCCTGCACTGTGCTGTGAAGTACCCACGGCCAATGGAACCAAGTCCCAGCTACGAGACTCCGGGTTTTGCCGAGTTCTACGAACACTTGCTGGCAAACCTGCCACCGCAGTTTGAACCAAATCTTGACGTCGGTCAAGTGTACTGGCCGCTGCTAAGGGAGGCGCTGATTAGCCAGGCCGCCGCCCGTCAGCACCCCCCGCCACCAGTCTGCGTGGCCGACCTATGCACTGGCAGCGGCCGCGTGCTGCTGGGCTTGCTGGACCGGCTGGCCAGCTGTACGGCAGTACGGGACACGAGCGTGCCACTAAGGCTTGTGGGCGTGGATAGCAGCGAGGA…
>contig-100_605 length_5257 read_count_1084
GATTTTTGGGCAGAATAAACAACACACAGGGGTCACCAAACCCTCGTTCAGCACACGAGATTGAAGTTCGCTGTTCCATCCCGGCATTTCGCGGCGGTGCACCATGATCTGGGCATCAAACGAGAGCAATCCATTCCTAACCAGGTTGACGAGGCCAATGAGGCTATTCAGTAAGTAGATGGGTCTCGCGGCATTTCAGCAGCTATGCGAGGTCGGAGCGCCTCTGAAGAAGTTCAATAAATAAGGCGGGAAGGGCCCATAGGCCACCCGCCAGGATGCGCGCTCAGCGACAGGGCAGGGCTGGGCCTGCCCCGCCTGCGCCACCCGGCGGCTATGGCATATTGCCGCCAGCAGCGCAGTCAGACGCCAGGCCGGCAGACTGGGCCAACGGCAGTGGCC…
>contig-100_606 length_5255 read_count_80
CTGCTGCTGCTGCTGCTGCTGCTGCTGCTGCTGTTGAGCCAACGCCAGTTGCTGCTGTTGAGCCAACGGCAGTTGCTGCTGTGAGCGGTTGGCAGGTTGTGCTGCTGTCGATGTCGCTGATGCCTCTTCCTCGTGTGTCGGCAGCAGGAATATTTCTATGCCGCGGTTGCGCATAGCGCGAGATACCTCACCGTGCCTTGGATCCAGGGCCAGGAAAAGGCGAAAGTTGGGATGGGGGTGCACAATGCGCGCGCCGCCCAAGCTGCTGCCGCCGCACTCGTTCAAGAGTAGCACACCCTGCGGCTCCAGCAGAGGGTTGAGCCTGTCCAGCACTGTGGGGTTGCACAGGTTGGCGCTATCCAGCAGCACCCAGTGGCCACGCTCAATGGCACGCGTCAG…
>contig-100_607 length_5254 read_count_1442
GGGCGCGCGCGCGCGCGCGCTGCTCCCACGTTGAGCTGCAAGTGTATAGAGGTGCACAACACAACAAAAATGTGTCCTAATCCGCCAACAGCTCACTCAATACAGCTATGGCTGCTGGCACTGCCCCCAGGGCATCCCACTCGATTGGGCGGCACGGCAACAGCACCCCTGTTTGCATGAGACGGTTGGTGAGTGCCGCACAAACGCACCACGTCATTTCGTACCGCTCCTGGCTGTGCCGCCAACGCTGCCCCGCACTGATCATGCCCCAGTTTTCCCCCTGCCAGGGTAGGGTGCACAGAACATGGAGGTATGTGTATGTGGTGGTGGGGTTGGGGGTTGACAGGGCACCGGGCAGTTGCCACAAAAGGCACAGCAGCAATGTGACCTCTCTGGCAA…
>contig-100_608 length_5252 read_count_4032
CGTGGTTTCAAGAGCTCAAAAACTATGCCGCGGAAGCGGAACCCTTGCACGGCCCATGAAACGAGCCTTCCTCCAGCGCATGCCCCATGGTGGCACTTTCCGCGTCTCTGCACGGTTGCTCTGCTCTTTTACGACAGTTGATTGCTTACTGTCTTTGATCTCAAACGCCGGCGCTCCTTGAGAGCAGCAGATGACGGATTGACGTGCCGGGTTGGAGGACACCGCGCGGGCGGAGGCCTGGCGCTTGTATAGCACGGGAACCGTGGCTTGACACGCAACAGAAGGAGGGGCTTGGCGAGTGGCCGGCCGCCAGATTCCATGACCAGTACTTCAAAGGCGAAGGGTGCAGCTCTGGTCAACGCGAAAATGGCGAGGTCCGCCCCCGGCGACGGGGCGGCA…
>contig-100_609 length_5247 read_count_829
CTGGGAGGAGTTGCTTGTCCCGCCTGACAGGAAGCTACCTGTCCCGCCCGCACCAGCTATTCCACCTGCATGAGCTGCCTGTCCCGCCTGCTGGGTGCACCTGTCGTGCCAGCAGGGAGCCGGGTGGATGCCTCCACAAGCTGCCTAAAATTCTGGGTGCTGCCGGTTAGAGTTGTTGAGAGCAAAGTACTGGGGCCTGCCTGTCGCGCCAGCAGGAAGCGGCCGTGTACCATACTTCTCCCCAGGGGTGCGCACAGCTGGCCGACATCTACCGCCGATAATCTCTGTTTCCTCAGTTTGGCTATCTCAAGCCATTCATGAGGCGCACAGGCCATTCATAAGATGTAAGATGAAAAACCTGTGCTGCACCCGCCTCAAGGGATGGACGCTGTGCGAGCA…
>contig-100_610 length_5238 read_count_5038
CAGAACCCCTGAGCGCATGTTTGAGTATGCACGGACGGCCCACCAGCGCGGCCTTAGAGCCATCATTGCCGGTGCGGGCGGTGCAGCACACCTGCCCGGCATGGTTGCCTCCATGACTCCGCTGCCCGTCATAGGCGTTCCTGTGAGGCCAGCTGGCGCGCACCTGGACGGCCTGGATGCGCTGCTAAGCATAGTGCAGATGCCCAGGGGCGTGCCCGTGGCCACTGTGGCCATTGGCAATGCTGCCAACGCGGGCCTGCTGGCGGTGCGCATCCTGGCGGCAGCCGACCCAGCCTTGCAGCAGAAGATGGTGAACTACCAGGAGGGCATGACGCACATGGTGCTGGGCAAGGCGGCAAGGCTGGAGGAGAAGGGTTGGCACGGCTACTGAGCAGGCAG…
>contig-100_611 length_5238 read_count_1209
GGCTAGGATGCCTCCTCTATGGCAGCAAGGTTGTGCAGTCGAGAGCGGGGTTTGGCCGAGATCGGTGCCGATGGTGGCGCTCAAACTTATTGTGAAGAGCCGCACAGGGCGGGAACTATTGCCAGATGGTATTTTGGTGCCATCTGACGCTACCCTGGATGACCTCAAGGCGAGGTTTGCGGAGCTGAAGCCGCGCTACTATCCCTCCCGCCAGCGCTTCACGCTGCCGCCACGCGAGGGCCAGCGGTCGGGTGAAGCGCTGGCCAGCGGCAAAAAGCTGTCGGACTATGGGCTGGAAGACGGATCTGTGCTGCTGTTTAAGGACCTTGGCCCACAGGTGGGAGGTCAAGCCCTACCTGCCTATCAGAAGTCGTGGCTTTTAATTTGGTGTGCATGCAC…
>contig-100_612 length_5237 read_count_965
CTGTGACGTTTATATCCTCTTTCGTGGCCATGTGCTGGAATCAAATGACCCGATAAATGGGCTGCGCCACATCCGTCTTAGTGGCTGCTGCGGAGGACCCGCCTTCCGCCGCCACCCATCCGCCTAAATTCTCGCAGTCATGCAGTTTGGAGGCAGCGGCCGCGAGGACAAGTAGCTATGGAATAGCCGGGCCGCCAGCTGCAGCGGAGCCGACGTCGCACCCGCTGACCGACCGCAAGTCTTTAGCAGGCTGTGCAAACGCACATGTGGGCACCGTTGCTGGCCCAAAGACACCAGATCTGTCAGAGGAAGACTGTAGTAGGACGTGCGGGCAGAGGCTACCTGCGGCAGCACACCCTCCGGTGGTTCAGGGAGGCCCCGGAGAGCGGTTTGCAGCAG…
>contig-100_613 length_5235 read_count_511
TCCATTTATGAAGACTGGCTTAGCTTAACATCTCGCCAGGGATTGCAACAAGGTTGCAATAAATGGGAAACATATAGCAACTCAGCCATACAGAGGAAGTTGAGGAGGCTCCTTGCACCGCTTTCAGCGCTGCCAACTGCAGCTCAGGAACTCTTCTTGGCTTCATGCTTAGCCCCATGAGGCTTGCTGTCGCTACCTAGCTTTCCTACGATCTTAGCGTTGTTGGCAGGCAGGCCGAGGCACCACGCCAAGCTCAATCAACCGTTCAGCAAAGTCCCTCAAGCTCTGTTCCAATGGAACGAAGTCCAGCCCCAGCTCGTTCCTGGCCTTGCTGCAGTCAACCGCAGCCCGCTGGTGCCACATCGTCTTCACCCACCGGGAGCTCATGATGCCGGTCAG…
>contig-100_614 length_5232 read_count_924
TGCATACCGTGCCATGATGTGCAGCACGCGTTTTGCTTGTCTCACACGCATCCTCCAGCGCTCTAGATGCACATCCTTCACGTGTGCCATTGCAAGGTGCGTCCCTTTGGGAATCTGTGCTGCCTGCGCCGGCCCCTGCTGTTGGTGCATATGCATGCACGCAGAGCCTTTTGCTTTATACGCGACTTTTCCCCGTCTAACCATCTCGTGAGTGCCGCATGATTGACCACTGTCCCTTGTAATCCGCTTGCTGGCGTATGCTGAACCGCCAACTTTGCCGCCGTCAGCAGGGTCGTCTTCTCCAATGTGCCCCTTGTGAATTGCCCATGCGCTACTTGTTTTATGCGAGGCGCAACCGACTATGCAATTCTTGTGTGACCCTCGTGAATTGCGTATGCC…
>contig-100_615 length_5232 read_count_1340
CCCCGCGCCCCCCCCCTCCCCCTGCCGCCGCCGCAGCAGCGCTGAATTGCATAATACCTTCTCTGGTCTTTAAACTCATGTTTATTGCTTACCATGCAGCGTTGTGCTGCTGCGAAGTGCGGCTGAAACATGGCCATACTTACATGCATGCACCAAGCCCGGGGCCGCAGCGGTGATGCAGCCACCCAACTAGCAACCATGCGAACACAGTGATATGTCTTTGCCAGGCAGGCCGACGTCCACAACAGTACAGCATGGCAAATTATTCTTGCTACCACCTGCCACTAAATTTTGAGCTTCTTTTTGAGCCGGTCCTTTACGCTCAAGGCCTTGCCGCCCCGCTTGGCCGGCTGTGTTGCGGGTGCACGACCAGCGCTGGCACCCGATCTCGCCATGCTG…
>contig-100_616 length_5228 read_count_10835
CTGGCTTTTACGAACTGCTGGGTACTATTGGCGGCAGGCTGGCTGCGGGGGCGTCGCACAACCCAGGCAATCTCTTGCAACCGCCAGCCAGCTGTGGTCCAGCCCGGTCTGGGCCCTCAGCAGTGGTGCACTAGCCGCACAGGCAGTATGGCGGGACTGCCCGCCGGCGAACTGAAGGGGACTGAGTATGTGGAGCCCCTCAAAGATGCCGAGATGGAGGAAATATTCGTCATCAACGACGATATCACAGTTGAAAAACCAATTGATGATTACTATTCAGAGTTGGACAAGCGGCTACAGGGGCTGAAAAGCCAGCTTGGCACAGATGCCGACTGGATGCCCAGCACATATGAGAAATACATGACGGGGCAGCACCAGGTGGCGGGCAGTCTGCAGAGG…
>contig-100_617 length_5228 read_count_13055
ATATCGTTCATTCTGCATCTTTGTCAAAAGAGACATCCCGCTTCAGGTGAGGGACTGCAGGAGGTCGCCCGTAAGCCAGGGCATGCTAGTTACTCTCGGTTGGTCTAGCAAGCGCCCTGAATGATGCTCTATTGCTCCACAAGGCTGCGGACATACGTTGTTCGTGGTAGGAGCCCTCCAAATCTCATCACTCGGTTTCTGGCCCTGGCTGGAACAGGCCAGAAAACCACACAATCGGCCGCTTGAGCAAAGTTAGAACAGTTTGCTCCTACACAATTCGTAGCAGCTGCCAATTGCTCCGCGGAGGGCTGTTTTAGGGCCGCGGGGTATGTTGAGGCTCACGAGCGACGCCCTTGTTCGGGGTTCGTGTGAATTCTGTCAGTTCTGCACTTCATGGGG…
>contig-100_618 length_5222 read_count_2104
TTTTTTTTCTAGAGGACTCAATTTACACGATGAGGCAGCACAGATCAAGTAGAAAGAGCACGATTTACAAGTACAATGCGCTTACAGTAACCTGTAAGCAAGAGCACATAAGACGCACGTCTGGCTTGGTCTCACCCATGTCAGTACACGCACAATACATGCAAAGTGTTATGGTTAGTTGGAGACAAGGCGTGCTGTTATCAGCCTCCTCTCTAGTCTAATAAATTTTAGCCGCCCTCGCCACCCGTGACGTTGCCAATCACTTTCAGCAGCTCTGTGACCAGACCCACAACAAAGGCCAGGTACATGGCGCCTTCCACCCACCCCAGACCCTCGCCGCGTGCCAGATGGACAGCTGCCAGCAGGATTGAGGCCGGCAAAGCTGCGACAGTAACCTTG…
>contig-100_619 length_5221 read_count_1909
CACCAGGCCGCCAGCTCAGCCCTGTCAACCAACAAACCTCAGGGGACGCCTTGGACGTCCTGAAGCACTTTTCTTCCGCCAATGTCACTGCCTTGAAGGCTATCAGTAGCCTTCAACAGTAGCCCGATTCCGGACGCCCACTCCCAACCGCCATGGCCACTTCGCGCCTCCCGTGACGCTCTGCGGATAGACGGTTCTAATGCGCTATCGGGTTGCTCCAACTGGCATGACGGCAGGAAGGCAGCCGGTCCCAAGGCCGCCCCGCCAATGCCGATGCAGCGGCACTGCCTTGCGGCCTCTCCTCCACCTGCTCTGCCTGTGTGCTGCCTTTTTGTCAGTCCCAGCAGCAGCCAGCAACCAGCGGGACGTCAAAGATTATGTGGTGGTATTCAAGCGCGG…
>contig-100_620 length_5220 read_count_1571
CGCCACCGCGTCTGCCGGGCGGCGCGCCTGGGAGGAGCCGCTGGCGAGAAGCCGGGCCGTGCAACCGCCATGCTCACAGGCAGCGGTAGCAGCTTGCAGCGCAGCAAAAGCCTGCAACAGGGAAGCGAGGATGCGGCGCCAGGTTCACCCAGTTTTAGCAGCTGCACAGGCAGCCCGGGCGGCAGCAGGCGCACAGAGATGCTGAGCCTCAGCCCCAGGGAGAGCTTCAGCGATACCGGGAGGCTGCTGCACACGCAGCTGTCGATCGCCAGCCAAGACAGCAGCGCATCTGGGGGCCAGGACGGCAGCAGCTGTGTGATAGTCACAGTGGATGACAGGCCTGGGCCTGCGGCGGATGCCCAGCAGGCTTGCCAGCTCAGCTCGGTTCTTTCCTCTGAG…
>contig-100_621 length_5220 read_count_2772
TTTTATTTGAAGTTGTCAATGCCGACCCAGCCGCGCCTGATAGTTCACATTCGACACGTCACGACGGCGGACAGCCACGAGATGGCCGGCAACCTGTCACCCTTTTTGCGGACGCTTTTTCTCCTTTTGCTGCAACTTCGACAGACTTTGCGCGCAATAGAAACGCAACACTTTCGTTAAGCAAGGGAGCGAAGAGGAGGTCGCCGCGCGCGTGGGCACCCACCCACCGCATCATTCTGCCCGCCCTTTCTGGCGCGGCGCGGCGCCGCACAGTCATGCAGGATGCAGCACTACCACGCCTGGGCCAAAGCGTGCAGAGGGGTTCAGCTGCCGACCTGACGGAGGATGACGACTCTGGCGTCGGAAAAAAGCCCCGCAAGCCCTATACGATCACCAAGC…
>contig-100_622 length_5218 read_count_2553
CAGAGCCAAGACCTCTGTTTACATTTCGTAGACATCCACAACCAACCATCAAGTGAGTTGCTGGCTGCCGTCCAGCGGCGATGCGGCGTCAGTGTCGGCACTGCAATGTGGCGCACCACGGCAAATGCTGGCTTTGCGAAGCAGAGGGGCGGGAGCGAGCAACATGCTGATGCGTCGGTCGTCCAAGGGCCTGAGCATGCCAGCGGCAGAGCTGCCCAGCCCGCAGGCTGCAAGGCAGGACCTGCCGCCCCAGCGACCTGCGACAAGGCTGTCATGCATCCCACAGCTGGGGCTGTGGGGGCACGTCGTACCGCTCCTGCTCTTGCTGTCATTCCCCCAGCTGCCCACACCAATCGACCAGAAAAGCCTGCGCCAGGCCCACTCAAGGCAGAAGCAGCA…
>contig-100_623 length_5210 read_count_380
GGCTGCTGCCCCCGCTGCCGCCGCCGCCGCCGCGGCACGTGCGCGCTCGGCTGCCGCCGCGGCCTCTGCCAGCGCTGGGTAGTTGAGCAGTGCAAATATTCTCATGCTGATCCCCTGCTCCTCCTCATGTACCAAAATGTCCTTGTCGTCGCGGAGCACCCCCTGCTTGTGCAACTGTCTCAGTTCAGCCACGGTGTACGGCCCCTCAGTCTCCCCCTCCTCATTCACAAACGTCCACAGACCCCCGGCTGCTTCGTGCTCAAACTCCGCCTGTGCCTGCTCCTCCAGCCTCTGCTGCTCATCCCACTCATCGCGCCAGCGGCGCTCATCCCGACCCCGCCCTCCGCCGCCGCCTCGGCCCCACCGCCCCCGCTTGGGCGGCCTCCCGCCTTCGCGATT…
>contig-100_624 length_5208 read_count_489
GCTGCCCTGCCAACTCAGCGGCGTCCGCCAGCCGGCCGTGCCGCATCAGCACCCGAACAGCGCCGCCCAGATCGCAGCTGCCGCCTTTGGGCCCCGCCTTGAAAGCCACCATGAGCCAGGGTGGCAGCATGAAAGCGGGCTCAGCACGCAGCAGGGCATCCAGGATGACCAGGCGCAGGCGGAAACGGTGCTCACCCTCCTCGTGCCTCTGCAGCCACTCCTTGAGCCGCCGCCAGTCGGCCACTGCCGCCCCGCCGCCCAAGCCGTCCCTGCTGCCCGCAGCCGCAGCTGCAGCGCCCCCGGCAACCGCCCCCGGCCCTGCTGCTCCTGTTTCGTCTGTATCCATAGCAGCCCTCCCTGCTGCCGCCGCTGCCTGCTGGCCCTCACTACTGGCGGCAC…
>contig-100_625 length_5206 read_count_3905
GGAGAAGGGTTGGGACGTGGGCCAGACCATTGAGAAGCTGCTCCAGAGCGGTGCGCGCCTGAGCTCTGAGGCCCACGAAGTGGTGCGCATACCCGGCCTGCTCACAGACGCAGACATGATTGGCGACCTGGTGTGGGTTTGGGACAAGACTGTGGGCTGCTGGTGGCCTGGGGAGAAACTAGACCCGTTGCGCATGCCGGCAGGCCGGGACCTGCCAGCTGGCGCCACCAAGGCGCTGTCAGCTACTGAGAAGCTGGTCAGTCTGCGGCAGTATCAGAAGCTGGCAGAGAAGCTGACACCTGAACAGCGCGCGGAGAGCCTGCGTGTGCTGGTGTGCTACCTGCCCATCAGCAGCGGTACATGGCAATGGTACCGCCATTCTGAGCTGGAGGCATTCGA…
>contig-100_626 length_5203 read_count_1833
CTTGTCATCTTCCATCATGTTTGGTTGACAGGTTAATTAAAATCTCTACAAAAAGGTTGCACGAATGCAGTTACAAGCCCTCCAACCAGTCTTCCAAGGATTGCCCCTGCGCTTGCGGCGGCTCGCTGCCGCTGCCGCCAGGCTGTGCATGCCGTCGCTGCTCCACTGGTCCTGGGCCCGCTGCCAAACCCAACAGCAAATCCAACTCAGCGTCGTGATCTTCCACTGGGAATGCTTGTGAAGCTGGTTGCTGCTGCAGTATGGAAACCGTCTGTTGCTGCTGCCGCTGTTGCATTGCTGTATGAGAAGGGGGTTCCCCCACTGGCCTGCGACTGGCATTGGCAGGCTGGGCTGCTACAGCTCTCACTTGAGCCCCACCAGACACTGCTGGCACATGCA…
>contig-100_627 length_5202 read_count_2211
TCACAGATGTCGGCAAAGATCCACTGTTGGACCGGTTGGCTGAGGGGCGCAGTGAGCTGGTGGCGCTGGCGCTATGGCTAATGCTTGAGCGTTCAAAGGGGGTCACCTCCAAATGGAAAATCTTTCTCCACACATTGCCAGAAGCCACATTGACACCAATCTTGTGGAGCGATGAAGAGCGACAGCAGCTGCTGCGTGGCTCGCCAGTGCTGGAGGAGGCGCGAGCACGCGAACAAATGCTGCGGCAAGAGTGGCACGACATTACAGCCGTCATAGCACAGACAGAACAGCGCAATGCAGCATATTCATCAGCAGTGTTCAACGAACAGTCGTTTTTAGAGGCAATGTCAGTGGTGCTCGCGCATGCTGCCTATCTTCCGACAGCGCAGTGCTTTGCGT…
>contig-100_628 length_5199 read_count_3301
TGAAGGGCCAGTTTTTGACACCATGTCTACGATGACAGCCAAAGCCCCACCGCGGCCAGAGCAGGAGGCATCTCAGGTGCTGGAGAGCGGGCCCTCCCAACGCGACCATTGGAATTGCGGCTTTGAAAAGAAGATCTGTCTGTCTGTAGTTGTGTGCGGTGCGTGCCGACGCGGCGGCGTTTTGGGTTGCCGCCACTGAAAACCTGGCCATCCACTTGGTGGTAGAGGGCGCGTTGTTTGCATGTGTTGCGGAATATCTGATTTTCCCGTGATCACCGCAGCGTCTGGCTTGTATAGGGGTGCCTGCTGCTGCGCCGCCTGATGCCGCCTGATGCGCGGCCTGATGGCAACCCTGCTGAGCAAATCCTGGTGCTGTTAATATTCCGTCATAACCCAAGC…
>contig-100_629 length_5199 read_count_1708
GCAAGGTTCAGGTGCTCACGAGATGTTTTTCGACAGCAAAGAATGTTCTTTATTTGCAGCGCCCTATCCGACGTGGCTTCGGCCTTCCTCCCCGCTCCCTCCCGTCAGGCTGCGCATGGCCTCCTGTTCAGCTCAAATTCGGCCCTAGGTGCCATTCGGTGCCTCGTGTTTGACGGGCGGTTCGTTGAGATCGCACGGTGCCCGACCCTTTTCGTGCTGTCTGAGCAACAGCTTTCTGTTGCGGCGTTTGGGATCCGTCACGGCAAGGCCGGTAGGGGCCGGATTGGCAGGAGAAGTCCCGCCAGTTGCCGGCCACAACCCTCACAACCCACCCGCCAGCGGCGCCCTGCATTTCTACAAGAGAGCCGAGCAACAGGTGCAGGCAGCTATGGAGCTGCA…
>contig-100_630 length_5198 read_count_1506
GTCCTGTCCCCCCCCCCCCTGGCTTCCTCATCCCCACCTCTATCTAGTCGATCTGTTGATTAGCCGTGCAGTTGCCTTTTGGATTTCATTTCCCTCTTCCCCCTGTTGCTTGCTCCGTTGCATGCACCCCTGCTGCTCTGAATTGCCGAGTTTTGGCGAGTAAGGACTCCTCAAATACACACGATTGAAGTGAGTTTTCATCACTGAGCCCTGTTTTGCCCATGCAAGCTTGAGATTGTAAGGTAATGAGATGCCTCATCTCACTTGCTTACGAGCATTCAGCAGGGGGCTGCTGCCGGGACCTACGGGGAACTGCTTTCTGGAAAGCTAAGTAGGCCGGGCGCCCATCTGCAAGGCAGGACGCCCTCAGGGTTGAGATGTTTCTACGCTTGATCATGC…
>contig-100_631 length_5195 read_count_11499
CAACGTGTGCGTCTACGATAGCCAGCGTAGAAGCCATCATGAAGATCGCCTGTATAGGTGCCGGCTATGTGGGTGGTTAGACCTGTGGACGAGGGCCGCTGGCTGACGGCAGTGTGACGGAAACTGGCAGCAGGAACTGCACTACGCATTGAGAAGATCTGTCTGTGAATGCTGTGCGGGCAATCGATTATGGGGACGAAGAAGACTGTTCCTTTGCACACACCAGCAAGGGGTTCGTTTGGTTCTTGTTCGCTAGTTGTTAACCTGCCCTCCCCATTCCCCCATGACCCTGATCCCCAATGCAGGTGGTCCCACCATGGCCATGGTGAGTGAGACCCTTTATCCTGCTGCTCCAATTGCAACTTGTAGCCTGGCTGTGCATGTCTTTAAGGAGGGTGT…
>contig-100_632 length_5192 read_count_1291
CAGTGTCTGACGTGGATGCTGAGCTGGAGGATGTGGAGCGATCGAAAGCGGCGCTGGAGCTGCAGCGGGAGGAGGCGCAGAGGAGGCACACGCGCCTGCGGGACGAGGTTGCCCACGTGCGTGGGGAGTGCCACAAGGCGCGGGAGGAAAGCATGAGGCTCAGCGCAGCGGCGGAGAAGCGAGGCACTCTAGAGGCCCAGATCCGTGAGCTAGGCACCCAGAACGACCAGCTGCAGGCTCAGGTTGAAGCCTCCCAGCGCGAGCGGCAGCCCCTGGAGCAGCGCAAGGCGGAGCTGATGCGTGAACGTGAGTCCAAGCGCCATGAGATGGCCGCCCAAGAGTCGGCCCTTGAGGCTCGGCTGCGGGAGCTGCACACATGGGAGACACAGCTGGCGGCCA…
>contig-100_633 length_5191 read_count_1213
CAAACGCCTGTTTGCTCTCCTCATAGCTGGCGGGCAGATGGTCGATGTGGTACCAGCCAAAGGCGCCAATCTCGTACCGCACATGAGGCGCAAAGTGGGTGCTCTCAGGCACATCCTGATCACATCAACAGGTAAGGGGCGGGGTGAGGCGTGGACCCGCAGCACTTGGGAGCAAGTGACACTTGTTGCAGGGAGGTATACTGCAATGGCTCCCAGAGCTGCAACCGCTGATGGGATGGTTCACAACGAAAAGCAAAATTGCAGACTACTGTAAATCTTGACCCCCCGCGCGCCCCTTCCCCGTGCACTGCCAGGCGGGGTTCCTGCATGCATCCTGCAGGCGCTCATGCCCAGGCCAGAGCCAGAATGCGTGCCTGCACTATAAATAGTCGTGTGTCC…
>contig-100_634 length_5191 read_count_1160
AGCGAGGCGCAGCGTCGGGAGCACGCCTCGTTCCTGCTGCCACTTGTGGAGGCGGGGTGCCTGGAGGGGATGCAGGCTTGCATGGAAGAGGCGGTGCAGCTGTGCGGCAGCCAGCAGCGGCAGCAGGCGACCACCACCACCGGCATGCTACAGGCATCTCCGCAGTCAGTACCGTCTCAGCAGGTGCAGGAGCTGCAGGAAGCTGCATTATCTCATCGCCAGGGCGCAGACAAGGAGTTCCCACAGCAGGAGCAGACCCAGGATGGGCAGAGGGAGCCTCACCAGCTGCCTACGCAGCAGGGCCGGCATGGCATGGCTAGTGTGGTGCTGCGCGGGGCAGGCGAGCAATCCAAGGCGGCCAGTCAGCAGCCACCCGCTGGGGTTGCTGGGGCCGCCAGA…
>contig-100_635 length_5188 read_count_422
CTGGAGGTCATTATCTCATCGCAGCACCGCCAAGGGATGGAGGGACGCTCGTGTTGTGTCAAACCGGCTGATTGCAAACTCAACAACAATTTGCGCTGCAGTAAGCGCAACTAGGCCCAGACCGCTGGCAGCAGCGGCGGCAGCAGCGGCGGCAGGCGGCGGCAGCAGCCCAGGCAGCAGCCGCCCGCCATGCCGACAGCAGACTTTCAGGCCATCTGCGCCCAGCTCAGCACCCCAGAGTTGGGCCTAGTGGCACAGAGCGAAGGGATAGTTTGGGGTCAGCTCAAGGGCTTTCCGCCGTGGCCGGCTCAGCTAATTGCCAAGGACTGGGCAGCCAAGGACGGCGAGCTGCAGGCACACAAACCCGCCAAGGGAAACACAGTCGCAGTGCAATTTTTT…
>contig-100_636 length_5185 read_count_1530
CTGCCGCCTGCTGCCCGCTCTGATGCGCCTGTTCGGGCGGCAGAGCCTGTGGGGGCAGGCATCCAACTTCTTTGCCCTGCTGGTGGAGGGATGCGGCTTCATGCACCCACCCCCTGCATTCCCAACGGAGTTCCAGGCGCCGGTGGCAGGGCTGAGGAGCATGCTCCGGGAGACATGCCTGCAGGATCCTGAGCTGTGCGCCAGCTTCCTGCACCACCTGTTTGACCACACCAACCGCATGCTCACAGAACTGGTGGCCATGCTGGAGTCTGCGGAGTCCGCCTTGCGGCGCAGCGGCCAGGCAAGTGGGCAGCTGGTGCGCTTGCTGGCCTCCACTTCAGACTACGCCCTCGTGCTGCTGCGCACGCTGGAGCTCATGGCGGTGCACATTCCGGAGCT…
>contig-100_637 length_5185 read_count_11496
CCTCCTGCTCCTTCTTGGCCTTGAAGCGTGCCCGTTTCTCGTCATCTACTTTCTTCTTGTACACCGGGTCCCGCAGATATTTGCTGACTTCCTTGCGCCGGTCAACCACCTCCTGCAAAAGGCACCAAAGATATGGGCTGCAGCAGCGGCGCCAGCAAAGCTGGGTAGTGCAAAAAATGCGATGCACGCTGCTGCCGTTGTGAAGCTTGGACAACGTTAATTTTTTCGTTAACGGGCCGAGCAATAGCACCTGCAAACCCACGCTGATAACAGTCGGCGGAACTGAAGCCTAGCCCTCGTTCCTGGCGGCCGATCGCACCTGCTGCCAAGAGTTGCTTCGCCGCCGCGCCAGCACCTCCTGCTGTTTGCGAAATTGCTCCTCCCTTTCCAGTTCCTTCT…
>contig-100_638 length_5184 read_count_2900
GGTGGGCGCCCTGGGTGACCTTGGCTACGAGCACTGCGCGCTGCTGGATGCGCTGACTGGGCGTGTGGTACCGCAGCGCCTGCCTGAGTTCAGCCTGGACCACCTGTCAGACCTGGTGCAGAGCTGCAACAAGCTGGGGTGAGGCGCTGCAGCTAGGTGCCGCCACAGCGCATATGCTGCGCTTCTACATCGTTTCCAGTGCATGTTTGTTGTGAACCAGTTGTTGTGATTGTTGTGACGGTTGGGGAGGGGTGGGTGGCCGGGCATGTGGAAGTGCTGTGCAAAACTTGGGCAAAATGTTTTGAAGCAAGGACAAGGCTGTAGTGGTTAGTTGCCACGTGACCGGTATGCACCGCATTTGCAGCAACTTCTGCACCTCAATGCTGTGCCTTTCGCCCG…
>contig-100_639 length_5184 read_count_821
TCATGCGCTGCGTTGGGCTTAACACTGCTAAACTTGTGCCACCCAGCAAAGCTGCGCGCCCAATAGCGTGATCGGTTATCATCTGAAGCCATAAACTGCTGGTGGGTCATGGGTTTGAAGTTGCTGGTAGTGTAAGCGCCAGCAGGCCCTCTATAATCGGGTACTCCGCTTTCCGTGGAGCAGCCAGCGCCAGTTAGCACCAATGCTCCCCGTGCACGCTGCAGCAAATCTGCCAGTCGATCCACGGCGGCATCACTGACAGGCGGGAGGGTTGGCGAGGTGGCATTGGCTGCTGGCACCGCCGAGCCGACCACATATGGCTGTTGGTTGCAGCTGCTGGGTGGGCTCACAATTAAAGAGCTGCTCCACCAGCTGCCGTCGCTGGAGATGCGGTCTTGG…
>contig-100_640 length_5182 read_count_886
GCAGCCGCACTGTGTCTGATGGCACCTGCTCCTTCCCAAGCAACTGGTTCGGCTGCGACATCGGCGCTGTGGCGGGCGATGTGAAGTTTGTGGCCGACGACATCAAGCTGGAGTGCCAGGTGGGCAGTGTGGTGATTGTATGTAGTGTGTAGATGGCAGGTTGTTTTGGGTGTGTCAATCAGTGCATACAGGTGTGCACAAGGGGCAATGAATTACATTCACACGAGAGTTCACAACATCCTGTTCATGCTGCTGCTGGCGCCGCGAGTTTCACTTATGCTCCATAATCGTCAAATGCACTCTGTCTTGCCCCTTTGCAGGGCAAGGATGCCGGCAAGTGCGCCAGCAACATCAACAGTGAGTGGCAGCTCATGACAGCCCTCTTGCTTTGCTCGCTGT…
>contig-100_641 length_5181 read_count_3146
AACATTGATTTTTTGCGCATCGCCACGAATGCGCGCCGTAGTGCTAAGGGCGAGTCGGAGTTGGATCCGCTGGAATTTTATGCCCATGTAATGCCTAAGCTGGAGGCTCTTAACATGGACCCAGCATTCCTCAACCGCAACGTCAATGAAGGCTTTTCTGGTGGTGAGAAGAAGCGGAATGAGATTTTGCAGCTGGCTTGCCTGGAGGCAGACATGGCCATCCTTGATGAAATTGACTCGGGCCTGGACATTGATGCCCTGCGGGACGTGTCCAAGGCAGTGAATGGACTGAAGGCTCAGCGGCCAAACATGGGCATCCTGATGGTCACTCACTACAAGCGGCTGCTGGACTACATTCGGCCAGACCAGGTTCATATCATGCAGGAGGGGCGCATTGTG…
>contig-100_642 length_5175 read_count_6018
CATGCCTTGCAGTTCTGTACTCCACGCTGGCATAGCACAACTGTGCAGCGCCCACCTCCCTCCCCTGCCCACACTGCCTTTTGACCTTGTCTGCAGTTTCGGTGTCACAGCCCGCCCAACATTGCTGCATTATGCGCTGCTTGCGGAGTACACCTGTGACAATGCCCTCCTCCCTCCCCAACCACCCTGTTGCCATTGCCTGTTTGCCAATTGCCCTGGACAGAGCCATTAAAGTATGCCAACCGTGGCTTCCTGTTGGTGCCGCCTCCAGGTCTTTACTTCAAACACTATCCCTCTGCCACTCTTGAACAAGCTGCTGCCTTTCCAGGACTGAAAGCAAACCTCCGCCCGTACCTCTTAACACGGGCACGGCAGCAACCAGCCACGCCCTTCCACGCA…
>contig-100_643 length_5174 read_count_422
CCCAGACTTGCAGACGGAGCCCACCACCAGTTCTGCAGCTGGGCAGGGGGAGGCAGCTTCAACATTATCTAGCTCGATCGTGGGTTTGTCGTCAATGCCAGCCAGGTTCGATGCTAAGCAAATGGCTGTGCAGCCCATGGCAGGACTAGAGCGGCCTGCAGCAGTCCCCAGCCCGCCAAGACAGCAGGGGAGGGTGGAGGCACGGGATTCAGTACAAAGCAGCACAAGTCCAGGCCAGCAAGGCACTGAAGCCATTGATGTAGCTGCCGGTACTCATGGCGATCCTCCAACTGGCTCCAGTCTGTCCCACTCAGGGGCATCCCGGGAGGGCAGAGATAGGCTGCTATGCGGGCCAGGTCAGCAGGAGGATCCCTCTCAATCTTTACTGGGCAGCAAGCA…
>contig-100_644 length_5173 read_count_2146
AGGGAAGAGGAAGACTTGAAGGCTGGGGCTGTGTTGAAGGGCGTGCTAGAGCCAGGCGAGGGAGATGGGACACCGCAGGACGGAGATTTGGTCTTCCTGCACTATAGCCTGATGGATGAGCATCGTGAGGTAGTTTTCTCCACACGTCTTGAAAGCGGCGGCAGTGGCAAAGCACAGCCTTTTGTGATTGGGCATGGGCGGCGCATGCTGCGAGGCATGGAGCTGGGGGTGCTTGAGATGCGTCGTGGCGAGCGGGCTATGCTTGACATCAAGCCAGAGTACGCCTTCCTGCACAAGGACAGCGGAATGACACTGCCACATGGCCTGCAGAAGGAGGCTGCAGTGGTGGCAGATGTCATGGTGGGTGGCTGGATGCGTGGGTGGTACCGAACCGTGGCA…
>contig-100_645 length_5161 read_count_9079
TTGCCCACCTTTGTTTATAACTGGACTACCGTCACTCATACTTGCAAGCTTCCGACGGGGCCCGAAACCCACGGCCCGCCTTGCCGCCCTTGAACGCGCCCGGCAGCGCTGCCCCCAGGCCTGACAGCCTTTTTTGTTCGTTGGGGCCCCCACACCTCACTGTTTACCCGTTTCCTGGGACCTGGCCTTGTCGAACATGACGAGCCGGTCGCTACAGGCTTCCAGCCACTTCCTACAGGCGCCCTTCGTGACAGGCGCGCCCGGTCCCCCACCCCTCAGACCCCCAGCCTACCTCATCAAGGAGGAAGATGACGAGGAAATGTTTTACTCCGCATCCGGGCGCGGGGAGCCAGATGATTTAGGCGACCTCATGCAGGAGATGCGTGAAGGCGCAGCCTG…
>contig-100_646 length_5161 read_count_1640
CATACATCTTCGCCTCATTGCGGAAGGACCAAAGCGTGCCAGTGCGCCACATGGCATCCGGCCGCTTGACCAGCTGGTCAATCAGATCATTGCGGTCCTTCACTGTGTATCGCGTCTTGCCCCCCGTAAAGCTGCTCTCAACGTCAGGCAGGCTGACAGTGCCGCGGCGCTCCGCAGACAGCGACGCAGTCGGGTCATTAACTGTTTGCTTAAACCAACCTGATAATTGGCCCCAGATGTACAGCGGGCGGTATACCTTCCGCAAGTTGCTGTTGCTTGTCAAAGCCTGCCCATCTGACTCACTACCACAGCCCGCCCCGTCAAGATCTTGTGTGCTGCCTGGTTTGCTGCCAGCGCTCAAGCTCTGCTCTGCCATTGATGCATTGGTGGACTTTGAAT…
>contig-100_647 length_5156 read_count_2871
CATCGGATATTGCCATTGCCGCCAGGGAGATACTGAAGATGCGTGAGCTGCTCAACTCACTGTATGTGAAACACACGGGGCAGAGTGCGCAGCGAGTGGAGGAGGTGCTGGAGCGAGACTTCTTCATGTCGGCGCAGGAGGCCCGCGAATTCGGGATAGTGGATGAGGTCATACAGCAGCGTCCAGCTGGTGAGGCAGAAGCCCTGCTGACCAGCGGCGGCAACGGTGGAGCATCCCGGCCCTTTTGACGCACCCAGCCATGCCGCATGCTTGCGACGCATCAACATACTGAGTGAAAAATGGACAGGTTTGCAATGATGGCCAGGTTACAATGTTGTGGCCATCTCTGTTTCTCAGCTTCTGTAACTTAACCCCTGTTGTATATTGATATATCTTCTG…
>contig-100_648 length_5156 read_count_5942
CGTTCTTCAATGCCAGGTGGCAGTGCTGCTGGAGCTGTTGAGCATCTCGTCGGAGCGCCCCTTGGACCATTGTGGACATCTTGTGCTATTTGCGCCCAGCATGTTCTTCAAGGCAGGGTTGTCCTGCTTGGTCAACAGCCCGTCTCTGTCGGCAACTTTGCAGAGCTGTGCTTGGGTTGCCGCAAGCCAAAGGGGCGTCCACAGCATCCTGCATTTTGACGAGGTGCATGCACATGCGCCGCAGCAAGCGGTCGATGGCGGCATTGTGGCGCCTGCCGCCACCGCCACTCACCACATGGTGGCGCTGCACGGCTTGCTGGGCTCTGGCAGGAACCTGCGGGGTGTGATGGCCGACCTGTGCAGACAAGCCGCAGAGCAAACAAGCGCAACCTGGCACGC…
>contig-100_649 length_5149 read_count_7162
TTTTTTTTTCAATGCCATTTGCTTACATGAGAGCTGGAAACTGTAGTGGTATGATGTGGGATATATGAGTCGTCCCTTAGTACATATGCTCGCAACTACAATGGCAGCACGTTGGTGAATAAGCATTAAAGAAACCAAAAGCGCAGACGAAACGGGGTCTCCTGAAATAAGAACACAAACACTTCAGTTCAGACTGGACATCTGTGGAAAAGAGTGGTCCCAACATAAAAAAGTATTTGGAAGTACAGCCAGAAGAAGATTTTAAAAATACCGATTGAATCTCTTGAGGCATGGCAGCCCGCAGCAAGCGCTGGTCAAATAGGTGTTACTGCATGGCGTGCAAATGGCGACACAACAGCGCCAGTGGCACCACATGCAGCAACAGCATTGGCAAAAGCA…
>contig-100_650 length_5149 read_count_2620
GTTTTGATTGTCTCTGATCTACTTTCAGACCTTACTTTTCTACATTTCAACCGTCGTTCCTATCCCTGGCAGCGCAGGGACCACGGCCGCCTGCAGTGCTTCCTAAAGAGCGCTCCTGCCGTGTCTTCTAGTCAATAAACATGCCCGCTGCAACTGCAGCGTCGCAAAATGCGTTTTTCCGAGCTATGGCGGGAGCTACCACCAGCAAGTGTCACCGCTCGCAACCACGTCGCCCCTGGCTCAAGGGACGAGGTACAGAAGCGAAGCTGCAAGCGTTAGCGTCGTCTGACCTTCAAGAATGGGACATTGTGGTGTATGCTGCGGCTGATGGCACCTCAGCACTTGGAAGAGTCAGCCAGGTGAGACGGAGCGAGCAAAGGTGCCACGTCCGGCCTGTCC…
>contig-100_651 length_5142 read_count_1243
TGCAGGTCTGCAGTGGAATGCCATCACCTGTTTTACAAACGGGGCTGCACAGAGAGAACGTAAAAATGGATGTATCCACTGCAGACCTGCAACGCTTCCTGTCCACTCGAGGAACGCTCTATAGGGGCGTGGACTCAGCAGTTCTATCGCAACTCGCAGTGGTGGCACATCATAACGGACTCACCGCCAAGCAGGTGGCGACCGCCTTTGACAAGTTCATGAGCGTGCACCGCCTGCAAAGTATCTCGGTGTCAGCTGACGATGTCGCGGCCTTCGATACCGACTATGGTCGCAACAAGCCGCAGCCTCTGGCGGCCGCCCGCAGCAACCTGTTTAATCGCGTCAGCCTGGACGACATGGTGCTGGCGGATGCGGAGCCCAAAGGTGGCGTTGACAATG…
>contig-100_652 length_5136 read_count_4770
CAGTACACCACCCTGCACAGCAGCGCCCAGTGCCACCACCTCATCTGGGTTCACAGTTACGTTGGGCTTCTTCTTGCTGATCTTCTCAACAAGCTCCTGCACTGCGGGGATACGTGTGGACCCTCCCACCAGGATGACCTCGTCAATGTCCTCGTACTTGAGCTTGGCGTCCTTGAGTGCCTGCTCCACGGGCACGCGGCAGCGCTCCAGCAAGTCGCTGCACAGCTGCTCAAACTTGGCGCGTGTGAGCTGCGTGTCAATGTGCTTGGGGCCGTCGGCGGTGGCGGTGATGAAGGGCAAGGAGATGTTGGTCTGGCTGGTGGCGGACAGCTCAATCTTGGCCTTCTCAGCGGCCTCCATTAGGCGCTGCAGCGCCTGCCTGTCCTTGCGTAGGTCCAT…
>contig-100_653 length_5134 read_count_810
TTTTTTTTTTGATTCTAAGTAAGTGTTACACCAGCAGCAAGCTGTTGCTTTATGCGTTGACAGCCACAGCTCGGAGCTGAAGCTGAAGGGTCTCAGCACAGCAAGGCTGCTAACGGTGTTAAGAAACCCCGTAACAATGACCACTACTGACCATGGATGGCAGAAAGAAGTCGAGAAGAAATGGCAAGTTGCTTGAGGGTGACTCTAACTCATCACAAAGGGCTCGTACAGAGCTTGAGAAATAAAGCACTGGATAGCTCAGTAACAAAAAACGAACCATCTGGCAGTGTCGCGGCTCATGAGGCAGGCCAGGGTCACTGCCACCCGCTCAACCGGCTCCACATGCTGGACTGGCAGGCGGTGCACCCTGCTTGCGTTTCGGCTGAGCCCTGAAAGAAT…
>contig-100_654 length_5133 read_count_934
GCCGTATGTAGCATGAACGATGAGTGCCTTGTGCCTTTGTGCACAGTTCTGATACGAGAAATCGGCTGTCTGTGTTGTGGCTAGCAGGTCTACACCTTTGTGCGTTGAAGCGCATGGAAGATGATTAGATTAGGTGCTGGGCTGCCGACATGCACACAAGGACCGCTACCATGCCCCATGCAAGCACCTCGGCACCTCGCGGTTCGTGAGCCACATTGCGAGCGCCAGCGGCACTTTTGCAGACTGCAGTATTGGCGCTGTAGGAGCTTGGAGCAAGATTGTTTGAACCTGGCAGGGCTGACAGCCTACACCCGTGAGGCAGGCAGCGAGGCAGGCAAAGGCGAGTCTGCCCCTGACGCCACCCGCGATGCCGACACAATTGCCGCCATTGTGACTGGC…
>contig-100_655 length_5130 read_count_142
GCGGGTGCTGGCTCAGCTGCTGGGGCGCAGACTGGTGCTGGAGCCTTAACTTTTCTAAAAACACCGCGAATAACAAGTCGCGCCTGCACCATCGGCGCGCCGCGGCTGCCGGAGAGCCATCGCCCCCAACCCAGCAGTGTCGGGGGAGGTTTGCCTCTCTTTATTTCGGTAGATCCTACCGCCGCGATGCGTCGCCGATGCGCTCGGCTGCGTTTGGCGCTCTGCTTGGCGGCAATTCTGGTCGCCGGTTGCAGCAGAGCCGCCTCGCTGTTGCCGGGAGGGGACACATCCACCCCGCCATGCTCCTGCGATCGGTCATATGCGCCTGTGTGCGCCAGCGACGGCCGAGTCTTTCGTCAACGAGTGCCAAGCCGTCAAGTGTGAGGGGCTCGAGGTGGC…
>contig-100_656 length_5129 read_count_1141
AGCCGGGCATGATGATCTCCTATGTTCTGCTTTGGATTTCTTCATTACAACATAGGAGATCATCATGCCCGGCTCTCTTGAAGCCATCAGATTCCGCAATGCAGCAGGCCAAGCAACTCTGCACCTCCTGGAGCAGCGCAAACTGCCCCTGGAAACAGAGTGGCTGCAAATAGACGGACCCAAGGCGGCCTGGACCGCCATCCGCGACATGACAGTGCGAGGCGCCCCTGCCATTGGTGTGCCGCCAACTGGCTGCCGCTAGTTCGCCTCGACTTGCAGCCTGTGCTAGTCTAGATTCGGGCATGCAGATGACGAGTTATTTTGCCACACTGGCCAGATTCACGAGCCCCCAATAAAGATGCGCGGGAAGTGCTTGCCGATCATTCAACCTTGCCGCCT…
>contig-100_657 length_5127 read_count_21423
GGTGCCCGAGCGCTCCAGCCTGTGCGTGTGGACCCAGGACTCCCACACCCAGGGCAAGAGTGTGCTGCTCCCCTACGCCGCAGTCTCCGACATAGACATGGATGTGAGCAGCTGAAACGCCTATTTGCCTGGTTTTCTTGCTGTGGTCTACCTGCCTGCCCTGCCTCCCTGCCTTTCCTGCCTGTGTTTTCTGGCCCTCTGTTTTGCTGCTTGTTGCCCGCCCACCACCTGCCAGCCGGCTGGCCTGACTGCCTGGCCCACCCACTTCCAGAATACTTGAACGCAAGTTTGTTACCAGGCTTTTTGTTCAACTGGCTTTTCTTGGTTTTGTTTCCTCTATCCTACCGCGAGCACCACCATTGCCACAGCAGTGCTAGAAGCGAGCACAAACCACCTACA…
>contig-100_658 length_5120 read_count_2366
CGGCTTTCGGCACTGCCGGCCATCATGCACAATTACGCAACGATGCGTTCCTAATAGCATCACTGCCACTTGATGGAGTGCGATACGGAACCTGCAGTGAGACATTGAGTCTCCTCGTCTTTCCACCGCTCCAGTTTTGCAAACTGTCAGCACCAGGCGCAAGATACCTGCCTACTTGCGACGAGCGTCAAGCAGCAGTTGTTACAACATGCCACGTTTCACCCCTCAGAGACCCACTAAACGAAGTGCACCTTTCCTGAAGGCGGGAGCGGTCGTGGTTGTTTTCCTCATTTTGTACCTCTTCATCCAGTTCAACCAGATCGACATTTTCACAAAGCAAGAGCCAGTAAGGACACAGATGACACGACTCACAGTGAGCCTCGGAACGTGGTCCAGTTC…
>contig-100_659 length_5120 read_count_2671
GGAGAAGGTCGACTGGCGCGCCTTTGGCGCCCACTTTGGGCGCAGCTACGAGAGCGTGAGCTACAAATACTCGTATATCAAGAACACTGGACGCACAGGTAGGCGCCCCTCAGTGTCATGCAAGCAGGAGCAGCTGCCGCCATGTCCTACTCCGCTGCTGTCTGCACTGTTACTTTCCGCCCACTGTTGTAGATCGCCGCCACCCTCCCCACACACACACACACGCGTGCAGCACGCTCACATCACACCACCACCACCACCGCCATCACCACCAACAACTCGCCGTGAATTTGCGCCGCATCGAAAGCTGCCCTGCCTGGCGGTGTGTGTTCCCAAATACACAGGCAGTGAGGGCAAGGCCAAGCATGCCAAGGCCAAGCACGAGACGAGCTACAAGGA…
>contig-100_660 length_5118 read_count_3435
CTCGCATGCTCTCGCCCCGCTTGTAAAATTTTGTCGCCCTGGTACCATTTTGTCAAAGCTCCCCTATTTGTCGTTTATGCATGGCAGACAAGCGTCTGCTTTGTGCCGCTGCCCAGCTCGCATGCTCTCGCCCCTGTCTCTCCCTAGCACCACCTTGTCAATCCGGCATGCAACTTACATTACTGCGGCGAATGGCCCACAGCGATGTCAGCGTCAGCTCAGAGTCAGCGCAACCGCTTCAAGAGGCAGCTTAACTTCGTGGCAGGCGGCTGCGGCCACTCTGGGTTCCGTCTCCAGACGCACCTCTGCGGCACCCCTGGTGGTTGCAGTGGCAGCACCCCACGTCGGCGGCCCTGCAGCCAGCCGCCCACTTCGCCCTCCGCCGCCTCCTGCTGATGT…
>contig-100_661 length_5117 read_count_1226
CGCAAACAACATCTTTACATCTTGCACAGTAGGCCGCGCGCTCACCAGCTTCGGAATTGAGTCGCGATGCTACTTGCCCTTGCACCGCGCGCGCTGCACAAGTTAATCGGCGCACCAATGTGTGCAGCAAGCGCAACCAATCCATCGAGCAACAGGTGCAGATTGTTGACTGCGTCTACCGGCTGCCCGCCGTCGCCGCCAACATCAGCAGGCTCTGCGGCAACTCAAGAGGAGCGCGCTGCGAGCCTTCCAGTGGAGCAGCTGGCCAAGGCATTGCTTGCTGGGAACGCCCGGGCGCAGCTGACAACAGCGACAGCAGGGCTGACGGCCAGCGAGGAGAGCAAGGTGACGAGCAGTGTGGCGCCTTATCTGCTACCAAGAGGGGAGGCGCCCGTGGTG…
>contig-100_662 length_5114 read_count_1915
GTATGTCCAGGGCAATCCCAATTTTATAGAGGCAGTAGCTTTGTGGCAAAGACGGCTTGGAACTGTGGATTTGGTACTAAATGTATGGAAAGATGCTCAACGCAAATGGCAGGCTTTGGAATCTATATTTGTGGGCTCCGCAGATATTCGCGTGCAGCTTCCAGAGGAATCTAAGTGGTTTGATGCTGTCAACACCGACTATTTGGACTTGATGAGGTCTGCCCCAGATGTCACGACTGTGGTTGAAGCTTGTGAGGTTGATGGCCGGCAGGAGCGTCTGGAGGGGATGCTGCAACAATTAGAGTTTTGTGAAAAGGCGCTGCAGGATTACTTGGAAACCAAGCGAATGGCATTCCCACGGTTTTACTTCATTTCCAGCTCAGATGTGTTAGACATATT…
>contig-100_663 length_5110 read_count_1027
CTAAGCTGCCAAGGATCAACACGTCCCCCCCTCACTGAGGTTTAGGGGTTGCGTGTCCGGCAGGACGGACAGCAGGCTAGGGGAGGGGTGTCCCTTGGCTGCTGGCAGACCGGTACGGCTCCCCTGCCCAGGTTCAGTAGGGCCTAATTAGCGGGGTTATGTAACACACACAAAGCAAAAGCCTTCTGGCACAGTACCTGCTTCAGCTATGCAGGCAGTGTGCATGCTCGAATGCTATGCAACCACATGCAAGTGAAGGTGCAATATAATGCATGCTGGGACATCTACGGCTTGTCCATGCCTGAAGGTTACCGGTTTAATGGATGCGCAGTCTTTGAACTCATGAGTCATGTAGGACGCCAGTGACAATGTATAACCCACGCTTTTCAAGCTCTGCCT…
>contig-100_664 length_5108 read_count_401
GGCACAAGGAGGTTGGTGCTCTCATCAGCTGTATTGTAGCTCAAGCTTCGCCAGCTCTAGACATACGGACTTGATCAAGCGCACGTTACCAACGTATCACTCTCGGCGTCGCGACGCAGGGCTACTTTTAGGCGGGAGCTACCGCCAACGCTGCCGCATTGGCAGCCGCGCCGCATAATTGGCCGGGCTGGCGGCAGCATGGAACCACCAGAGGTGCTGGAGGCTGAGGTTGCAGAGGAGCTTGGCTTCTTCTTCAAACGCCTTGGAGAGCTATGCTTCAGCCCAGCCAGCGCTCAAGCCTTCCCAGGCCCCACCGGTAGCTTGGCGGTGGCAGAAAGGCGTGGTGCCGTCTTTTTCAGTGATGCTCAAGGGGTTTATGCATGCAAAACCAACGAGCTG…
>contig-100_665 length_5105 read_count_580
GCCTGCAACCTGGCGAGGAGCTGGCCAGCCTTGCTGTTGACGCGCTGTGGTGCTCCGGGTTGGCGTGGGCACAGGCACGGGCATTGCAGCTTTTCAACCAGGCCCTCAGCGCGGGTTGGTTGCCACCCCTGAAGGCGTCTGTGAGCCACAACCTGCTGAAGCTGGACCTCAGGGCCCGCCACCTGGGCACAGGCATGCTGCGCATGCACCGCTGGCTGCTCGACCTGCGCGCTTCAATCGGCAACAGCGCAGCAGCCTGCGTTCTTGATGAGGCCAAGCGCGTGTGTGTGGTCAGCGCCAGCCAGGGGAGCCGCAGCACCGCCACCTCCGCCGGCGCATACGGGGACAGCCATGCGGCGGCACAGGTTGCCAGCCAACTGAAGGATTTGCTGGGTGCAA…
>contig-100_666 length_5105 read_count_1616
CTCAAGCTATATTCCGCTGCTTGCTGGTCGATCACCGTCAGCGAGGTGGTGGCAAGCCACTGCAGCTGCGATCGACCAGCAAGCAGCGGAATATAGCTTGAGCGAAAGGGGCGCTGTGTTAGTGGCACAAGGAGTTCTCAATCAGCGATTCGGCAGTCATCATGTCGGGCGCAGGATACCGCGGGGTCTCCGCGGATCAGGACAATCGTTTTGCAAACAAGGAAAAGAAGTTGATGAAGTCCCTCAAGTTCCCCCCCGAGTTCAGCACCAAGGTAGACCTGACCAAGGTGAACTGGGACACCATGAAGCCCTGGATTGCCAAGCGCATCACCGAGTTGCTTGGGGGCCTGGAGGACGAAGTGTTGATAGCGTACGTGTATGAGCAACTGGACGGTAAAA…
>contig-100_667 length_5101 read_count_393
TTTTTTTTGGCAGCGCTTGTGCTTACAGATTGAGGTGGGGCATAATATTGCGGAGCAGCAGATGCCACAATCGAGGAGGGCTGCAGCGTCATCATGCCGTGTGCAGCCAGCAGCGCTCCCCTGCAGGTTCCCTCGTTCATATCACCCCTTAACTGCATCTTTAGCTACAAAAAATAGCTGACTCATTCGTCTGCAGGGTTGACCTCCTCTGCAACAAATGGCTACCAAAACGGTTGAATCCAGTGCAATGCGGCATATCTTAATCGGTTTTCCATAGCCTAACTTGCAATCTATCGGGTGAATTAGAAGACGGTGCAGGATTCAATTCAGCTGTGTGCACGTGTCCCTCCTGCTGTGTGTGTGGCCTGGCTAGCCTTTCAACTGCTGTGCTTTTGTACT…
>contig-100_668 length_5100 read_count_1119
GTGTGTGGTAATGTGTGTGGTAATCGAGATCTGAATCTTGCTTCCTTGTCCTCTCCCTTTGCCTTCCCTACCTCGTATCAGGTGCGGCACAGCGTGGACATCATCAACCAGGACCCACCCGCCATCTCAGCACCAGAGGTGGTGGAGGCGGTGGCAGCAGCAGTAGGGTGAGTCAAGGTGGCATTGGGCCGCAGCTGTGCTTTACTGGCCTCCTGCTTGGTGTGACCTTGCCTCCCTGCCTGCGTGCTATGTTAGCACCAAAGGCGGTGACGGCGGTAGCAGTAAAGCGAGTTGGCCTTTAGCGTTTAGCCGCAGCTTTGCCACTGAGCCTGAGCTTACCTGCTGCAGGCTGCAGTGGCATTTTGCGACATGACCCACACACCTGCCTGCTTGCTTGCC…
>contig-100_669 length_5100 read_count_1442
CTTGAGCCCGCGATTCCTGACCTTCAATGCTTATCTACTGCGCAAACAACGACTGTCTGCAACCCTAAAGCGAAGGGAATAAGTCATTGAGTAAGGACAGGAATCGCGGGCTCAAGCTTCCCATCACCGACCAGGGGTTCTGGGCGGTAAGCCGGGCGCCATGCCGGCCTCACGGTCGTCGGGCTCTTCGTCCAGCAGCGGAAGCTCCAGCAAGAGCAGTGGCAGCTCAAGCTCTTCGGGCACCAGCTCCACCTCCCGCTCCAGCGGCTCCACCTCCAGCTCGCCCTCGCGCGGCCGCTCGCCATCGCCGCGCAGCGGGCGCCGTGATGAGCGCCCGGCCGACAAGCCGCGCCGCAGCAGCGGCGAGGGCGCCGCAGACAAGCCTCGCCTCATGGACAC…
>contig-100_670 length_5096 read_count_268
GATTTATCTGTTTTCATGTACATACAGCAGCGCAAAATGCAAAAAGGCTGCTACCGCCGGGGGAAGCCCAGCTGGAACGCTGGTCTCAAGTGGCAGCACCACCAGGCCGGTGTTACAACAGCAACATTATTAATAGAACTGAGGTTAGTGGTCGTACGTCTGTATAAAACAGCCATCCGGGTATTGTCAAGTCTGCAAAACTCTGTAGAGGTGGGTAGAAGCATTCCAAGCGCCTGTTTGCAAACCCCCTACCAGTTCCCCCCATCGGCGCACCCAATGCTGCGCTGTGCTACACGGTCAGGGCCTCCAGGCGGCCCACAGTGGGCTCAGTATGCTGAGGGAGGTCTGTGGAGGCCAGGGCATGCAGGTCCAGCCCGGCAAGCTCCTCACTGCCACTGT…
>contig-100_671 length_5095 read_count_4184
GTTTCTGCTGACATGCTTCTAAACTGACAATTCGCGTGAGTTTTAGACACGCAGCTGCGGTCGGCTCTTCCGCCACGCACCGGCGCTTGGGTAGTAGAGGGGACAGAGGCGCTGCAGCGGCATGAGGTCGGAGGATTCCCCCTTGGTTGCCACCGCCACAGCGACAGCGCACGTCAGGGTGCAGGCACCTAGTGCGCAGCAGGGCAAGGAGTCGTCGCAAACGCCAAAACGAATGTTGATTTACAGGCTGGATGGGTGGTATTGGCAGGTTGTGTTGGCATCCAGCATGCTGCTGACGCTGTGCACTCAATTGGTGATGCACAGGGGCGGCAGCACGGCTGGAGGAGGGCAGGGCCTGCAAATCCCGCCGCAGCAAGAGCTTACACTGTTGGAGCAGCA…
>contig-100_672 length_5092 read_count_5004
GTTCTGCCCCTCACAACGACAATGTCAGGAGCGGCAGGTCAGTCGCAGGCGGGAGACGGACTTGGAGGGCCAGGCACAGGCGCAGGCAGGCGCAGGGAGGTGAGCGAGCAGTGTCTGAACCGATGCCGCGCGGGAAACACGCAGTCCTCAAGCTTGCACGTCGCCCCGCCGTCGACACCGTCGCAGCTTGCTGCCATTTAAGCATATACTTCTCGTTTGAGCAAAAAACAACTGCCTTGTTGCTATGCTAACCTGTTTTGCAGCTGACCTTCATCCCTGGCAAGGTGAGAGGCCGGTGGCTATGCAAAACAGCTGCCGCCCCATGGGTTCATCACACCATATGAGCGCTGCACAGAGCCAGGCAGGCCTGCTTCTGATCCAGCTGCTCCATTCCCTGTG…
>contig-100_673 length_5092 read_count_1470
CTGACGTGCGGTTTACTTCCGAGGCAGTGTGGTGAAGCAGCACGGTGGAGAGGTGAAGGTAACCTTCAACACACATGTTGGGCTCGTTGTTGCTGTAGAATTAACTTAGAAGATAGTAGACTGCCAGAAGACGTTAGCTGCGCTGGCGCTCGACAGCAGTATTGCCACCCGCGTTATGTTTGCCGGCTTTGATTTGGTGGCCCAAGTAGTTGGCACTTGCTGGCAGCTGAAGGCATCACCATGCCTGCCATATCGCCAGTACCACCGCTCTCATCTGCCCGCTGATCTGTTACGGCGTGTGCACACGTGACAAACGTATGCTCTGTCATATACCAGGAAATCAGCCGGGACCAGCAGCATCACCACGCCCATCAGAGCATCAGAGGAAAGCGCAGCCGC…
>contig-100_674 length_5090 read_count_5184
CCAAAACATTCCAGCACATACATTTGGCATGGTGGGCTTGTGAGCGAAGGGAGCCGGTGGCCTTCGCCATGTCCTCAACTGCCGCGTTCCACGCGGGCCCCGGCCGCATCAGCGGCCAACAAAGATCATGTACCTTCGTGGTTGGGCCCCGCCTGGGTCCGCTTCGCCCTCACCGACACTTCTCTCGCCGAAGGCCAGCTATACACCGAGTGGTGGTGGCTACCAGCGGGGCTGCCGCGGCGAGTCCGCCGCCTAACAGCAACGGGGGCAGCAACACGGCCGGACAGCCAAAAGGAGCGGAGGCCTCTTCGCCGCCGCCGCAGCCGCCGTCAGCGGTGCCGGAGCTACAAATCACAGCCTATCATTACGCCATGTTCTTCGCCCTACTGGGTGGCGGCC…
>contig-100_675 length_5088 read_count_5671
GTTGCTGTCACTTGCGGACGACTGCAGCGCAGGCCCGAGCCTCAGTTCAAGTTGCGAGCTTCCGCCTCATTGGCACGGACGCAGTGGCCAAGTCTCCGCAACATCACCCTGCCAAGCTGATCGAGGCTCGCAACTTGAACTGAGGCTCGGGCCTGCGCTGCAGTCGTCCGCAAGTGACAGCAACTCGACCATAAACTATTGCCATGGAGGACGACCACACGGGGGAGAACCAGGTCAAGAAGGAGGGTGGTGGCGGCGACGCTATTTCGATCAAAGTCAAGGACCAGACCGGCGGAGAGGTGAAGGGTTCAGTCGAGCACTCACATGGGCTGTTGGCGGCGAAGGCACTTGGGCAGCCAGAACCAGCGGTGGAGCTGCCGTAGCTGCGAGCGCCACCTA…
>contig-100_676 length_5085 read_count_2887
TTCCTGCCAAAGAGACCCATCTGGACTGCCTCTCGCGTACCAGTGTGCCAGAAATAGGAAGTTCAGGGGGTCTGCCTGACATTTCACGCTATGTCTGGGCGCTGGAACTCGAGACACAGCGCTGTCAAGAGGATACAGCAAGAATTGAAAGAGCTGCAGCGGGATGACGACCCCGATATCCTGGCAGAGGCCATAGAGGTGCGCAGGCTAGCGTCCCGGCCTCGAGCGCGCTGCCGCGGAACACTTACCCCACAGCCCCGCCTTGCCCGCAGGAAAACATCTTCGAGTGGCACTTTGTCATTCGGGGCGCGTGGGATAGCGAGTTCGAGGTAATCGCGCCCGCGGGGGGCAGAGGGTACCGGTGGGCCTTTTGAGGCCCACTCTTGCGCTACTGAGCTT…
>contig-100_677 length_5081 read_count_5118
GGGGCAGCTTCCACGTGGGTGAGGCCGCCACCGCCATGCAGCGCCTGCGCCTCAAGCCACCCAGCCCAGACGACCGCACCACCCGCCAGGCGGTGCTGCTTTCCACCTCAGCAGGCAGCCTGCACCTGCTGGCCCCCCTGGCCCTAGCTAGCGAGGCCGGCGTGGAAAGCACGGCGGCGCTGCCCGCGCTGCGGGCGCTGCAGCGGGAGCTGCTGCTGCTGGTGCCGCAGGCGGCGGGGCTCAACCCGGCGGCGTTCAGGTGCGACGTGCCTACATGCCATGCTGTATGCTGATGGCTCTGGTGCTGATGGCTCCTTGGACGATGCCTCCTCCTTTGGTCCGACTTGCGTTCTGCGGTATGAATATGATTACAATGGGCTGGCTGGTCACAACAGTCAG…
>contig-100_678 length_5079 read_count_5353
ATTTTTTTCCGCCAGGCGCAGGTGGCGTGGCCGGAGCTGTTTCCCTTTGGGGACAAGAAGGCCTTGAGGGCGGCACGGCTGGTGGGCCTGAAGGAGCACCCGCAGGCACTGGCGGAGCTCTGTGGGCATGACCCGCAGAAGTATGTGGGGCTGCTTGCGGCGCTAGTTTGTTTGGACATGGCCAAAGCTTACAGCGAGTTCTGAGGAGAAGTCCGCTGCCAGCAGCGGCAATGACTGTGATGCTGGGCTGTCCTATCTGGGATAGCAGCAAGGGCGCTGCCACATGTCAGGCACCTGTGACAGCCCTGCTCACTTGCAAGCTCTGAAGAGCCAGGATCAAGCACTGCAGAGCCCATATGCCATGCAACATCCCAAATACCGTCGTTACCTCTTTCATGG…
>contig-100_679 length_5078 read_count_796
TTTTTTTTTAATATGCGTATCTGTTACACACACATATATCAAGTGAGCGCCACAAGCCCCTTGGTGGTGCAGCAGCCATGCACTGCAGCTGCTGGGGCACAAAGGCGCACGGCCATACACAGCAGCCGTGGGGTAGAGGGATGAACATCATACAGTAAAGCATGGGAAGAGAGAGAGGGGGAGGTTGTGCAAACATGCTTCTCAGAACAGCATAAAAATCTAACTGTGTGCAGACTTAAAGGGGTAGGGCGCACAAGGATTGCACATCACATCAAGGTGACTGCTGGTTTTCTACATGCTGGTTTTTCTACAAGCAGCGGCATCGACACGCACACTAGGGCACTGAGCGGATGATAACCATCCATGGCTAGCAAAGCCTGCACCGGCTTTGTCGAAAAC…
>contig-100_680 length_5077 read_count_915
CCTGCACCTCCAGCAGCGCCGCCAGGTGTGAGGCGCCCTCCAGCTGCGCCACCATCACCTCCACCTCCCTCAAGTACTCCAGCTCCCGGGCCGCCGCCTCCAGCAGCGGCGCCACCTGCTGCACCGCACGCCGCTGCTTGCGGGCCTGCAGGAAGCACAAGAAGAGCTCAGACAGGTGTCACAGACTGCGGCTAATTCACCCATGGCTAAGATTCCCAGCCATGCATTGCACCCTGCTGGGCAGCTGCCTGCTACCTGCACCTCCCCTACCTGCTTGCCCCGTCACCACGCGCCGGGCTTCAGATGCTGCCTACGGTTTTCCCATGCTGCACTGTGCAATTACCTGCTTGTACAGGGTCTCCGCGTAATCCACCGCGCTCTTGCCTGGGTCCAGCTGCA…
>contig-100_681 length_5076 read_count_1619
CTTACTTCTCTGCCTGAGAAGTGGCGAGCAGCCTGAGCAGGGTTGTGCTCGACATCTTTGGCGGGGTGCTTCCGACCTCGAAGCTCGCTGCAGCGCCACTGATCTTCGACATGAGGCTCTGCGAGGTGTCGTGTCGACAAGCGGCGGTTTGCAGGTCCCGTGTAGTGATGGCAGCCCGGCGGGGCGACCGCCCTGCGCGTGGCGGTGGCAGCGGCGCTCCCCGACACTTCACAACCCCTGAGCGCCTCGTTAGCGCCGCACCAACCCAGGAGCCTCGGAAGGACACAGTGTACACGCTGCGCCTCTCCACCAGCTTTGAGCGCGGTGCGGCACTTTCCGACCCAACAGCCGGCGTGCTTGTGTGCCTGGTCGCGGGCGACGGCTCCGCGCTGCTGCGTC…
>contig-100_682 length_5071 read_count_1680
CCGCATCCTCTCTCCTGGGGGGCCAGCTGTTTACGTCCAAAAATGTATCGTGTTGCTCTCACCTTGTAGTCAAGAGCCACTTGGGTTTGCCAACAGTCTCAAAAGGGCAGGTAGGGCCCGATGGACCCTCTTAACCTGCCCATCAGGCTGTATCAGCAGCAGATCATTGACTCGGTGCGCGCCAACCCTGTGACGGTGGTGATTGGCGAAACCGGCTCGGGCAAAACCACCCAGATATCGCAAATTCTTGAGGAGGCGGGGTTCGCCCTAAATGGAGTGATTGGAGTGACGCAGCCACGCCGCGTGGCGGCTGTGACTGTGGCGCGGCGGGTGTCGTGGGAGAAGAAGGTTGAGCTGGGTCAGGAGGTGGGGTATGCTGTGCGCTTTGAGGACCGCACC…
>contig-100_683 length_5068 read_count_2119
GCGATCAATTCCATCCCATCACTTTTCAACCATTAGCAGGCAGCCTCTGGCCCGCAGTGTGCCTCGCGTGACACCCTTGCTGGCTGGATAATATGGCAGCGCCCTGCTATAGCGCATTGCGACTCCGGCACATCAACTCTACGCCAAGCAGACCTCAAGGCAGGTTCTGCCCTCGGCCGGCAGCAGGACCCAGCAGCTTGGGGCGCAAGCCAAAGGGCAGCGGTGCACGACAGACTCAGCAGCAACAGAGCCTCACCTGGCCTTCTCACAGTACCCGAGCAGCCGCGGCCATGGAAGCGCCTCAAGCGGGCAGCAGCGCTACCAGCGACGACAGTGCCGCCGGTTCACGCACCCACCTGTGCACCAGCCTGGTGGCACCCACGGTGGAGGGCATGCTGG…
>contig-100_684 length_5067 read_count_1101
TGAGCATCTTTCCATACATTTAGTACCAAATCCACAGTTCCAAGCCGTCTTTGCCACAAAGCTACTGCCTCTATAAAATTGGGATTGCCCTGGACATACTTGCTGGCGCTGAGATTCTGCAACAACAAATTGTCGCTCTCCAACACATCAATGAGGGCATCATCAGAATTGAGTTGACTGACATCCGTATCCTGATAGGCAGTAAAAGAAAACTTCAATGTGCGCCATGTGTCCTCAATCTTCAGCAAGGCCTTTTCTACAAGCAACTCATTTTGCGCACGATCCACTATCTCAACACAGGCGTCCACACAATCATGCAAGCCAAAATTGAGCAGGTCCCCAAGCTTAAAACCGGGGCCCATGACGAAGCGGTTCCCAGTAGCCCGCATCAGTAGCATC…
>contig-100_685 length_5063 read_count_462
ATGGCGCTTATAACGCTCAATCGCGCCTTGGACGTCTGTCGGCGCTACTTTGGGGCTTCACCAGCTTTTGGAAGCGCCTGCCCTGTGCTGCTCGCGGTCACATTCATCCATGCCGGGCACCGGGCCATTTCTGTGCTTAATGCGCCGGGAAGTGAGGCTGACAGAGTGCGGGTTCACAGGAAGCTAGTGGCGCTGGCTGAGGCGCTGGCAGCACTGGACAGCCCATGGCATGCGGCGGCTGGCACTGGGCTGCCTGTGTGTTGGCCACAGCTGACCACGGCTTGGGCGATAATAGATTTCTGCTATGTAGTTGCCAGAGCAACAGAGGCACAATGTGCGGACACCTGCCGCATCGCGCAATCCGCGCGGCTGGTGTTTGGCACGGGGAGCAGGACCTTG…
>contig-100_686 length_5058 read_count_1031
GGCACGTGGCATGGCCGCATTAGGGTTGCCCTCCTCATCATATGCCATCACGTCGTTGATGGCCTCCTCGATATCTTCCCTCACCGCAAGATCGCTCTCATCAATAGCGACCACGGGGTCGTAGAAGGCTGATCCCTGGAAATACGGCACTGTGACCAACACCGGCTGGATGCCGTTTGGTTGGACAGGCGGCACCTCCACACTGACGTTGGCGAGCGTGTTGTTGTTCAGTATGACGGTGCGCTGCACCTCAACCATGGGCGCATACATGCTCTCGCTACGCAGCCCGGCGCCAAGCAACAGCGGAAAGAACAGGAAGGTGGTGAAGGGCAAGAAGGGGCGCCTGCCAAAGCCGTAGACGGGTCTGTTGTAGAAGAAGCGGCTGGCCAGGAAGGGGCG…
>contig-100_687 length_5057 read_count_1495
GAAAATTTGCGTTCCAGGTTGGTGGTGAAGACGTGCCTGCCCTGTCGTTGCATTTTCAGTCTGCCCCCAACTCGCGGTATGGCACAATGCCAATGTTTAACAGGTATTACAGGAGTTTGAGGCATGGGGCTGGCAAGGTGTAGTTGGCATCACGGTCTCTATCTTCTCAGGGCGCTGTCATGCTCATCTGCCCCCACTTCTTCCGACTCCTCGGGGCAGTCCATACCCCCATGCACGTAGTGGCACACCTGCCCTACCCTGAGCAGCTGCTGCTGGCGCGGCGTCTCCGCCACATCAACGACCAGGTGGATGCGGGGCTCATGACCGTTGTTGGTCACATCGTGCAGCAGCCGGTTGTTCAGCTCAAACACCAGCCCCTCCTCCACATGTATGGGGACG…
>contig-100_688 length_5052 read_count_3746
TGCAGCTGGGTGGGCTGGAAGTTGTGAAGACAGTGGTGCAGGATTCGCCCCACAAGCTCTTCATCGGCGGCCTGCCCTGCGACTGGTCTGAGGAGCAGGTGGGTTTGCCACTGGTGGTTGAATTGCCCCTGTCGATATCTGCAGCTGAGTGCCGTGGTGGTGCTTGGCCTGGCCGTGGTCATGGCTTGGAGAATTAGAGGCTGCTGCCGGGGTGCTAATTTGGGTTGTGCTATGCATCGTGACCGCATACCGGCGGCTCCAGGCTGTACTTTGCAGTGCTTTCTGTGCAACTATGTGCACGGGCCCTCAATTTAGTCCCCCTCCACCACCACCCATCACCACCTTGCTGCTTCAGGTCAAGGAGATGCTGCTCCCCTTTGGCCAGCTCAAGGCATTCAA…
>contig-100_689 length_5051 read_count_941
TCTCGTGTTGCTTCCTCTTGTGTATTGCGGGCGTGATCAAGAACGATTTGCGGCTTCGGCACTTCACTGCGCTGCTGGAACCAGCATTCTCACGCGCAGCTATCAGCCACACAGTTGGCCACCAACAGCGCAAGCTACAAGATAAGCAGGGACCTGCAGCTGCTGATGCTCAACGGCGCCACTATCAAGCTGGAAGACGGCGCAGACATCGCCACGGCGAACACAGCCCAGCGCAGTGGCGGCGCTGGCGCACTGCCTGCGCAGGGGGCCGATGCTAGGGCTGCCGCACAGGGGGAGCAGTGTGCGCTGTGCTGGCATGGAAAGGAGGCAGAGGCGTCGCTGGGAGGGATGCGCATGTTCCTGCTTCCCCCCATTGGGAAGCAAAAGGGGGTGCAGGCA…
>contig-100_690 length_5042 read_count_4083
CTTAGCTGCCCCTCACCTGCAATGCAATGGATTCCACAAGGCTTTCTGCACACGATTTACAGGTCAGTTACATTTACACGAAGACAAGGATGAAACTTCAGGCGACCACCATGAAAACCGGAAAGTAATGAAAGGAAGACGGAATCCGACACGTACAGGGTAGCAGCTCATCAGAGCGCATACACAAGGCAAGGCTGCACAGGACAAACTATGCAGTCGTGTTTTATATGTGGGTAGGTAGTGCACATTGCAAGGTATACGCCGTGCCTTTGCAAATGTGAAAAGGCACAATAGAATGAGGATGGGGGCTGCTTGTGTTGCAGGCATATCAAGGCGTGCTGATTAAGGGAGACACGTGAGCAGGCGGGCCAGCAGCACTGGAGGCTTGCCCGCAGAAGC…
>contig-100_691 length_5040 read_count_6361
CAGTGCGGGCGTGCCGATGGCTACATTTTGGAGGGTCGCGAGCTTGAATTTTACCTTAAAAAGATGATGAAGAAGAAGGGCAAGTCCGCTGCATGAAGGGCCAGCCGAGACGCGTTAGGCGGGTAGCGTCAATCGGTGGGAGCGGCGTCTCCAGACTAGCAGCACAGCAGGACCCACTTGCCCAACAATGTGACCTGGTTCTGTAATAGCACTCCATGCCGTGCGTTAGGGCTAGGGAGGCACTAAAGTACACGTTTGGAAGGGCTGGCAGCAAGGCTGCGCATTGAGGGCGCATGGTATCCCTCCCGCCAGCCCCTCTTTCAGTCTGGCATGCACGACCAGTGGCCCGTGCATTTGTTCGCCTTTTCCTGAACACAGCCAGGTTTTGCAGGTTGTGCG…
>contig-100_692 length_5039 read_count_922
CTGCAACTGGGATCTCCATCACAGCTGTGAGCTGCATGTTTATGTATGATGTTACGGTTTATCCATAATCAGCTCGGCAGGTTGCAGGGTTTGCCATGAGGCCCAATCGTTCAAGCCTGGGCGGGGAGGAGGGTTTGGAGGCGACATGCAGCTCACTGGACGGCCGTCTCCCTGCCGTGCGCACTCACCTCCCGCTCGCTCCTCACGCCAGTGCTGGTAGCGGCGAGGTTGGCGTCGGCGGCGGGCACGCTGCTTCCGACGGGCAAGACTCCTGGGACGCTTCAGGCCCGTTCAGAGGAGCGCCGCTGGGTTATGTGCTGCATGGCACGCCGTCAGGGACCCCCCTGGCCTCACCTCGCAACTCCGCCCTGCCATCAGCTGAGGAAGGGGCCCCTTACG…
>contig-100_693 length_5031 read_count_2264
GCAAACGAAAGTTGGACTGGGACTGCTTTGCGATCAATGAACATGTCGGCCGAAAGCAAGGTGTGCTCCACATCCCCCTCAAAACCAACCAATCGCCGTAAAAGTAAAGGCACTTGTGCTTGATCACCAAGCCTTGGTAGTTGCCGGTCGTAAGATAGGCCCGCAACACCACAGTGCTAACCCAACCACGAAGTGCTGACCCACCTGGTGGCAGTTGCGGGGCATAGCGCCAGTGCTCGTCACCTGCGCAGGTGTTGCAGTTTATTGACGTGTGGCGGCCGCTGGCGCAGTGGGTCAAGGCCAACGAGCACGGCACACTGAGCTTCGAGGCCATGATTGCCGATACCGACCCGCTCAAAATGTTGGTGTTTGAGCGTTACACCTCGAAGGATTACTTCA…
>contig-100_694 length_5028 read_count_848
CCACACTGGGTGTGCAATGCAGCTGCGCACCAACGGAGGTGGATAGCTGAAACGGAGGGGAGGAGCCTGATGCCTTTGTTTTCGTCCCCGCCGCTGCTGTTTCGCATTGCACACCCAGTGTGGCACTTTTGGACGCCTGGCTGGCTCGCCCCAGCTGTGTAGCGATCATCGCCCCGCCGAGCGTGGTGTCCAGAGCCAGCGTTTTGGAGTGGTCAGGTTGCATATAGATCAAGGCTCAGCCGGTGACAGTCAAGTGAAGCGTCGTTGTCACATCCCTTGCTCTTTGGGCGTGTTTTAAGCCTGGCGGCGATGCCCGTTTAGAGGCCGCCCATGGAAGCCAACGGACCTTCAAACGCCGCCAATGGGCCGCCTGACGCGGCAGCGCCGCCGGCTGCGCGA…
>contig-100_695 length_5027 read_count_3013
CAAGTATCAAATGGGTATGAGATGAAATAATAGTTTGTGTTTTCACAAGGTGCACAAGTATCAAATGGGTATGAGATGAAATCTTAAGAGAAATGCACAATGACTGTTTTGAAGCAAGGGTACCTGAGCGGCAGAGGAAAAGCAGGCATTCAAGGCAGCCGAAATGTGGGAGCATGGCAAAGTGGGCCTCTATCGTGTTGGGTTTCACAGTATGGCTGGAATGGGCAGGCTGCTTGACATTAGGTTAGGCACAGCCCTTGGACCCTCCTATCTACGACTGAGGCCACGATGTGACGATATCAATGGGACCAAGGCAGGGCCTGCAACCAGAAGCCCTGGCGTGTCATGCCGCCCTGCAGCTGCAGCGCAACTCCCACCAGCCCGTTGGCAGCCGCCAGC…
>contig-100_696 length_5027 read_count_664
CCGGTGTCTGCAGTAAGCATTTGCTGGCTGGAAGCAAAAACCAGTCTTGTCGAGGGTAGGTCAGTTTAATAGCGTCGCCGGCCACCGAGTGCTAACGCCGCCACGCGAGCTCAAACAAACAGCTCGAGCTGGCAGGTCCCCGCAGCGGCCCAATGACACTATTTTACATAAATTCTCATGAACACGCCTCGTTTACCAGCCCTGCCAGACACCAAATTTACCTCCCCCGCTGCCAGCGTACGAAGCCTGACGCAGCTGCTCGAGGATGACGGACGCACGCCGCTGGCCAGCGCCTTCTCCAGCCGCCCGGCCAGCAGGTCGTCTGCTGCTATACGCGGCGCTGCAGAGCAGCAGTTGCAGGGGCTGCTGGCCTCCAAGGAGTCTGAAGCGGCGCTGCTG…
>contig-100_697 length_5026 read_count_1038
GGAGGGTGTGTTGAAGATTGTCTACCTGGGAGGCGTCTCCAAGGGTGGTTTCTTCCCCAAGGGTGTGAACGGTGTCATCAATCGTGCCTGTTCTTAAGCGCAGAGTGGCACATGAGGAATGTTGTGCTGGCCGCTTCTTTAACAACGGACATATTAGCATGTTAGCCCACTCTGCCGTCTGACCCATCAGATCATTTCTCCCCTCAGCGCACACATCAATTATTCCGTGGACTCCAATCCCTAGAATGCTCCAACTAGTTGTTTTACCCAATTGGGTTCGTTTTGCAAGACTGTGGGTGCTTGCAGCGTGTAGCAGAACGATGCGGCTTACCTTGCCAAGCGTGGGCGCGCCAGCCCCTGCCTTTTTTGCTTCTGCTTTCTTCTTATTTTACGCTTTGC…
>contig-100_698 length_5025 read_count_879
TGGGGCCGTACCAGCTGGTCTTGCCGCCGCTGCTGGCCTTCTTGCTGGTTGGTGTCCAATTCTTTTCTTACGGGCTGTCTGCTGTCCGCAGACAACCTTCCCAGCTCGGTTGCATCAGTTGTTGTGTTATAAGTTCTACGTCGCTGCGCTGCTCAATCATGCACCAGTAGTCTATCGCTGGTTGCTCAGAAAGTTAATGGGTCAACGTTCGGCCTAAGGTGTCTCACATCACGCAGCCATCCGTGTTTAGGCGCCCCCCCGGCGTGCCCCAAAGGATGCATTTGTCTACCACTTCCACCGACCAGCAGCAGCAGCTGTTCAGGCGCAGGGTGTTGTTGCGCTCCTTGGCAGAGAGCACGATGCACTGTATCGAGGCAAGTGTGAGGCCCTCGGTTGGCC…
>contig-100_699 length_5022 read_count_4611
GGGTGCTCGGCCGCAACTCAGACACCGGCGGGGCATAGGAAAGTAATCAACTTATTTCGGTGTCGAATCCAGGCGGACTGCTTGCAGCCAAATATGGAGCCCTCACAGCTGCTGAACCGGGTGCTCGGCCGCAACTCAGACACTGGCGGCATAGAGTTCTGGCGGCAACCTGAGCGCAGCGGCTGGTTAATGAAGCAGGGTGCGTGTCGTGATCACCCGAAATTTGTGCCGCGGCTACTTTATCAAGGGCCCGCTTGTAACAAGGTCCTCTGGCAACCTTGTCTGCAGGGGAGTTCATGAAGACGTGGCGCCGAAGGTGCGTACAGCGCTGCCACTGGCGGCAACCCAGCGCGGCTGCAGCGCCCCAGTCATTGCACCTCCCTCCTGCAGGCTGAGCAG…
>contig-100_700 length_5020 read_count_666
CGCAGCCGTGGCTTGCTTCTGAGGCTCGTCAGACCCCGCCGCTGGCGCCGAGGTGAAGATGCCTCGAGCTTGGCCTCGCCCAGCACTCAGCTTTACAGCTGCAGCAGCGAGCTGCTGGGTTGGGGCCTTGGTCAGGCCTTTCAGCTGGCTTCGCATTGTGAAGTCGGCTGGGTAGCTATCCTTACGTTAAGGAGGCAACAGGAACTAGCAAACGAAAGGCGTTCATTGGACGGCGAACAAGGCAGGGCGCTTATTGCACTCGGGTTCCCACCCGCTCACGCTGACTCAGCAACCATGACGGGAAACAACTTGAGTCGAGGGCCCATGATCCGTTTCTCGGTTGCAGATGCCGATTTAGTTCAGAACCCTTCCTTTGAGCACACAGGAAACCTAGGAGCT…
>contig-100_701 length_5018 read_count_648
CTGCAGCCCTCCTTTCGTCAGTCGGACGAGCAATTCAAGTTTCTTTCAGTGGTATGGTGTCAATTGGGTAGATTATCTGCCTTTCGCCGAACCAGCCGGCCAACGAAACGGCCGGCGCTGGCTTCTGCCGCCCTGCAGCCCTCCTTTCGTCAGTCGGACGACTCTCAATGCAGCGACTGGGACGGCGGGCTTGGGGCGCGCCGCCGCCGCCCAAGGCTGCCTTGGAGCGGCGGGCAGGAGGCGATCCACCAGCGGCGGCACCGCAGGCGCAACCTGCGGGACCTGGCCATCTTGCTCCCAAGGCGCACCAGCAGCAGCAGCAGCACTGCAGCCCGGGCAAGGTGGTGCTGCCGCGGCTGGGTCGCGCGGTAGCCTCTCCTCGAGGTCCTCGCACAACGC…
>contig-100_702 length_5017 read_count_1819
CCCCACCTTTTTTTTTTTCAGCATTGTGTGTTACACATGTTGATACGGAGGTGTTGTGGCGCAGTAAGTGGGCGCATTTACAGCGTCCAATGTACCTTAGAAGCACGAAAGTGCATTTTAGTAGACAAGGTCGCGGATAACACGAGGTCGTCCGTAAGGGTGGTTAGAACGGTTGGTGAGCATTCCGCGACAAATGTGGGTAGGAAGCTAGTGGAAAAAGGACCACTTTCGAGCTGATGACTTATGCAATACGGTTGGTCTGCACCTTGAGGGCGATGAAGGACGGATCAGGGAAGGTATAAAGCGGCATGGAGGACAGATCGGGAATGTTATGAATTGGGATGAAGGCTGTACTCCAGATTGATTAATATGCTGACGTCGAGCCCAGACATTCTACCA…
>contig-100_703 length_5012 read_count_6736
GATGTGCTGGTGGCCACCCCCGGCCGCCTGATCGCTCACCTGGAGGGCACCCCCGGCTTCACCCTGCACCACCTTCGCTTCCTTGTGGTGGACGAAACAGACAGGCTGCTGCGGCAGGCCTACCAGGGCTGGCTCCCAAAGGTGATGGCGGCACTCCGAGCAGCACCTGTGGTCCCGCCCGCGGCGGCGCTGGCCGGCCAAGAGGCCTGGGGCGGCGGCAGCGGCGGCGGCGGCGGTGGCGGTAGTGCGCACACCAGCGTTGCAACAGCAGCATCTTGGGTGGAGGCAGCGAGACGAGGACACAGCCAGGCTGCAGGCCAGCCCTTGCATCGGCAGCAGCCCAGTCAGCAGCTTCAGGAAAGGGAGGGACCGCACCAGTGGGAGGTCCAGGAGCAGGGC…
>contig-100_704 length_5010 read_count_1093
AAATCACGGCCAGCTTTCAATCGTCTCGTCTGGATGTTTGCTGGAGTACAAGGGTGTAACAGTCAGTCAGTAGTGAGCAAACTGTCTGTCTGTCTCTTACACCCATGTGGAGCGCGTGAGGTACCGGTCCAGCCGTGGTGCAGCAGGGGCTACCCACGGCAGTGATCATCAGGGTCAGCGGTACCGCTGCGCCCCCTCTTTCGGGTGCTGCGCGGGGGAGCATCCTCAGGCGACCCAGCAGCACCCAGCTTGCCGCCACTGCCCGCCCCACCGGCAATAACGACAGCGGCAGCCATCCCCCGTTCCTCTGACCCTTCTGCTATGGGTGCAAGCCCAGTGCCGGCCCCTGCCTGAGCATCCGCTGCAGCAGCTGCCGCCGCATGTTGTCTGGCAGCAGCG…
>contig-100_705 length_5007 read_count_4270
AGCGGGGCACAATTGATATAGATGCTTCAGTTTATGCTTTTGGAAGCTCATCTCTGGTCGTGGAAGTGTTTCACGTAAACCTCCACTCTGTGAAAGCTGGCCTGGCTAGCAAAGCGGGTAGGCTGGGTAGGCTGCCGCAGGGGCTGTGATGTCAACACAAGCAAAGACCGGGCATAGGTTCGCTTTTGGTGGCTCTGTGGTAGCAGTGGTCACCTGCTGGATTGACCAATGGCTCGTTACCTGAAACACCATGCCAGACCACATTCAGCAAGATCCACTTGGGGGCCATTGGCTGATGCCACCACCAATGCCGCCCGTCAGGTTTGGGTGGGGCTGAAACTAGGCATTCAGCAGTGGCATTATTAGGAGTCTACCATCACACCTGAGCCTGCATGGGTG…
>contig-100_706 length_5004 read_count_1871
CCTTTGAGGAAAAGGGTGAATAGGCGGAAGTCTGAGGCAATTGTAATTGGGTGAGCCAAAACTGGTGATCAACTCGTTGTCGCCCGGCCCTGCAACTGCAATATAGTCTTCTAGCAGCTCACTCCCCGAATTACATCCCGGTGCGCTGGAGTCATACCAAACGCCCTGCTCCTCCTGGGCAGCACCTGGCCTATGGCCTGCAAACACCTCCACGAAACTCTGTTTCAAGGTGGGCGGACTGCCAGCAGGGGACATGACATAAGGGTGACTAGAGGCAGACTGGTGGGCATCATACCATCCACCGTCTAGGAAAACGGAAGCCTCGTGTGCACATTCCACTACGCGTGATGGGCTGGCATAGGCTGACGGCACCACACATTGCATCAAATTTACTGCCGT…
>contig-100_707 length_5003 read_count_1663
GCGGCTGCAAGAGGAGCATGAGCAGCGGGAGGCTGAGGGGCCTAGCAGTTGGGGCGGAGTGCAGGCAACCCGAGGTGGCACTTCTGCGGTTGCTGACCAGCGGGGCACCACGGTCAACCAGCAGCGCCAGCAGCGGCACAGGGCTCAGCAGCAGGATAGGGCGAGCCTCAAGGCAGCGCAGGCAGCTGCAGAAGCAGCTGCTGCAGAATTGCTGGCGGAGGAGGAGAGGCAGCAGGCACAAGCAGCTGCGAAGGCGGAGAAGCGCAGGGCTAAGAAGGGGAGGCGCAAGGGCACCAAGGCAGGTGGTGCCACTTCCCTGCCGGGCGCTGACAGAGCAGCCAGTGCTGAGGCTGGTGATCATCCGGCAACAGACTCGGCAACGGGCCAGGGACCAGATGG…
>contig-100_708 length_5002 read_count_2096
CTGTTTTTCCCCCCCCCCCCCCCTCCGAACCACTCGTACATACTAGCACATTCAGGTAGGAAGAACCTGCACGTGGGTTTGCTACGGGAACTTGCCTCCCTCTCTCTTCGCCTGCAATGGGTTCGGACCACAGCGAGCTGAAGAAGTTGAAGGTCGCTGAGCTCCGTGAGGAGCTGGCGAAGCGCGATCTGGACACCAAGGGCGTGAAAGACGAACTGGTTCAGCGGCTGGCAGCGGCGATGGATGCTGAGGCTGCAGATGCACCAGCAGCGGAGGCTGAGCCTGCCGCTGAGGCGCCACAAGCTGCAGCAGAGGCGGCGGTAGCACAGGAGGACGCTGCCGCCACTGCTCCCGCAGCAGAGAATGGCGCACCTGCCTCCACCGCTGGTGAGACCACGG…
>contig-100_709 length_5001 read_count_6839
AATCACTAAAGCGAAGCCGGTGGGCAGTTCCGCTACCTCAGGAGCCGGAAGCAAGCCACGCGTTGGCCGATGTTTCTGGCGCACCCGTATCCATTAGCATATTTTGAGTCAAAAGGAGCTCTCGCTGCTGGCGGCATATGCCTTAGTGCGTGGGGCAAATGAAGATCGGCCAAAAGGAGATTGGCGCGATTGGCCCGCTCCGGCTGGCGGTTTCTGCCAGTCTGATTGCACTCATAGGTCTTCTAGCCATCTTTGGAAGACCTGGCAGCGGTGCAATCACGCAGATGAGGCGCGGATTTCCGAGCGGGCGCCGCTTGGGTAGTTCCCTTGTGGAAGATTGCACGCGCTCCATGTCGACATCAGCAGCTCTGGCGACGGGCTACTGGCAAGAGCTGGAAG…
>contig-100_710 length_4998 read_count_1787
GGCTGGCCAGCCTGCATGGCTCTGTAAAACTCTGGCGGCACGTCATCCCTGGCAGGGAAGCGCAGCACCTGATGGGGCGGGAGTGGAGCGCCGCCCCTGGCATAGAAGCGCGTGGCGGCGGCGTTTGTTTTGATTTTGGAGGGTGCCAGGTTGCGTATGCACAGCCCCTCCATGCTGCGGCCCCGGCTCAACGCCACATACACCTGCCCCTCCGCAAAACAGCGGCTGACGTCCACCACAACTTTATCCAGGCTGGCTCCTTGCGCTTTGTGGATGGTCCTGCAACAGGAGAGGCAGGACAACGCAACATCAGCGGCGACGGCGGCACTGCATGAGATGGCCAGTACGGACGACCAGCGGCAAACTGCATGTCCATTGTGACAGCATGCAGTACAGGTC…
>contig-100_711 length_4997 read_count_170
CACGTTGTCACCTTTGCCCACCTGCCCGGTGCACCTTGCCATGCTGGCGCCTGCGCCGGCAGGGGCACATGCCCACGAGTGGCGGCAGGTCAGCCAATCCCAAGGTACCACAACCTTATTTACAAGTTCTGTCTGTATTGGTCACAGTACAGCTTTTGCCACCACAACTTGTCCCAAAACTGGTAAGCAATCAATTTGTCACCACAGTTTTCTTGTCACTTGTTTGCCTGTTCCAGGGGGGGTATAACACAGCTCATGCGCCGCTCATGCCGGTGTCTGCCCTGCCTCATTGCCCTCCAACTCTGCCCTGCCACTGATGATGTCACGTTACGTCTGTGTTCCCTCCTCTGCTGCCGACACCACTTCCGCCACCTTGCCACATGACTCCAGCTTTACAAC…
>contig-100_712 length_4996 read_count_462
ATGCAAACAGTAGTCTGCAGCAACCCCACGCCAGTTGATTACCCCTGATGTCGTGGTTCTAGATCCCTGGCGTGCTGTTGCTGCAGACTACTGTTTGCATGTTCCCCGTAGGACGGACTTCTCGCTCGAGGCGCCCTACCAGTCCTCGAAGGATCTCGCTTACATTGAACAAGACGCCGCGATAGGTGATGTGGGTGCCGCTGCGGATCACAAGGTGCAAGCGGCGGCGGCACCTGCAGCGGCGTTAGGAGCGGCAGCAGTAGCAGCAAATGGGTGTGCCGACACTTTGCAGCCATCGGGCTCCGATGAGGAGCAGCGCAGGAAGCGGCAGCGCCGTACTCCCAGCAGCTACCAGCCCAACGACAGAGAGCGGCAGGCGGCTGCCAGGCACGCTGTGTA…
>contig-100_713 length_4992 read_count_857
CCCACTCCTACACCACCCTACTACTGAATGTCGTTATGGTTGTGAAGGCTGCGGCAGGGCGGTCGGCCCTACGTTTGCAACCCATTCGGATCATCGCGCCGCTTTCGTTGCTCTTGTACTTCGCCTGGCCCTACTTGTGGGCGACCTCTCAGGACTACCGCAGTGGCAAGGTAGCACGCGTCAGAGAATCGGCGCTGACAGCGGCGGCAGAGGCAGTTGCGTTCAGCGGCGCCCCTCCACAGCTCCACGGCCCAGTGCATAAGACTGGGTCACTGCCAGAGAACCGGTGGCATCCAAGACATGCGGACGAGATCAACCACAAGTATTCCCGGTGGATAACAAAGCGGAAGCGCGGCCCCAAACCGGCGCTGACACCACATATCTACCCCGGCTGTGCTG…
>contig-100_714 length_4991 read_count_1503
GTTCCCTGTTCTGCTATCTACACATCATACTGATATCGGGATCGCTCCTTGCGCTGTGATGGGTTCGCCCTAGACGGCGGGCTCCTCCTAGATGTCTGCCCCGTCGGTGCTGAAGGACGAAGCGGCCCCAAACAGGCGGGTTCCAACTGCATGGTTGATCGGATCGAGGCAATGGGCGAGGGAGGCCAGCCGGAGGGCTGGTGTGCCGCCGCCTCTGATATTGCTGCCGACAGTGCCGATCCTCGCAAACCCTACCTGGCAGCGAGCTCCCAGCTTTGCAGCAGCGGCTGCATTGTTAGTGCCACCGTGTGACTGTCCAACACAGATTACAGTCAATGGAAGGCAGGGGGCAGCGACAGGCAGTAGCAGCAACGCGCTGCACGCTGGCGACCTTGCTGC…
>contig-100_715 length_4991 read_count_1433
CTGTTACTGACACATCGCGGAGTCACGTTTGGCAGCTGCCACATCCCGTTTCGTCCTCAGCTGAAGGTTCCTGGCGGTCCCGCATCCATGCGCCATGGCGTGTTTTGACACCCCAGATAAAGGCTTGCTCTGCAGCGCAGAACGACCAGGTGCGCAGGCTGGTCGGCGAAGCCGTACCCCCGCTAACCCGCCACATGGCCCTACGTCGTCGCCACCGCCCGCTAGATGACCCGCTGATCTGCTGCCCCTGCCCTCGTCCTGCTGCCACTGTCAAGAAAGTTCCCATGCTCACATTGGAAATCATGTCGTTGAATTTGCTGTTGCACAGCACGCTGTAGGGAAATAGCCACGCCTTGCCAGGTCAAACTGTGGGAATCAAACCGCCGTCAATGCGCACTC…
>contig-100_716 length_4990 read_count_1349
TTCACCAAGTCGATGCTGGAGAAGCTCATCTGGATTTGCGCCTTCATGCTGGTGGGGGCCCGTTACGGGGGCTGCACTGTGGGCGAAGTGGAGTCAAAGTACACCGATGAGGTGTCGCAACTGACTGCTGAGCTGGCAGCAGCAGGATCGGCAGCCCTGGGGGTCACCCTGGATGACGGCGTGCGGGAGCGCCTGCTTGCCTACGCCCGCTCAGTTGCGCACTTTCCCACCGCCGTCAAGGAATTCCAGTGGCGCAACGGTTGGTTCCACGGGCTGAGCCAGGAGGCGGTGGCGGCGGGCAGGCCTGACCCTTGCCCGCTGCACACAAGCTGGCTCAAGGAGGTTGGGGCCATCTGAGCCAGTCAGTAGTTGCAGCAATGCTGCAAGGGCCAGATATAT…
>contig-100_717 length_4984 read_count_9397
GGGCTACCCCGAGGCTGCTCCTATCCTAGCTTGTTGACTCCACGGACACCCGGCGTCACACGCAGCAATGGCTGAGGACGGTGAAGTCAGCGCCATCGTGTGCGACAATGGCTCCGGCATGGTGAAGGCCGGCTTTGCGGGCGATGATGCTCCCCGGGCCGTCTTCCCCTCCATCGTGGGCCGCCCCAGGCATCAGGGCGTTATGGTGGGCATGGGCCAGAAGGACGCCTATGTTGGCGACGAGGCGCAGTCCAAGCGTGGTATTCTGACCCTCAAGTATCCCATTGAGCACGGCATCGTCACCAACTGGGACGATATGGAGAAGATCTGGCACCACACCTTCTACAATGAGCTACGCGTGGCACCAGAGGAGCACCCAGTGCTGCTCACCGAGGCGCC…
>contig-100_718 length_4983 read_count_551
ATTTGCTGCTGCTTGTCTGCAAGTTGTGTTCGCCGCATTTCGCTTCTCTGTTGTAGATCGCCTTTAGTCAGGATGCAAGTGAGCACGCATACTGCCGGGTTTCAAGTGCCTGCCGAGCAGCCGGCCAGCTTTCAGCAGCCGCATTTGAGCCTTGCAATAGCGCCCACAAGGGGCATGTGGCGCAAGCGCGCCTTTCAGGAGGTGGAGAAGTGTGAGCTGGGCGGCAATAGGAGCAGCCGGGTGCGGCTGACGTCCCTCAGCAGCGCCGCCCCTGCCCCTGCTGCTATCGAGTTTTTCAACGCGTCTCCACGCAGCGTGAGGTGCTGCTGGATTAACTACGAGGGAGACGAGGTGCCTTACACCGTGCTTGCGCCAGGGCAAAAAACGCAGTACAGCACC…
>contig-100_719 length_4981 read_count_540
CTACGAGCACTGCCGAGTCTCTCCTTACCTCTGGCGGGACAAGGGGCGTAGCGCTGTGCCGCCTTGTGCAGCAGGTGTCAGTGGCACAGACGTATGTCATTACAGGCAAGGAGAGCAGTAACATGTAATGATGAGATGTGTACAGTGCTGGTGCATACAGAGTGCAAGCATATATAGATAGTCAGGCACCATGGGATGTCAGTTGCCCGCCAGCAGCCAGTTGGCGGCGCGCTCGAGGCTGCCCTGCGTCACCCGTAACGCCCGCTCCGCCTGCTGCCCGCTGAAGCCCATAGCAGTGAGGGCATCAAGTGACGCAGTATCCGGAGTATATCCGCCACCTTGACCGCCTCTGCTGCTGCCGCCACTGCTACCCTTGCGGCCGCCACTGCCGCCGCTGCG…
>contig-100_720 length_4979 read_count_2952
TGGTCAACCCCGGTATGAATGTGTACGACATCCGCAAGCAGTGCGAGGGGCCTCTGTGTTACAAAGAGTTTGAGGTGCTGGACAAGTATCTCAACCAGGCCAGCGTGCGTCGCGAGCTGGGTGTTGGTGACAGGCGGTGGGAGGCCTGCAACATGGGGGTGCATGAGGACATGATGGCAGACTGGTGCGTGGTGCGGAAACTGGGAAGAGGGGGCGGGCATTGGGCGTTGGCTGCCGGACGCACGTGTTTGTCTTCCTTTTGTAGCAATGTTAGGCAAAGGGGCGACAGCGTTTGGCTTCCTTGTCGTATGTTGATCCAAGTGTGATGAGTGTATTGCATATGGCACCCGTTCCCATCCACTCTCCACCGCCACCAGCACAGTAGCCATCCTGGAACCC…
>contig-100_721 length_4975 read_count_2556
CCCAACATCTTTTCATTGGTAGAGAAGGGAAGAATTTAACATGGCGGCGGTGGCAGCGTGCGGTGCGGTCACCATGCAGCAGTGCGGTGCGGCGAGCAGGAGCAGCGGCACTAGCAGCCGGGTGGCGGCGTTCCGCCCCCTGTCCAGTTCGCGGGCCATGGCAGCGAAGCCCCTGGTGGCAGCACCAGCAGCAGGCGCTGTCCGGCGCCAGCCCGTCTTTGTCTCGGCCACAGCAGGGCCCAGTCCGCCCAATGCGCGACCTGGTACCCCACATAACGTCCTGAGAAAGCGTTTGGCAGGGCGCGCTGGGCCCAACAAGCGCCGAAGGCGCCTGGGGACGGGCAGGAATGGCGGCCAGTACGAGTCGGGGTGCACCTGAAAGCTCCCTGCGCTCACTGT…
>contig-100_722 length_4974 read_count_618
TGCGCTGTTTGAGCTGTCAGCCCCGCACACCCCAGTCGGCTTGGTGCAGGCGAGCCAGCTGCTGGCAGGCACAGTCCATGAGAGCCTCCACCTCGCTGCGCTGCCGCCGCCGCTTTGCCAGCCATGCCAGATCCAGGGGCTGGGCCAGCGCCGCCTCCCACTCCAGCTGCACCCTCAGCATCCAGTGGGAGCGAAGCACGGCTGGCGCCACGTCACACAGCGCGGGCACACAGCTGGAGAGGGCGCCGCCGCTGGCATACACGCTCGCCACTGCTCCTGGGCTTGCAGGGCCGCCAACGGCACCCATGGCAGTACCGGTGCTGCTAGTTGTACTGCAGGCTGCCAGCATGGCGTCAGCCTGTTGAGCCAGCTGGTACCGCTCTTCCTGGCTGCTGGCGG…
>contig-100_723 length_4973 read_count_564
CAGAACTCGACTGCCCGCGCTGTTTCGACAGTGTGCGCTGTTTCACCATCACGCACACGCTCTCAGTCAGCGCCTTCCTCGACATTATTCAATGAATCGGTTCTTCTGCCCTGACAGTGTGTCATTCTTTGCAAATTTATAATAAACGTGTTGACAAGCTGGCAGCGGCAGCTTTAGCCTGCACGATATGCCAGTAAACGTGTTCACGGCCCTCGAAAATGAGCGCACCCGGGCGGTTGACGGGGTAGGAAGCGTCCTGCTGCATCCTGCGCTCGCAGCCGTTTTGCGGCACCCCCCGCAAACTGCGGCAGCAGGGGAAAATCAACAAGCGGAAGCAGGATATGAGGCAGCCTTAGCACTTGCCCGCACCAGCTCCGGTGGCAGTGGTCTAGCTGCTGA…
>contig-100_724 length_4968 read_count_730
GCCAATCTTACAAACGGAATTGTTGGAGACCCCTGCGGCCTGCACACGAACTCCGTTTGTAAGATTGGCACCCTGGTGCGTTCCCAGGGTGTCTTTCGTTCGCTGTGCTACCACCGCGGGCTGATTGACGCATCCAGGGCGCCGGAAGTTGGGGCGGACGGTTCCGGCTTTGGAGCTGCTGAGATGACCGGCGGTGTATCACCACGGGTGAAGGAAGAGGCAGGCCAAGAAGGTGCAGGCGGTCCTTTGCCTGCTGGAGCTGCCGTGGGCGGTGGCGGTGCAGTTCGCTTGCTACCAGTAGACCAAGAGGTGGGGGGCATGCAAAGCGGCTCACCAGTTCATAGGCCACTGAACAGCGAGGGACTCGCAGCACCTGCGGCTGCCAGGTGTGGTGGTGAA…
>contig-100_725 length_4967 read_count_2597
TGCGACGTGTGCCCCAGCCTTATCGTCGAAAACATCATCCGTTAATGAAAAGCACGGAAATATTATCGACGATAAGGCTGGGGCACACGTCGCAGAATATGAGGGTTTCGACCGGGTTTCTCGCAGCCTTGCAGCCAATTTCATTCACAGCCGCAGCCCTCGGGACCCGGCATCGACACAGGCAGCAGCGCCATCTCCCTGCGGCACTAGAATGTGGCAGCGGTCACGCCGCCAGCGACGGCCAGGGTTGCTGCAGCAGTGACCCTGTGCAGCTGCAACCGCAAAAGCAGGAGGATCTTCGCCCCGCCAAGCGTCGTGAGCTCGTACTACACAGTGTGCAGCTGGCTGTCGTAGCTGCAATGATGGGAGCAGAAGATGGGCGCACAATCTTGAACAGCG…
>contig-100_726 length_4966 read_count_2745
GCCAGACGTACGTCAACGAGCAGTCGTTCCCGGGCCCCTGTGTCTAGCCAGTCATTAACCGCGCCAGGCCAGCGTTGGCGTCGTACCTGCAGCTGCAGGCAACACCCCCTGGCCGGCCAGACGTACGTCAACGAGCGCCTAACTGCCGTCAAGTTACTGTGTCGTCGGGACTGCCGCAATGGCAGAGACCGACAGCCACGCGCAGACCGAGGCCCGGCCCGCCTCTCCCAGCTCCGAGTTTGCCTTCTCGCCGCCTGCCGAGCGGCCTGCCAGCCCAACCAGCCCCCTGCGCAGCAGCTTGAGCCCCAGCGACTCCCGCTCCCTCAAGGCTGCCCACCGTCGTCAGCTGGCAGCTGAGTGGTTGGTCGCACAGACAGGAGTGGCAGTGCCATACGACAG…
>contig-100_727 length_4964 read_count_992
TGGACACCCATGTCTGGTCCATCAGCAAAGAGCTGGGCTGGGTGCCGGCCAACGCCAGCAGGGACCAGGCGTACGACCACCTGAACGAGCTGGTGCCAGCTGAGCTCAAGTACGATCTGCATGTACTGCTGGTGCGGCACGGCAAGCAGTGCCCCGCCTGTGCCAAGACTGGCAGCGCGAAGCAGCGCAGTGCGGCAGCGGCATCAAAGGCTGGAGGCGGGGTCTTTTGCCCCCTTGCAGACCTCAAACTGCCTCCTGGCAAGCTCAAGGCTGCAGCGGCAGCGGGAGCCAAGCAGCGCAGCAAGAAAGGGCGTGGCACTGAGGAAAAGTCGGGGCAAGCAGCAGCGGCGGCAGCAGCTGCAGGCAGCAAGCCACCTGCTGACAATGCTGCCGGCAGCA…
>contig-100_728 length_4962 read_count_1420
GTTCTCGCCTCGCAACCTCATCGATCTTCATCCCTTGTCAGCAAAACGTGAATTCCGCTTTGCCCGCCCCGCCTAGCCCAACCCTCCAGAGCCCCACCGAAACTGGCCTTCCCAAAGAGGAGCCCTCATGCGTTGTCTCCAATCACAGAGTGCCGTGTGCCGTTAGCTAGTGCTTGCACCGAGCCGAGCTAGCTAAGGCGCACACCACGAGATGGCTTTGTTTGAGCAGCTCTCCCGGTCCCGGTTGGTGGGTTTCAATCCTGGTTCAGAGGCGGAGCCTCCCGAAGGCAGCATACAGCAGTCGGTGGACCACCAGGACCAGGCTGGTGACGTTACTGAACTGGCGGCTGCGGTGGAGCAAGACGCGGGGCCCTCTGTCCTCACCAAGCTTCAAAAATG…
>contig-100_729 length_4962 read_count_1751
CGCGCCGGCACCTTGCTGAAAGTTTGGCTGGTAGGCGCCGCCCAACCGCGTCCCACCAATCACTCCGCATCCAGTGGCACTGTTTGCTTGGTGGTGGCTAATGGCTCATCATTTGCCAAACCGCTGCTTGGTGGTGCAAAAGCGCTGCAGAGCCGCCTGCAGCTTGTCATGGTCTAGTGCGGCAAGCGGGCCAACGCCGTAAATCTCACTGGCCCGCACCGTCCAGGGCGGGAAGCCAGCCAGCATCAGCGCCGGTCCTGTGACCAGCACAAAATCCGGCTCGCAGCCCACCAGTGGCCCGGCCGCCGCCTGTAGCCGGCTGCGCAGCCGTGAAGGAGCCTGAATGGCGGCATCTATAGCTGCCGCGGCTGCTGCGGCCGGACTTGTGTCACTGCCGAT…
>contig-100_730 length_4961 read_count_1957
GATCAAGGAGGAGTATCTGCAATGCTTGAAGGGACACGGCAACGATGCGGAGCCTTGCCGGGAGGTGGCCAAAGCATACCTCCAGTGCCGCATGGAACGCAACCTGATGGCGGAGCAGGATCTGCGAGAGCTGGGCTTCCCAGAGGGCAATGCGGCGGCCGCAGCGGCAACAGCAGCAGGAGCAGCAGCAGCATCGCAGGAGCTGAAAGGAGAGAAGCGGCGCAAAGAAAGCGAGGGCTATGTGGCAGGCATGCGGCGTTTTGACAAGGAGTAACGGTTTCACCATCAGATACTGGCTACAAGTGATGCATAGCAGTTGTGACATGCTGCTGCCAGTGGTCTGTCATATGCTCTTGCCAGGTCCGTCTATAAACTAGCTTATTGTTTGTCGTCTCACAT…
>contig-100_731 length_4959 read_count_1399
CCATGAAGAATCTGAGCCGGGCCCACAAGCACCGCAAGCAAGGCCGGCGCTGATGTGGCTATAACGGGACCACAAACTGTGGCTGACGTGGAACCATCATTCCCCCTCTCACAACGCCTGCACCACGGCTATGTACCAAGAACTTGTACCATAGTTTTTGCTGACGGCCAACAAACAGCCAACAATCAGCGTCACAACAGATTGAATCCAACTCCACCATTGATATCAATTTTCTATTTATTGTGCTTGCGTTCGTCCTCACGTTTCGCATGTTCTTGTCTGTTCTGATCACCGGGTTTTAACTTACAGTGCTCTGCGGTTTGCTGTGGCGTGCATGGTACAGAGTGGGAGTGCTGCCCGCAGGCTAGGTTGCTACTGATATTTAATGGTGTCTAATGC…
>contig-100_732 length_4956 read_count_1875
GGCCACAACTTCTGCGCTTCCTGCCTCTCCCACCACCTGGCAGCACTGCTGACGAGCGGGCAGCCATTGGCCTGCCCCCTTAGGTGTGCGCCCCCGAAGCGAGTGGTAATCAATTCCGCGGTGCGCCAGCTGCTGTCATCTGGGGCAGCTAACCTGCGCGCCCCGTCGGCATTGCTGCGCCAGTTGTCAAGACGCCACCAATCTTTGCAGCAGCATGTCAGCAGCAGTCAGCTGGAGCCAGTGGCAGAGGGGCTGCCCAGCACTGGCAGCATTGAGAGCGGCGGCTTGAGCTTCGGGAGCAGCGCCAGCAGCCTGCACTCTGGCTGCCACTCTTCCAGTCAGCTGGCTTCCTCAGCAGCGTCTGCTGCTGCATCAGATACACACATTCACAGCCAGAGG…
>contig-100_733 length_4955 read_count_1704
TAGAGTTGCTGCATTTATCTATGATTGCCATGTCCTACGCCGCCGCAATGCGTGTATGAGCCTCGCTGGCTCCGAATCCGCTCTGTAAGTCAAGTCAAGCCCTGCACCTTCTGCATCCCCCTTACAGGGCTTGCCCTAATGGCTTGCCCTTCCTTGCCTTTGCCATTCAGTGACTTTGTCACACGTCCGCTGCATGGGTCTTTCCCCCGATCCTTGTATAAGAGCTTCGCCTAAAAGAAGAAAAAAACTGACTTGACATACGGAGCGGACACGGAGTTTGTACGCGCGGGTGCAGTTCTACTGATTGCACGTACAGGTGCACATCCGCACATTTCGCGCATTCATGACAGTAAACATGGCACCAACCTGTGGGACATTGGTTGTCTTTGCCCTTCTAGT…
>contig-100_734 length_4954 read_count_1073
CGATGTGGCACTGGAACAGGCATCCGCTGAAGGAGTGGGTGTGTGGGGCCAGCAGGGGGTCCACCAGCAGGGAGCCCTGAGGCAGGCCCCATGCCTGCACGTACTGCACCAGCTGCTGCACCTCATCCAGGCACGCCAGCGCCGCGGTGGCAGAGTGGGAGCGCGAGCCGGAGCGGTGCCCGGCCCCCTGCCCCGCCACAGTGTGGGCCAGCAATGTTCGCAGCCTGAACAGAGCAGAGTCGGCGTCTCCTGCTGCCTGCAGCACCAGCTGGCGGCAGCGCCCTATTGCCCCCGGCGATAGGCCCATGCCCTCCAGCCCCGCCTTGATGGAGGGCCAGCGCTTGGAGCGAGCAGTGGCGTGCCTTGGGGAGGCGGCGGAGGCGGTGGACAGCAGCTGGA…
>contig-100_735 length_4953 read_count_1070
CTTTATAGCTGGACGGTTGGCGGCCCTAGCAGTCGGCGGTGAGTCCTGCCATTCAGAAGGTCTTCACTCGCCTTCAGGGTTTTGCGGAGTGTTCCGCAGATGGAGCTTCTGCGAGCTTCTCTGCACTTCCTGCCGCGTACTGCGCTTGTAGCAGGCGGGCACAGCTATCGGTATGCTGACCTTCTGTCCATGGCGATAGCAGCTAGCTGCCAATTAACTCGTGGTGCAGATGGTCCGCCTGCAGCCTTCGCCGCGGCCTCTTCCGCTGCCGCCAGTTTTGATAGCATAGAGGGCACCAATGGGCCTCGCGTAGCAGTCATGTGTGACCCAGGTGCAGCTTACGTGGCCGGCACCTTCGCAGCATGGCTCTCCCGTGGCATTGCCGTGCCGCTCTGCCTC…
>contig-100_736 length_4951 read_count_578
CTGCAGGATCACTTTAATGCTTCCCGTTGATCTCCTATAAGGGTGCAGAGCAGCCTTTGCTTAGCTGCTCCTGGTACTGTGCTCCGCTCGTCCACCGCGATGGCTAGCGTTCAAGACGCCGTGAAGAGGATCCTGGTGCAGCAGCGACATGAGCTGGCAGGCTGTCTGCTGTATCTGGACGGCGGTGCGGCGGAGGCGGTTGCGGTCGGCGTAGGCTTCGATGCTTTGCACGAGCTGGGAGCGGCGGCAGTCTGTGACCTTGCCGCTTCCTCCCCTTGCGACCTCACCACAGCAGCTCTGCTCTCTGGCACTAGCGCCCCTGTGCGGCGGGTGGCGTTTTTCATCACCACCTTGTTGGCGCAGGCGGAGGCGGCTGTGCTGGCCGCCTGTTGCATGCAC…
>contig-100_737 length_4951 read_count_3717
GCTGGAACTTTGCTCGTCATCATTGGCAAACTATCGCAATGGGCGTCAAAGGGAATCGCAGACTTACAAAATATGACTGTACAGGGGACTAAATAACAAGGAGCAGCTGGCAATGAAGCGGTTGACAAAATGCACCAAGCCTGCCAACACACAACTAGCTGACTGCAAGCTGTCAAAAGCTGCACTCATATCTATTACACGTGGGCACATGCCCAGACGGGTAGGTGGTAATCTACAGTGTGGTGATCCTTCGAACTGGGCTGGCAGTGGGGCTCAGCAGGCGCTCCTCCAGTCCCTGCAGCTGCGCCAGGGAGCAACAGGGGCGGTCAGGCTGGGAGGCACGCTGTGTAGGCAACATGCTGGCTTGGCCAAAGCTTCCAATCGACTCCCTCTTAACCA…
>contig-100_738 length_4949 read_count_2027
CGCCAGCTGGTGTGCCCGGGGTGGGGTGGGGGTAAACTCGGCTGGTAAGGGCATTTTTTATATGGGCATTTTCAACTCAGCGTGATGCATTGATGAATTGTTTCGGATGTGAGCTCGCAAAAGTTGGAACAGGAACCTTCTAACGGGCAGTAAAAGGAATAGCAGAGAAATCGTGTGCCGAAAGTATCAGCCAACGCATAAGGTGCCAACTTCGAGTCTGGGCCCGAGCAGGGCACTGTGGTTCTCCGCTTGGGGCTTGTATCGCACTGAGGAAGATTTTAAACGTACGACGGCATGCATTGGGGTAGGAGGGTATCTGCCGGTCACCGCCGCCGCCCGCTGCCACCACCGGTCAGGCTGCCACTGCTGCCTCTGCGCCCTGGCATTGGCCGCCTACCA…
>contig-100_739 length_4948 read_count_1911
ACCGTGATATGAGTGGCGCGAGGGTACTGCAGAATTATGTCCAGCTCATTTGCCTCAATCGTCAGCAGCTTATCCATCACCGGCTCGGGCAGCTCGGGATACTGCAGGGCGGTATGGCATTGCAGCCCATGTGTGCAACTGGATGACTGGCAGGGACAGGAAACGTTTGTGGGGTGTGGCATGGCTGGCTGTTGAGTATGCAACTTGGGGGCACAAGCCAAACACATGCCCCCTCAAAGTTGATCCAACCCTGCCCTGTTGCACCACACACAATATTGCACCACCCACCCAGCTGGCCCCTTGCTTCGTCCCAGTCTCAACTCTGCATATATGCGCTTCTTCATCCACTCATAGTAGTAGTAGTACTTGGGCCTGTCTCGCAGGTACTCAGGCTTGGCA…
>contig-100_740 length_4944 read_count_6260
TCGCAAACTGGGACCATTTTCACTCATTGTCGCATCGATCGCGTACAGATAGCTCTCCGAACGACTGGACGGCCGGGAATTCGGGCCAACGCCCCGTGCGGAGAGGGTCGATCGCAGTGTAGCTATCGAGTGCCTCGTTCGTTATGCAGCTGGCAGGGAGCCGGCTTAGCTGCGCTAATGAATGTGCAGCAGGGCTCCGGGTAGCAGGGGCCTCGCTGAGCAGTGGCCGATTCCTGCTGCGCGGCACCAGGGTGCACCGTCGTGTTGGCGGTAGGCGGCAGGTAGCGGCGGCTGCGTCTCCAGACGATGCAGCTCAGCAGCTGCAGCTGGAGAATGAGCGTCTGCGTCAGGAGCTTGCTGCGCGGCTGGCTGCTTTGAGCCCCGACAAGCGTTCCGCTT…
>contig-100_741 length_4942 read_count_0
CCGCAACAAGCCCGCAGCTTCTGTTCAGACGATACAAATCAGCCATGTCGGTCGGGGCCCTCCTGGGGCCAGCTGCTTGAGGCTTCTTTGAGCGACACAGGCTGTGCTTGAGCATCGCCGGAGGCTCAGCCGCCATGAGCAGCACAGAAAACATCAGCGTGTATGTGCGGGTGCGCCCGCTGAACGATGCGGAACGGGAGCGTGGTGCAGCGTGGCGGGTGGAGGGCAACGGCGTCTACCACGTTGCCCCCGCCACAGACGCCCGCGTATCAGAAAACGCCTACAAGCTGGATGCTATATTTAATGGCAACCAGCCCACCTCAGCTGTGTATGAAGCCACCACACAGGGGCTCATCAGACAGGTGGTCAACGGCTTCAACTCCACCGTATTCGCCTACG…
>contig-100_742 length_4941 read_count_2159
TTTTTTTTGTACCATGGAGCTTTATTGCACGTCCCATGATTGCATTGAAATATCATGAAGTGAAAGCGAACATACAGTTCAAGCATGATGCTGGTGTTGAATCAAAATGGCACAAATTGTCCAGCCACAACACACCTCAACCCAGGGATTGTGCTGCCTCAGGGGCACTAATCTGAAAGGCTGCAATACGGAAGTCATTGCCACCTGCCTGCTGTGCCGCTGCCCAAGTGCCCAGCTTGCCCTGCCCAGGTGGGGCAGCCTGTTGCTGTGCAGCCACCAGGCACTGTGCCAGCTGCCGGCACTCCCCTTGCACCTCCTGCAGGCGACGATGCAGCCGCTGCTGCTCCGCCACGTCACCTGCGGCGCCCAGGGGAGCAGGAGTCTCACCCGACCACACCA…
>contig-100_743 length_4940 read_count_3311
CGGAGTGAGTTTCATGCCTTGTGGACCCCGACCAGCTGGCTGAGTGTCCCGGCAAAACATCAACAACCTCACCTACTAATCAAACATTAAATTCACTGCTACTACGTATACACACAGCCACAGAGAGAAGCAGTTCAGCAGCAGGGAGGCTCGCGAAGTAGGGAGGGGGCTTCCCATGGCTTCCCAGCCCCCGCAGCATCCCGGCGGGTGGGGGAAGACCGCCGGTGGCCGCGGGTCGGGCAGAGGATCGCAAGCGCAGTTCAACAAGGGCAGGGGCCCCGAGTCGCACCCCTTGCCAAATGGCACCCCTTCGCCACCCCCCGAGCCTGTGGCCCCTGGCGGTGGCATGTCCTGGGCGGCACGTGTGGCAAGTGCCAAGCCAACTCCAGCGGCCCCTAA…
>contig-100_744 length_4937 read_count_9473
CCGATGGCCGGAAGCTTCAAAAACTGTGCTTTGACGATCGGCTCCTCTTGACCGGGTCAGGGGTGTACAAACGCCGCGTGAATTCACGCGTTCCCTTCTCTCGGGCAGTTTGGCCAGTTGGCTTACTCATTTAAGCTCGAACGCGGTCGAACAGTCAACTCCAACAAATCGCAAGGCGCAGCAGCGCCCGTCGCGCCTGGGCATCACAGCGGGTGGTAGCGTTCAGCTGCTGTTGTGCTGCCCAGTGGCGCTCGAATGTTGGATGACGCCATGGAGGGTGAAAACCGCAGACATGAACCAAACACAGCTGCGGCGCCTGGCAGCGGGAATGGGCTGCCACCGCGCCCTCCGCCGCCACGCCGGCCCAGCACGAGCCCCTTGAGCTCTTATGTGAGCGAG…
>contig-100_745 length_4933 read_count_935
CGGCCAAGCAGCATCGCGTGCGCGTGTCGGTGGTGGGCTTGGCCGCTGAGATGTACATCTGCCGACGTATGACGGACCAGACGGGCGGTACCTACACAGTTGCCACAAGTGAGGGTCACCTGCAGGAGCTGATGCTGGCGCATGCGGTGCCCCCTCCCGCTCCGCCCGGCTCCAGCTCGGTGAGCCTCGTGCGCATGGGCTTCCCCGCAAGAAACTCAGAGGCCCCAGGCACAGGCGCCTTCTGCGGTGCGCATGTGCATCCTGCTGCTTGATTGCTTCCCTGGATCACCGATTTTGCAGCCAGTAGCTGGCAACAAGGCAGAGGCAGTCTTGACTTCAAAACGCTGCTGCATGTTTGTCAGGCAAGGCATTAGTTGTTTGCCGAACACATTGTTGCCG…
>contig-100_746 length_4932 read_count_802
GTTGTTTTATGACCGTTCCCTAGCGGACCGGCTGCGGGCGCTGGAGGCTCGGCGCATCCAGCAGGAAGCTGAGATGGAAGTACTCAGAACTGAGCTGGAGGAACAGCGTGCAGAGCATGAGCGCCAGCTCGCGGTAGTGGTTGCCAAGCAGGCGCTACTGCTGGAGGTGCGGCAGGAGCAGCAGCCCAACGCACACAGCCCCGCTTCCCCAGGGAATGCTGGCATAGCAAGCACAACTGCCATTGCTCCGACTGCTGTTGTGACAGCTTCGCCTGTCGCTGTCGCAGCAGCCGAGCAGGAGCAGAGCCTGGTGGGCGGCGGCGCTGCTGCAGTCATAAAGGCGGCAGAAGAGAGGCATGCTGCTGACGTGGCCCGCGTCCTCACCGCCTCCATCTTTGC…
>contig-100_747 length_4930 read_count_1017
CAGCAGTACAGCCGGCTGCTAATAGACGATACCTCGCTGCCAGACCCGCCGCGGGTGGTGCTGTTGGGCAGGTCTGACTATGCTGCTTGTCGGCGGCTGGCGCATGCTGTGGTCAATGCCAGCGCGCCTTGCTCCGCCCCGCCCTGCACGCTAGGCACACCTCAGGTTCGCATCCGACTGCCCTCTGAAACGGCAGCCGCCCACCGCTCCCCACACCTGACCCATGCCTGCGCCTAGCTACAGCCTGCTTGACAACACAGACAGCCGAGCTCACTGTAGAATACTCTGCCCTATTACTGGTCACGCATACTACCCCCTGCACACAAACATGCTGTTTGATGTGGGCCCACTGGGCATCCGTACCAACACCTCAGCCCTCCACCACCGGTCAGCGCTTTG…
>contig-100_748 length_4930 read_count_4838
CTGGTTCGATGGATTTCAACGAAGGCTTCCTTGAACCTTGCTATTTTGCTTCGGGTTCCTGCAGCTTGGCACTTCTAGGTTTTGTAGTCATGCACGGTCGCTTGTGTGCCCGCAACATGACCACAATAGAGGCTTATGAGAAGCAACCCATAAAGTGAGCAGAGGCGGGGGGTGACCAGCTGGAAGGATATTCGGGCAACGGTTGCGCTTTCATTCGCCAGCTGTGAATTCAGGAAATTGAACAGCGGTTACTAGCTTTCCCGGCAGCTGCCATATTGCTTCCACCATTTACCATCTGTCACTGCCTGCCCTTGCTGAGCGCCTTGCCACCTCTGTGCTCGTTCAGTCCTTGGCCGTTTGACCAGGGCGCGTTCCAAAACTTTGTGGAGGTGTTTGGGC…
>contig-100_749 length_4928 read_count_2696
CAGAGGGAGGCCCAAAGCCACGCCGCAATCTCGCTGCCGTCGCTGATCAGTAGCCCTGTGGCGCCGATGAAGTTCCAGAACAGGCACCAGATGAGGCCCAGGTAGGCCCAGTATGCACGGCGCACGGGAATCTGGGACTGCGCCGGAATTTCACCAGCAATGTCGTGGTGCAGTACAGGGCAGAATTTGGGCCAGTTCTTGGTGCTCTTGGCTCCTGGATTTTGGCGGATCTCCAGCTCCAGCCTGCGCAGCTCTGCCTCCCGCTTGTTCAGCTCAGCCTCACGCCTGTTTAAATCTGTTTCCTTCTTGCTTGACGCTTTGCCGCTGGTGCCGCCGTTCAAAACATCTGCAGGCGGCGGCGCGCTGTAGCTGTCGCTGTTGCTGCCCCACGCGCCACCT…
>contig-100_750 length_4926 read_count_1637
AGCAAGGTGTTGAGTGATGCTGACGCTGAGTTTGACCGCTGCAACGGCACCCCCGCTTTCCTGGCACCCGAGATGATGCGGCCAAACGCGCGGTACAGGGGCCGGCCAGCCGACGTGTATGCTTTGGGAGGATGCCTCTACGCCTTCATCTTCGGCAAAATACCCTTCAAGTGCGAGTGTCACCCCAATACTGCAGCCAGCCCGACCACACAGCCAGCCAATTAACACAGCTGGCGCAACAACGCAGCCAGCCTATGCAGCCGGTGAAACAGAGCTTGCCTTACAGGCCTCGTGCCTTGTTGCTCTCAGCTCCTTTTGCCACCATGGCCTGCTACTTGCAAACAGCATGATGCGCCACTTGCGCCACTTGAGCCACATGAGCGTATGCATTTCTGCCTG…
>contig-100_751 length_4924 read_count_1603
AGATGCAGCGAGTGTTCACGCCAAGGCGCTGCGCCGCCGCATTGACTTCGTTTTGCCCATTGCATCCAATGGACTAGCTTCTTTTATGAACAAGAGAGCTGACACCAGTGCTCATTCTTCTTTAAGCCATAGCGCCAGAGACAGCAATCAACATACTCAGGACCTTGAACTCAAATCGTAGACGAACTTGCAATGAGAACAGGCATGGGCATCATTGCAACACATGCACTGGCAACTTGCTCAATGATCTGACTGGCGGTACCGGCAGAGGCTGCTATTGCTGCACCTATTATGCACAATGGCACAGTTGCATCTGCGAATGTGATGGCGATGTTTCTGTGGAAGGACTTTATATAACCACATGTGCCAACAAAGGCACCCAGCACTGGGAAAGTTGAG…
>contig-100_752 length_4922 read_count_225
GTCATACGTTGGGGTTACAGTGGGGCAATGTTAGGGTTTTGTTTACGGTTGCGACAGGCAAAACACTGGCAAACAAAGGGCCCTGCCATCCAGCTCACTGTAGAGCGCCCAAAAGGCAAAAGAATTAAATGGCAAAAGGTAGGGCTGCTCTGCTAATGGGCAAGCTAATGGACAAGCCTTAAGGGGAAAAGCGGAGGGGGACGTGCGCAACGCGCATGCGCCCGCGTGTGTGTGGGGGGGTGGATTTCGAAATCAAGCCAAAGACGGGGCTGCTAAGCGTGCAGGGAGAAAGGGATGGTGGTGGGAGTGTGGGAGTGTGGCACCCAATTGGGGCTGCCCATGGGGGAAGGGAAGGGGGCCTGGGGACGTGGACGTTTATGGGCTAGGACGACCCGTGCA…
>contig-100_753 length_4920 read_count_586
CCCGGCTCTCATGCGCCCATTTCGCGATCGTTCGAACCCTAGCACTGCCACAAGACTTTGAGACTCTGATGGGTGCCCGCCCCTCCCGCCGCTGGTTGACCCTCGAAAGCGCCCTGCCACTCTGCCGTTGGCAGTGCGATCGCTCATGGTAGACGGCAGGGTGGTCGTAATAGGGACGGCAGCGGTGCTGGGCCTCACAATCACCTGGCTGCGTGGGCGGCGGGTACAGAAGGCGGCGCACGCTAATAGGCAGCGGGTCCAGCTGCTGCCCCGCAGCCGTCCCCTGCCCAGCAAGCCAGAGGAACTGTCTGTCGTTTCCTACAACATCCTCTGCCAGCGCTACGCCACTGGACGCCGCTTCCCACACGTCTTTGCACAGTAGTAAGCCGTTGCATTTTG…
>contig-100_754 length_4915 read_count_1146
TGATTGCTGACTGGGTGCTTTGCTAAAAGAAAACCGTTAAACGTCTTCAGCGTTGTGGGTTACGTCACATTTTTGTCGCGCGACTGTTTGTTCAAAGCGCCTGCTCAGGACGCCTTAAAGAGCGATGCATACTTAGCAGGCGGTCATAATGTTTTCTGGGAAGGCGGCTGGGGCCGCCGCCCCTGCAGCCGAGGGCAGCGGCTCTGACCTGCTGATACGCTTCTTTGAGAGCCCCTGGTTCGACGCCTACATAGCGTTGACGTATCTCTACAAGAGCAAGTCACCAGGAGTGCAGGACTACCTGTGCAACCGCCTGTACACGTTGCCGGAGCGGGACGTGGAGCGGTACCTCAGCCAGCTCGCACAGCTCTGTATCCAGCGGCCTGGCAGCTCTCTGGA…
>contig-100_755 length_4914 read_count_644
GTTCTCGGCGCGGGATCCCTCCCACAGCTTTCTGAAGAACGGCCATGGCCTGCACCGCACCTTCCAGCTGCTGGGGCCAACGCTGCAAGAGCTCTGCATTGCGCACTGCTCTGACGTCTTCCACTCTCCCTCCTTTGCTGACCTTGCGTTGCTGAAGATCTTGGAGTCCCTGGCAGTGACCTTCATGACTGGTCAGGTTGCGGCAGCTGACCTGGCAGCTCTGGAGAAGCTGCCCAAGCTGCGCTCGCTGACACTGTCGGCAGCGCGCCAGATGGAGGAGGGTGGAGAGCACTGCCTTGCTGGCTTCCCAGAGGCGCTCACCAAGCTCAAGGGACTCACCTCCCTGGCCGTCTGCTCCCTGGGCGTGACTGCCCTCCCAGTGGGCATCACCAAGCTCAA…
>contig-100_756 length_4914 read_count_4312
CCTGCTCATACGGCGATGTTGTCGTGACTATGAGATCATCGCCATGCACATTTGTGGTCTTGGTGGTGACCGCTGTCATCTGCCCTCCCTCTCGCGCCTGCTTCTCAATCTCAGCAATCTGCTGCCGCTGCTGGCTGGGGGGCGTGATCTCGGCACCAAGGATTATGTCCCGGATCTCACTCTGTGTGAGTGCCGCCACGTTGACATTGTTCTTCTTGGCATAGTCCGCCAGGATCAAATCCTTAAGTGCAATTTCTACCTTGATTTGTTGAGACCCGGAGCAGCATACCCCCTTGGTCCAAAATTCACTACTTGTCAAAGCAGGGCAGGAAACCCGTCTAGCAAAACGGAAGCTGAAGCCAGCTATCAAAGCAGAGAGCAACATGCTAAAGGTTGGCG…
>contig-100_757 length_4913 read_count_1595
ACCTCCACACTGCCCAGAGCCCGGCAAAGTAGAGGAGGCCAAAGGGCAGGATGAGTGGGCTGGTGATGCACATGGAGCAAACCATCACAAAGTTCATCAGCACCTGCAGACAGCATCAAAGGCAGAACAGGTCAGAAGGCTGTGGGTGCAACGTGCAGTCAGCCGCTCACACTGCAGTGATACAACTCAGACACGCAGTGGCTACTGCCATGGGCGCCATGGCTCAATAGGTGATGCAATCCACCAACGAGGGCCCCGCCGCCCGACATCAACCACTCACCGGTATGCCAATGTCCCGCCCGTAGCGGCAGTTGCGTGGCGGCACCTCCATCAACTTGTCTCGAGGGGTCTTGGCGCGTGGCACTATGCGCAGCCACTTGAGGATGGAGGGCATGATGG…
>contig-100_758 length_4913 read_count_549
AAAATTATATGTAGCTAGATCGCACTGCATAGGCCACAGCGCAGGAGAACAGCTTGCGCCGTCCTTCAAACTCGCAGCACCCGAGCTCTTCCCGCGCCCTGCGCATGTCAACTTGAGCATCAAATCACGGACTTTCTGTCAAGGTTGCCGCGTCAGCGATGGCCTGAAGGGGTGCGCCACTGCTACCGGCGCCGTCACCTTTGCAACGGTCGGGTGGGGTATCTTTCCGCCCCCGTGGAAGTAATGTGGCAGTGCCGTGACTGCACCCTCGTGAACAACGACTTGTGTAGCTCGTGTGAAGTGTGCAGCCGTCCCAGGGAGTGGGATCTAACACTGCCCAAAAAGGAAAAGGAGACCGAGGCGACGGACATTGTTGTTCTATTGTCAGACGAAGAAGAC…
>contig-100_759 length_4910 read_count_1356
ATCGACCCCCGGGTTGAGTGAGGCTTTCATTAATAAAATTTAGTTGCCAGGGTTCCAGGGTAGCTCCGCAGCCTCGCACGCACACCGACTGGCCCAAGCACGAGACAGCTTGAAGAGCACAATCTCAAAGCCATGGCTGTCTGGAGATTGCCGCTGCTCGCTCTGGTCATGCTTGCAGCAACCTTGACGACGCCTGCAGTAGTCCAAGCAGCCAGCCGCCGCGGCGACGCCAATCTGTCCACCCGAGTGCTTCAGCAGGCATTCGAGCCTGCAGTCGCACCGCCAGCGCCGCCCCCGGGGCCTAACCCGTTTGGACCTGCGCCCCCTTCTGCCCCCTTACCCGCACAAGCACCAGCCCCAGCCCCAGCGCCGGTGATTGCGCCGCCAGAAGCACCCGCT…
>contig-100_760 length_4908 read_count_684
GCAGCAACACCCAGGCTCTGACCAACCACCTCATCAACAACCCGCTGGATGCGCCCCAGCTGGAGCCCTTCATGAGGAGCATCACAGCGGTACCCACAGTGCACCCCAGCATTGCGCATGTGCTGGCCAGCCAATACCACAGCCTGGGTGGCCTGATGGACGCGCTGCTCGACCCTGCCAGGTGAGATCTTGTTCTGTCCACCTCTCAAAACTGCCTGTTTACTTCCTCTTCTCCAAAGAGGATAACTTGTTGCTCCTAAGTAGTCCTACTTTGTCCAATCATTGATTCCGCACACACGTCGGTGGGTGCTGGGTGGATGCGACGTGCAGATGACAATGGGATGTTGGTGAGGGCCTTAGTACCCCTGGCTGCCCTTACCAGTTGTTGGTGGTTTGCTG…
>contig-100_761 length_4906 read_count_1726
GCGGCGGCACATGCAGGGCGCAATTCTGGCCGTGGCAGACACGAATGCCGCTGCTGACAACCTGTTGGAGGGACTGCTGGCCCGTGGCATCAGGGCGGTTCGTGTGGGGCAGCCAGCCAAGGTGCGGCCTGAGCTGCGGCGTGCCTGTTTGGAGGCGCTTGTGGAGGGCACGCCAGCCGGGCAGCGGGCGACGAAGCTGCGGGCAGGCGCCGGCGACGTGTTGCAGCAGATCCGTCAGGCACAGCAGGCATTGCAAGATCACCAGGCACAGCAGGCACACATGGGTCAGCCTCCGGGGAGGTGTGCGTCTGTGCCCACCCCCAAGATGATTCAGGACCTACAGCGCCGTGCTGACGATCTCTGGCGGATGGCCGACCAGCTGGTGGCGGATGAGGCGGT…
>contig-100_762 length_4906 read_count_2421
AGGATGTTGTTCATGTCATGACGGGTGAGCTTCAGGCTGACGAGGTGGCGCTGCTGGACAAGGCGCTGCACTACTACGGCAAGCAGCCGCGACGCTGGGAGGTCATTTGCAGGGAGCACCTGCCGCACAGGCAGCCCAAGGTGCTAGCCACGCTGTGGGCTCAGCACACCAACCGCGCCAGCGTGCTGGAGCCCAAGCGAGCCAGCGGGGGGCGGCGCAAAATGTTGAAGAAGCAACGGGAGCGCAGCCTGCAGGGGGAGGAAGAAGAAGAGGCAGAGGGAGGGAGGGATGGCGACTTGGGCGCGGAGCAGGGTTTTGAAGCAGCGACAGGAGCAGCTGGAGGCAGCAGCAGCTGCGACACGGCACAGGGATCTCCTGCCGCACAGCCGCCGCCGCAGC…
>contig-100_763 length_4904 read_count_1731
CTGAGAATAGCACCAGCAGTCCTGCCTCCTCGTCCTCCTCATGCCGTGTGTGCCAGCTATAGTGCACCAGCAGGTGCTTGGGCCAGTGCGTGGCATTGAGGAACTCCCGCACCAGCGGAGCGTGCTGCGCCTGATCCACCTCGTCCAGCTGGTATACAGACGCACTCACTGCAGGCCGGAAGGGGGCGCAGGACGGGAGGAAAGGATTTCAAACTCCTGTCCACAGGAGTGAGGGCTGAACAGGGATAGGGCAAGGCAAAGGGGGCAGGAGGACTGCAAATGAACCAGCAACAACCAGCAACAACAAGGTGAACTAGAACTGAACAGATGGAAAATGGGAGGGGCGACAAGCATCGAACAGGAACAAGGAGAGGCATGCGTATGTCAAGGTGAAGTGAA…
>contig-100_764 length_4901 read_count_2110
GCCTGTGGCGGACAGCATGCGGCGCAAGCTACAGCAGGAGCTGCAGCCGCTGCGGCTGGAAATTGTGGACAACTCAGACCAGCACGCGGGTCACATGGGCCACCGGGGCAGCGCCAGTTACAGTGGCGAGACACACTTTAATGTGGAGGTTGTGTCAGCTGCTTTTGAGGGGCTGACCAGCATCAAGCGCCACAGGCTGGTGTACGGCATACTGGAGGAGGAACTGCGCAGCCCCGTGCACGCGCTGTCACTCATCACAAAGACCCCTGCGGAGGCCGGCATGGCCTGAGGGCCGGGCCTTGAGGGGCCAGGTAGTGGAAAGAGGCAGGCAATGTCCCGAGGAGCGTGGCCTTAAGCGCTCCCGGCCAAAGTATGGCGCCAGCAGGCTGTCTGACCTGG…
>contig-100_765 length_4900 read_count_407
TGCAGATGTTCTGTGCCCAGGTGGCAGTCGGCATCCTGCTGGGCGTCTCCTTCGGCACCTACAACACCCAGACCCTGCCCAGCTCCATCACCTATGTGGCCCTGGTGCTCATCTGCATCTTCGTTGCCGGCTTTGCTTGGTGAGCAGCAAAGGCTGCATGGTTTGGGGTGGCAGGGTGACGGTTGAGGTTTGTTGGTGTGGCCAGCCACCGTCGGCAGCAAGGCAGTGTGCTTGCCCGGGGCTAGTGTTTACGAGGCACATCAAGCACACTTCACCCAGCAAAGCCACGTGGGCCATGCCATGCCATGACTGCCGCAGCCACTGTCCCTCACTTTATCTTTTTATTCTTTTATGCAGGTCCTGGGGCCCCCTGGGGTGGCTGGTACCCAGTGAGATTCA…
>contig-100_766 length_4899 read_count_3374
CAGAGGAGCCGGGCACCTACCAAGGGCAAGGCCCACCCACACCCATGGATGTTCTAGGGGGCCGAGGGCGCATGCCACATGTGGAGGAGAGCTATCCGCTGCCCAAATCCACAGAAGACCTGCTGCACTTCAGCGTGATGCCTCAGGACCACCTCAACTATGCAGCCACGTGGTGGACCCTGTCAGCTGCCACGCTGGCACTGGCAGTTAAGGCGGTACGGCAGGGAATCAAGGCACGGTGACGGCTGGCAATACACGCGGTACAGCAGGGGATCAGCGCACCGTGACAGCTGGCAGTGCCGGGTGCCCTTTATTCATTGCACTGCAGGCTGAGAGTGCAGGCAGTACAGTAGAGCAATTAGGTGCCCTGCTGCCCAAAATATACACATGGAACTGGGC…
>contig-100_767 length_4897 read_count_616
CAGGGCACCAACGGCGTCCAAGGAGGCAATTGATACCCCGCTATCCCACATCGTTTGTAGGTGTCTAAGAAGGTATCAATTGACTCCTTGGACGCCGTTGGTGCCCTGACTTGCCTGACACAATCTCTCGGCCCGCTGCATCCGGCTGTAACGCTGCGCGGCCTCCTTCACCTGACACCTGCGTATATTTCAGGCACTTTCATATATCAGCGCGCATCTGGCGTCTCAAGTGTCCCAGCGGCAGCCGACGCTGCCGGCTGCGCCCTGCCGCCTCCTTGCCGCTGCATGCCTGCCGCCGAGCACCAATGGCGGACCTGCCTGATGAGGAGCTTCTTGAGCCCCACCCGGACATACACGCCCTCTTTGTCTACTACAACTCCCTTTATTTCGAGGACAAGC…
>contig-100_768 length_4896 read_count_1021
TTTCAATGTGTCTGATCGCTCCTCACACCCCTCTGTCAGCCACCGCTCAAATACCATGTCCTTCAGCACCCGCTGCGCCTCCTCAGGTGCAATCTTGCTGCAAGGCCGGGCGGCAGGGCATAGCTGGGCAAGGCAGGGAGCAGCATGGCAGCTATAGGCGGCGCCATAAATGGGTGGTGGTGGTGCTGCTGTGCGTGTGTGTTGGGGGGCGGCAGCATGGACGAAACTTGCTACAATTGGCCGGCAGGGCTATTCGGCACAGGGCAGGCAGGGAGCAAGCTGGCAGGAGGGAGGGTGTGTATTTGCATCAGATGCAGACTTCATCAGTGCGCTAAAAATACGTACGCTTCCCCAAATGGCCCCGCACATGCTGAGAGCTGCTACTGGGGCCACCCTCAG…
>contig-100_769 length_4895 read_count_244
CTGCGTCCTGCCCGTAGATGCAATGGCGTGTGTTGGGGCTGTAGTTGGGGCGTGTTCTCTGCTGGCGTATGAAACGCAACAGCTTGTGCTCCCCCTCACCAGGTTCGCTGCTGTCGCTGAAAATGACCATGAGGTGCTGCCACTTGGGGTCACAGTCCAGCTTCTGTCGAAAGAAGGCGTGTAGGTGGGTGCTGAGGCGGGACATGAAGGCGGTACCGGGTGTGATAACGTTGCCGTCAAAGGCGGGCAACTGCGGGATGTCAGCGCCGCCGGCAGGGCCCATCTCAGCCGCCATCTCGCGCCGCACCTGTTGCTCAATCTCGCGCCTCTGGCGCTCGAGGTGCGCGGCGCAAAAAGCGCCGGCCGCGCTGCTGGGCCATCTTGGCTGCTGGGGCCACA…
>contig-100_770 length_4895 read_count_2393
GGACAGGTTTCAGCCTGGCGTTTAACTTTGGTTTGCCCTGATAATTACCCCACATGTCAGGAAGTACAGGGGATGGGTCAGGCTGGATAGCATGGGCTTCTGTGAAGGGGTGGTAGGCGTGCTCACAAGCTGCCCATAGCGGTCGCCAGGAAAGAACATGCTAAATCAGTCATGGCACTCATGCTGATCAACACCCCTACTACACTCCTACTACACCCAATGAACACTGTCGTGTAACACAAGGTTAGTATGGGCAAGGGAGGGGGAAAGGTCAGAGAGGGACGACAGGTAGCAGAACAAGAGCGGTGCTACTGTTCCAAGGCCCATTGCAGCAGGGCGGAGCGAGGTGAAAAGTGGCAGCAAGGATGCTGTCGTTCACACATTTCGCAACCTTTAAGA…
>contig-100_771 length_4893 read_count_734
CGGCCGTGGGTGGTTGCCACCAAGTGGCGCATCCCTTTCGTATCTTCTCAGGCGGAATCTAGAAGTCCAGTTCAGGATAACAAGCACAAGTTGGAAGCAGACACCAACGACACATCTTGCCCCTGTTTGCACAGGGAGAGACTTTCCTCACAATGTGAAAAGAGCTAACCCGATCATAAAGTTGAAAACAGCAAGCTGATATGATCAACTCCTGCAATCCGCCGCCGCTGCCCGTGCATCGCGTGCCGCCGCCGCAGACACGTCAGCCAACCGCAGCGACCCCGCATTCTGCAAGTTTGCACGCCGGTTGCTGCCAAACTGCGCCGTGTTGGCCTTGGCGGCCAGCCGGCTGCCAAACTGGATTGCACGCTTCAGTCTGCCCGCAGCCCGGTGCAGACC…
>contig-100_772 length_4891 read_count_3117
AAAGTATTGATGCTACATTGCCACAGCGATAACAGTAGTTTGGAGCAGACCATACCGTCACCAATGATCTGTCTGGGAACATGTATTTTAGGCCTTCCTACAGGCCCACGGGAAGAACATAGATGCGCGCTTATCACATTGTGAGGAGTAGTCATGACAACTGTATTAGAGATGGATCGAAATAAGCGAAGAGGAATTAGCACACGGACTCCCTTCCTAAAACATACACACCGACACCACCGAGGAGTAGTTTTGACGAGGAGTTTTGACAACTGACTAGAAGGGAATCCAGGAAGGCAAAAAGGATCTAGCACACGCCCCCTCCCCCAAAACACACACCGACACCAACACACTGCACTGATCACCTGCGAGCCGAATAACCTCAGCCTCGCTTTGGGG…
>contig-100_773 length_4890 read_count_638
GGTGGAGATGGCCCAGATAGCTCATGAGCTGGATGCAGCGGAGCACGCGCTGATGTCCAGCAATGGCCTGGAGTCAGCCGAATACCTGCAGTACGTGGCTGAGGGCAGCGGCAACGTGGCTGAGAGCGGCATGTTCAGCATCCAGGTTCTCAGCCGTGCCCTGGAGGTGTTTGGGCTGCAGGCGGTGCCACTAAGCAGCCCGGACGCCGCTGATGCACATGCTGAGCCCACCAGCCAGCAGGCTTTCCTCTGTAATCTCGAGGATCACTGGCTGACTGTGCGGCGCATCCACGACCAGTGGTGGAACCTCAACAGCCTCTACCCCGCGCCTGAGCCCCTCAGCACTTTCTACCTGTCTGCCTTCCTGGGATCGCTGCAGGAGCAGGGATACACGGTGGG…
>contig-100_774 length_4889 read_count_2839
TGGACTACTTTGCTGGCGCCAGCTCAGCAGCCAGCTCAGCCACAGTCAGCGCCACGGCAGCCAGGGAGCAGGAGGATCTGTCGCAGCAGCTGCTCAAGGGCACACAGCGCCTTTTTGTCCTGATACAGGGCGAGGGCGAGGGGTGGGGGGCAGCAGCACGCGTGGCACGTGCGCTGGCGCAGCAGGGTCCAGCCCGCATGTCTGATGTGCTTGGGTCGCTGGTTGCCCGTGCTTTGCCTGACCGCCTTGGTCTACTTGGGGAGCTGGATGTGACTGAGCGCCTGCAGCTGGTCGCCTGCATAGGCTGCTGATTGTGTTGGCGGCGGGTTGATCATAAATTGTTGTGGTAAAGGAGGGAGCAAGGCAGGGCAGGGCCAGAGAAGGTGCAATGGCTTGGCA…
>contig-100_775 length_4885 read_count_1536
CCTGGAGTGGCCGCCTGGAGTGACGACAAGGAGCTTGCAAGCGTGTTGCAGCCTGCCACTCGTGCAGCCAGCCAATCCAAGCTCTCTCGCTCAAAGCTCGTCTTTGGCATCCTCCTCCTCCTCCTTGGCTGTTTCCTCCTTCTCCCCACCTCTGCCGCTCACCCCCACCAAGGCTGCCGGTTGTCCGCCCTGTGCCTCTGCCAGTCAATGCTGCCATCAACCAAGCAGCATTGAGCATGAGCAGCGCTGCGGACTTCAAGGAGTACTTATTTGGGCCCTGGAAGATTGCTGCAGAAGAGGTGTTTGTGACCTCACCCCACTGCTTCGCTTTTGTGAACCTGAAGCCTGTGGTGCCGGGACACGTGCTGGTCAGCCCCAAGCGCGTTGTACCACGCTTCA…
>contig-100_776 length_4885 read_count_86
GTCGTGATTGGGTTACGTCAGCAGGAGCCCAATGTGGGAGTGATAATTACAGTGCCTAATGTATCATTTGGTACATGAAATGGTATACTTATGACACGATAACTTGACATTACACACATTGCCGCAGGCGGATGCAATGCACCCAGCAGCACACCCGCACCAGCTGCCAACCGCGCTCATGCTTCTCCTCGCACCACAATCTCTGCCGCCTTGAGCACCGCCGCAAAGTCTACGTTCGCCTGGCTGCCCCAGAAGGGGCCCATGCGCTTGTGCCAGGCATCAGGAGGATAGGCAGGGCCGCCCACACCATGCAGTATGCGCGCAAGGGCCCTGGCAGACAGCTCAGGCCCCGCCTGCTCGCGGTTGTGTCGCAGCACCGCCCGTGCCGCCTGCAGCAGC…
>contig-100_777 length_4884 read_count_3058
TGCAGTTCTGGCTGACCCGATGTGCGGCTCCGGCACTTTCCTGATCGAGGCTGCCCTCATGGCAACCAACACTGCTCCCGGCAGCTTCCGCCGCTGGTGGCCCTTCATGCAGGCACGCTGCCCATGCCTCTGTCACTCCCTCAGCCGCTGCATCAGAGAACTTTTGTTGTTTACTCGTTGCTCTGCGGTGTTCTATTTATCATGATAGCCTTGCCTGTTTGCCATCCGCCAGCAGGGCATGCTTGGATTAGCGGGCACGGGAACTGCTTTGTGCCACTGCCATGGGCAAGCTGATCGGTCAACTCTCTGGCATGCAAGATCCCAGCAGCTGCGCTTCACATCCTTCCAGCTGCAAGCGTCGCCTGCTCTGCTCCTGGCCTCGTTGAGCCCCAGTGCTTT…
>contig-100_778 length_4883 read_count_4376
CTTCAATAGACACACCCCAGTGCAAAAGCAAAGAGCATGAGTCTCCACAAGCTAGTGCTACTGCCAGCCTAAGTGCTGGCGGGGTGCCTGCCTCCCAGTTGAAATCCCCTTGCCGCTGCACTGAAACCGCTCACGGCAGGGCAAATCAACTTATTGTGTCATTCTGAAATGCCAAAGGTCTGTAGAGGCGCCTCAGGTGCGAAGTGCGGCGCATGCGCTAGGCAGCCTTGCTCATGGCCGACCCGAGTGCAGGCCTGAAGCGCAAAAAACATGCCGCACAATGCACAAAGGAAGTGGGACTGGCGCACGGATCGTTGCTTGTAGAGAATTTCGCTTCAACGAGGTGGGTCTGTACCGCCCTCCCATCCATCCCATCCACGCAAACAGCTGGCACATCCG…
>contig-100_779 length_4882 read_count_5829
GGCTGAGCAGCAGGTTCAGGGCGTCAAGTTGCCGGCAACCCACCTTGCCAGCAGCGCGGCGGCCCTGCAGTCCCTCCAGGCGACGAAGGCAGTCAACCGCTATGCCATGGAGAAGAAGAGCAGCATTATTGCCATCGGCCTGACCATCCACAATGCCCCCGTGGAGCTACGTGAGAAGCTTGCGGTTCCCGAGGCAGAGTGGCCGCGCGCAATCGAGGAGCTCTGCAGCTACCCTCACATCGAGGAGGCGGCAGTGCTCTCCACCTGCAACCGCATGGAGATCTACGTTGTGGGCCTCAGCTTCCACAGGGGTGTGCGGCAGATGCAGCAGCGTTTCGCCAACTGCAGGGCGGAGAAGCGCGGCAGCAGATGTGGTTTTGCTTGGGCTGCACAGTCTGC…
>contig-100_780 length_4879 read_count_1351
GACCGAGGAAGAATGGACAGCCGCCGCAGCAGCTCTCGAGCTTCACAAAAAGCCAGTAGCCTGTTCAACGCTGTCGCCCTTGCCGCGGAGAGCCTCCAACCGGGACGCCGGGAGACGCAGCAGAGCGGCAAGGCGCAGCAAGGGTCTTCTCGGAGAGCTTCCGCTCGCAAGTCGGGTCGCCATGGCTCAACCTCGTCTCGCTATAGTCACAGCTCCATTTCGCGTGCTAGCGTGCGAGGTCCCCGCGGTGGCGGTGCAACGTCTGTTGACTCTGCTGGGCTACCCTTTGAGCGCATCGCGTGCATAGATGAGGAGGGCCGTGACTGCACCCCCAAGCCGCTGCTACCACCTCGGCAACATGTGGAACACCTACCTTCTGGCGGCTGGGGTGGCGAGGGC…
>contig-100_781 length_4878 read_count_280
GAGTCATACTGCGTATCATTGACAGCATCGCGGGAGGCAGCCGTTGTTTCCTGCGCTCTTGAAGTGGCAGACAAATTGCGCGCAGTTTGAGTTACTGGGGCCATGCTCCATAATCCCGCAGCACTGAATCGGCTTGGTACCACCCTGAGCCCGCGCCAAAGTAGCAAGCGGGGATTGTGCGTTCCCTCCTTCGCGCAAGGGCTGGCCTAGGGTTTCTCTGGGCGCTAGTATTTGTGATACACGCATTGATCTGCCAACAATGGCATGACATCGCCGCGGCCGCTTACGAACAACAGTCCCCAGCAGGCGCTGCTGGCAAGCCCGGCTGGCGTTGCAGGCGGCCTGTCCTCCTTCGGGGACCTGCATGTCTCTGAGTCCCAGGCGGCAGCTCTGGCACAA…
>contig-100_782 length_4878 read_count_1244
AGATTGAGGCGGATCCCGCGCTGGGGGGGCAGCACCGCCGCGGCTGCAACTGCAGGAAGAGCCATTGCATGAAAAAGTACTGCGAGTGCTTCCAGGCGGGCGTGCCCTGTGGAGAGCACTGCAAGTGCGAGAGCTGCCACAACACAGCGGGCCATGCGGCGCGGCGGCCACCCGGCGCCGGCGGCGCAAGCAAGCGGGCCCGCGCCAACGCCCCCCAGCCCACCGTCACCACCCGCCACGCGACCCGCCTGTCGGCCGGCAACACCGCGCTGGCTCAGCAGCTCAAGGCGGCGCAGGCGGCGGCGCTGCAGGCAGCCATGGCACAGGCACACGCCTCTGCGGGGGCGGCTGCCGCCGCCGCCGCAGCAGCAGCAAGTGCCAAAGACGCCGGCGGGGGCT…
>contig-100_783 length_4871 read_count_3264
CGACGCGACGCTGCCCATATGCTCAACTGCCGCACCAGCATGACCTGGAGAACAGACGCTGTGCCAGAGGATCATCCTGGCCTTGCCTTTGTGCGTGCGCTATACCGCTGCCGCGAGCTGGGCGCGGCGCTGGTGCGGTTTGCTTCAAAGAGCACCCTGTACAACGTAAAACGGAGCCTAGGGGCAGGCATTCCCAGTGAAATCCTTCCTGAAAAGTGCGTGAGCAGTTGCACGGCGCTAGTGGCCAGGCTTCTCCTGAAGGACCTGGATGCCCCGGAGCACCAGTTCACCTGCCAGCCCACAGAGGAGGGGCTAGAGGTGCTGCAGCACCTGCAGCGTGCGGTTTTCGGGGAGGGCAGCCTCCACCAGGGCTTGACTGAGTGCGTCTACTTGGCCACG…
>contig-100_784 length_4870 read_count_1893
GGGGGGGGCAAACGTACTGGTTGATGTACGTTTCACACAGACAAGGGGTGGACAGATGGATGGATTTTGGAAAATGAAATGACTGCAATGGGACGGTTCGTCGTGGCAGTAACCCTGAATTAAATCATGAAATGGACACGAAAGCGTGCGGAAACAAGGGGTGTTGAGGAGGAGAGGACAGCGTGGGTGCGCAGCTAAGGCTCGACAGGGAGGACATTGCAGCAACGTGCGGGCCCACAAGTCGATGTGAGGAAGGCTGGCAGTTGGGTCCCCGAGGGGCCGCTGGTATAGCACCCATACTAGCTATCAGTTCAAGTTGCGAATGAAATGAAACAAACGGTTCTAAACAAACCCAAAGGACAGGTGGCAAGGTAAGGAAGGGAACGTACGGGGACAGGA…
>contig-100_785 length_4869 read_count_1846
GCCAGCTGTATGGTGTTAGGCGCCGCACGCAGGTCCGTCGCGCATTGTGCAATTTGCACCACACCTTCAGCATGTCCAGGCAGTCTTTCAAGCGGTCCTTTGGCAGCACGGCAAGTCTCATTGCCATCTGTGGGGCCAACTGCTTCTGCACGCCTGCAGGACGCAGTCAGCGAGGGTTGTTTCAATCACAGATTCGCTGCGCGGCGGCAGGACTTCGCAAAATGCAACTTGGCGCAGCTGCTGGCTTACGGCAGTCTGTCCATAGCGGTGCTCAGGACGAGGACGGCAGAATGACCTGTGCCGCGCATGTTGTTCATGTACGGCAGCTGCAGATGCTGCAACAGCTCAGCAACCAGCTGAGCTCAGCTCGACAGCACTGTGGGCACCAAGCAACGCAGG…
>contig-100_786 length_4868 read_count_354
TTTTTTTTCAACAGTATTATGGTTACAAAATGTGCAGCAGTAGCGGGCATTTGCCGTGCGCATCAAAATGCCAACACAATTTTGCCGTGGCAGGCATCAGGTGCAAAAAACTGCCAGCGATGTGAATGTTCATGGTACCCAACATTGTTGCCCTAATTAAGCTTTGCAGCTAGTTGTGCAGCAGGACAACAAGTGCCGCAGCTCAGAATAACTTATGCATTGCCAGTCAAGTTTTTATTGCGCACCGGCAACAATCGCAGCATCGCGTCTGTGCCGCAATGGCACACAAAATTTCATTGCAGTGCAGAGTGCTTAGGACTAACATGCAGTCAGAGTGGATGCAGTGCGAATGTCTGCAGTGCAATATGTGGCAATTTCAAAGCCTGCAGTATGTGCAGG…
>contig-100_787 length_4868 read_count_552
CAGGTGTGCGAGCAGCGCGGGCTGGTGCGTGAGAGCGTGTACGTGCTGGGGCGCATGGGTTCGGCTGACCGCGCTCTCAGGCTGATTGTGGAGGGGCTGAGGGACGTGGCTCAGGCGGTTGAGTTTGTTCAGCTTCAGCGTGACGATGACCTGTGGGAGCAGCTGATTGCGCTGGCGCTGGGGGACGCGCAGCTCACGGGGGAGCTGCTGGATCACGCAGGCGGGTACATTGACCCGCTGCGGGTGGTGGCACAGATACCGCCACACATGCGTGTGAACAACCTGCGGGGCCGGCTGGTCAAGATCATCACAGACTTCCGCACACAGGTGAACGCAATAGATGGGTGGTTTTGGGTAGGAAGGAGCAGAGAACCAGATTCGTCTAAAGGGAAATGTTCT…
>contig-100_788 length_4863 read_count_3530
GTGCCCAGCTGGCGGGGTGCAGCACAGCATGCGGAGCAGGTTTAGGGCTCTTCAAGCTCGGCTTGCGAAAATTTCTGCACACGGTTACTAATGCGCATGCGATATCCGCCTGTCTTCCAGGCCGCGGGAGGCCTCCGATGTTGTTCATAAGGGGCACGCTTGTGCACACCCCAGTTCGCGGAGAGGTGGAGGCGCTGCAGGATAGACTACTGGTGATCGATGACAGCGGAGTAATCGCTGCAATCGTTCAGGGGGAGCAAGAAGCGCAGGCGCTGGCAGAGCATGGGTATAGCCAAGCCGATGTGCTGCGACTCAAGGTGCGCTCTGCCGCTCGTCATTCTGCACTTCTCCTATACTGTGGTGCAGACAAATGGATTTGACTATGGATATATTATATCC…
>contig-100_789 length_4862 read_count_3010
AGGTTCAGCGCCACAGCTGTGAAGATGGCCATTGCCAGTTTGCCCAGAGCTTTCAGCGCCACAGCTGTGAAGATGGCCATTGCCAGTTTGCCCAGAGCGGATTCCACTGATGTCAATTTTGCATTCAGCAGAGGCAGCGGACGCAGCAGCGGGGCCGGTGGCATACGACGTCGTCAGCTCTCCACTCACTACCGCCCTCGCCTGGATGCGGCTGGCGAGGCTTTTACAAAATGCAAGGGGTTGGTAGCGACCTTAGTGCTCGAGCAGGAGCTGCAGCGGGCGACCCTGGTGGAATTCAGGGATTGCTTCAAGCACTGGGTGTCCTCCTGGTTTGACAGCTCCACCGGCCTACAGCGCGCATCAGCCCAGCTGCACGACTGGGCCCTAAGCTGAGCGAGC…
>contig-100_790 length_4858 read_count_150
ATGCAACACAAGGTGGATGCATGGGGACATGAGGCAGCAGAATCAAGACACAACACAGCACGGCGCCATAAAACATCGAAGTTATCAGCTGCCTGCCGCTTTCGAATTGTCGGGACACGAGGCGACCTGTCCTGCAGCGTATAGAATCGTGTCGTCCCTCCAATGGACCGCGTGAACGTCGAGCAAAAAGTCAATGGAACGTGGGAAGCGGGCATTAAGTGCTTGACATTCACCCACGGCATCCAAGACGAAACTGGGAGTGAGCGGCAGCTGCTATTGCCGAACACGTGGTGCACCGTGACCAGTGTTGCCTGGTAATGGCATGCCCACCATTGCATACGGCCTCAGAAGAGGTATACACTGACACTGAACGCATGGCATCGACAGTGAGCTGCCGCT…
>contig-100_791 length_4858 read_count_5037
CACGCTTCCTGCATACAACATGGCATATGCTTCGATTTGGCGGTCGGCAGCATCGGCCAGCACTTCGCATCGCTGACATCTCAATCTCACCCTGCGGCAACAGCCCGTAGTTGCTCGCATTTTGTTCAGCGCATGTTGTTCAGGTATCCTTAGCCATCAGTAATACCCGCAGCATGCCGGCGCACAAGCGGACCAGGAGGCGAGTGCTGTCCTACACATTGGCAGCGGTGCTGGTGGTGCTCACGGCGCCCATTTTGGTTGTTTTCGCATTCATGCAAAGCTTGCCGGACAGCCCGGGCGAGTTCAGAACCCATGGGTCCAGGGGCCGCAGCAGCGGCGGCGGCAGTAGCGCCTTGTCCGGCGGGCGCACACGCATGGGCAAACGCCCCTCGACTCCAC…
>contig-100_792 length_4857 read_count_1310
GGCTGATGCCGTACCTAGCGTACTCGGAGGCCTCGCCCTTGGGGTGCTGTATGGGGGCGTTGGGATCGCCCGTGTAGCAGCAGATGGAGGGGCGGAAGCCTATGCGCCTGCATTCCGCCTCCAGCATGTCCTGGTCCTCATGGTACTGAGTCACGAAAAAGGACCACACATTGGGTGCAGTACCGAATAAGATTAACATCAAATTGATATTAAAAAAGTAGAGAAAAAGGAAAGAACCATACATCGACTTGGTGCTGCGGGTCTGCACCCTCCTTCCCCCTCCCGCCCTACTTAGGTACTTGCTGTAGTGCATGCAGCACCCAGTATCGCAAATGGTACCACACCAGCACCGCCCACTCATACTCGATGTGTTGCTCAATGTACTGCACATGCAGTGTC…
>contig-100_793 length_4857 read_count_1500
CTTTGGCGTGGGGCAGAAGTGACGAGGGTTTCACAGGTTCTCCTGACCATCTAGTTCCGCGTTGCGAAGCCCGCAAAGCTTTGGCGTGGGGCACCAGGTCTTGATCAGCCCTCGTCACTTCTGCAGCCCGCGCGTTTGAGTTTAAGTTTGAAATGCCAGCTACGCCTGCCGCTTCTAAGCGGAAATCTAGGGCAGCAGACACACCTGCCGACTTGAAGGGGAAGCGACTGTTGTGTCCTCCAGAAGTGTTCCCGGAGGAACGCACGCCCAAGGACTTTCCAGGCTGGAAGGGGCGGGTGGTGGGTGCTGACCGGGTGCGGGATGATGGACCTCACGTCTTTGTGAAGTTTGAGGTTCGGCAAAACTCCTGGCACCACATTTCCAGCAAGTATATGTTGC…
>contig-100_794 length_4853 read_count_739
GGGGGGGTCACACGCAGGTGGGGTGCATGCTGGGGGATGCTGGGGTGGGGGGCGTGGGGGGTCATACCAGCAGACGTGCCATGCATGTGGTTCCCAGCGCTGCAATGACGATATCATTAGCTCTTGTCGCACAACGTGAATCTCAAGTTGTGGCCTACTGCATGCCAGCGCCCCGTAGTGGTGGGTGCTAGCTACATGCCAGCATGTTGGAACGTCAAACGAAGTGATGGCAGCGCCTGTGCCCATGCAAAGAATGCAGTGCCTGGCAATGGGGATGTGGTCAATTACACCCCCACCTGCTCTGCTCTCCCCTGACAGACTATGCCTGCCTGCTTGCCGGCCCGCAGCAAGGAGCGCCAGCTGGCCAGAAGAAGCATCGCAAGGTCAAGCACCGCCGCC…
>contig-100_795 length_4853 read_count_983
ATCGAAACACTGTTGATAAGCTCATCTTTCCGTAGACTCAAGCTTGCTGGTATTACAAAGCCATTGCTGGCCCGCAAACAAGTTGAGCTCCCCTGCGGCGGAGCAGCGGGGGAGCAAGGCGCCTTGTGCGAGCGAGCTATACACGTGAATCACCTGCCACCTATGTATTGAGAGGTATATTGAGCGCCTTGCGCAGCTGGGCAATAGACGGAGCTATGCCGCTGACGAACGTTGGCTAGGGAGCTATGCCGGCCAAAAAGCGGAGCAAGACACGCTCAAGGTTGCAGATAGGCGATGACGGCAAGCTGAACGGCTGCGGCGCTTGCGAGAGGCCTGGGCAGCTGCTCTGCTGCAAGCTCTGCCCCCACGCCTTCCATCCCGAGTGCTGCGGCTATGGTG…
>contig-100_796 length_4852 read_count_390
TTCGCATAACGCCTCGCCCCGCCCCGCCCCGCCCCCCACCCCGTACCTGCAGGCTGCTAGCCCAGTCGCCGCTGCTAGAGGAGCTGGATGTGAGCGGCTGCGACCGACTGTCCCCAGACTGCTTGGCCACGGCGGTGCACCCAGGCGGGTTGCAACCTTTGCCACTCTACTGCCACTGTGCTTTTTTTGTGCTGTTGGGAACTAGTAGACCCAGGCGGGCTGCAACCGATGCTACTCTACTGGCAATCTGTTCTCGTGCGGGGGGGAACAAGTAGACTCGACTTAAGTCTACTCAGTTGAAGTTTTGGACGGGTGGTAAGGTGGCCAATTCACAGGCCATGCTTCTCTGCTGCTGGGAAAGGTTGACTCAGGATCGCAAGAGTAGCAGGAAGACCTTGG…
>contig-100_797 length_4841 read_count_1676
CTTGCTGCTTAAGGCTGCCGGATACTGCTTTTGTCGTGTTCACGGAGGTTGGGCTGGCCAGGCCCCGCGCCATCTTGTCACACAGCCTTCGTGCAGTGCAATCTCACCTGCGTCGAAGGCTATACTTGCCCCTAGAGCGCGGTTTGCGACTGTGTTTTTGTTATAGCGCCGCACTCCGCCATCACCCTTCGCGTCGCACATTACTCGCCAGGAGCTATGGCAGAACCAGTAGGCCTCCATATGTCCCTAGACGACCTCATAAAGAAGCAGCAAGAGGATCAGAGCGGCGGGCACGGCAAGCAGCCAAGGGCCGGTGGGCGGGAAGGAGGGCGTGGCGGTGCCTCGCGCCCAGGCGGCAGGCTCAATGGCCGAGCGGGTCGGTCTGGCGGCCAAGCCAGC…
>contig-100_798 length_4837 read_count_4430
CCTGACTGATCCGTTTGGCATCTGCTTGCGCTTGCGCGGTACGTGCTCCCCAAAAGTGTCCACCACAGCCACGCCCCGTAAGCCCCCAGCGGAATAGGAGCTGCCGTAGTTTTGGCGCATAGAAGGGGGGAAGACGGTGGCCACCAGCAGATTCACTAGAGGGCCCAAGTCCACTCGATCTTCCTTTTGTGATCCTGCAGCCACCACCGAAAGGGTCCGTCCACTGCTGCTGCTGCTGCCAATGCTGCTGCCGCTGCCATTCGTGCTGCTGTCCTTACTGCCGCTTAGGTTCGGGCTAACGGACTCATGGTTGCCCTCTGCCACCAGGCACAAGAAGTTGCCAAGCTCCTGCCGCTCCTTGCCTAGCTGCATCGCCATGACTCGGTCAACCCTGAGCGC…
>contig-100_799 length_4836 read_count_1436
GGCAGATGCCGGAGTTCAGCGATGACGATAATGCATCCGATGATAGGCTACGAAGCTTTTGGGAAGCATTATCGTCATCGCTGAACTCCGGCATCTGCCATCGCCGCTGGAAACGAAAGGGTCAAGACGCAAACTGGATTGAAGCGGAGCGACGGGTGGCAGCAAGGCTATGGCGGAACCTTCAGCTGCCGCGGCGCCGATGGCTGCCAGCAGAGGCCCGTTTGCCTGCCGGCTTGCACTCAAATTCACGGAAGAGAACCTGGGCCCAGTTTGCCAGCAGGCCGTTGCGTGCTTGATCAATCACGGTGCCCAGCAGTATGGAGATCTGCTGAAGATGTCGGAGCTGCCTGCCACCCAGCTGCGCAATGCGCTGTTGGTGCTCATCCAGCAGAACTATGT…
>contig-100_800 length_4835 read_count_1963
CTTCCCGCCTCTCGCCGGAGAGCCTGGCAGGGTCATCTGGCGAGTCTCGGCGGCCAGCCATATAGAGATCATCATCGACAGCCTTCTCTTATTCGGCGACCACCGCGCCACGCTTGGCCCCCACCCACCCCACCAGCGGTCTTGCCACCCGCCTGAGAGGCCCTAGACACGAACGGAAGTTCCCCATGGCAGCCCCCGTTCCGGCACAGGCGGCCGCACAGCAGATGCAACAGCAACCGCAGGACACGCCTGCGCAGGCGGTGGGCAACCAGTTTGTGTCTCAGTACTACACAGTGCAGCACGCCTCACCCAGGCATCTTCACCGCTTCTACTCTGATGCCAGTACGCTCACCATTGGCGACGTGCGGCCGGATGGGTTCTTCTCTAAGAGTGCCACGG…
>contig-100_801 length_4828 read_count_3394
GGACCACGACCGCAAGGTGAAGCCGATCCCCAAGGATGAGCAGTTTGCAGCCATGCCGCGCCCCGAGGCGGTGCCTGCCAGCGACCCGGACCTGGCCTTTGCCATCCGCCTGCAGCAGGAGGAGCTGCAGCGGTTGGCAGCACAACGGGAGGGCACACTGCGATCTGTTCACGTCGGTAGTGCGGCTGCTTTTGGCGTGGAGGCAGCAGCGGGGCGGGGCGGCAGCAGGCAGGGGCGTGGCTCCTCGCGCCACGGTGGCCGGCAGCACGGCGGTTGGCTGTCGCTGCCCACTCTTGTGTTGTTTGGAATCACAGCGGCCTACGTCACCCTCTTCATAGTCAGCCTGGCTAAAAACAGCTGGAACATAGAAGATCTGGCCCTCAACCCCTGGGCTGGTGC…
>contig-100_802 length_4827 read_count_86
GCGGGCGGGGGCTTGGCGGGCGGGGAGATGGCGGTGGTGGAGAGGGGTTTGGTGGCTTAGGAGTAGGAGGTCTAAGGCTTGGAGATGGCGGAGGGGACACCGGGGGCTTTGGGGTGGGCGGACGGGAGGTGAGGCGTGGGGGCGGCGGCCTTGGAAGGGATGGGCGGCGTAGTGGGGGTGGGGAACCTCTTGAGCACCTGTAATTGACTTCTAGGCTTTTCTTTGTGTTCCGGGGGCAGGGGTTGCCAAAAACGTCAGTAGATGCGCGCAGCACGCATTGTTGCAAGCCCATGCATGCGGATGTGATGATGCTGTACGTGCTGGTTGCGTTGCACCCCGCCTGCTTGTTGCCATACAGCGGCTTGTCAATGGCAGAAACAACCGTGCCACGATCGCAAG…
>contig-100_803 length_4827 read_count_8586
CAGGCAGGAGGTGGATCGCCTGAACGAGTACATCCAGGGCACCTTCTAAGCAGCTGCCATGGTTCAAGTTGTACTCCAATTGTGCTGGGCTCTGCTGGCGAGTAGTGGCAGTGTTCTCGCTGTTGTCCGCTTGCCTCGCTTCTCTTTTCACTGCTTTTCTCCCATCCACAACCCCCAGTAGCCAAGAAGAACACCAGTAGCTGAGCAACATAGTAGAGTCGCCCGGGGCATATGCCAAGCTATGTTTGCGCTCCTGCACATCGTGCATGTTACTCTTTTTTGCCGCGATGGCCCCCATAATGCTTACGGTCCTCTGCATTAGTCCCTTTTCCTGCGCGGATGTGCTGTTTGTACTTGCACCAGTCTTGCCTTTCCCAATGGATGATCGAATGCAGAAGC…
>contig-100_804 length_4826 read_count_1659
GCCCTGTCAGCGTCGATAACCTTAGCCTTGAGCTGCTCCCGCTCCATGCGCCCCGTAACTGCTGCCTCCTCTGCGCTCTCTGCCGAAGCACGCGCCTCCACACACGTATTGGCACATTGGTCGCTGACAGCAAACAAAAGAAGCACAGTCAGATTTAAACATCAATCAGAGAATGGGTGGACGGTATTTCAAGTATTGTTGCGCTGAAATTGGTGCAAAGGCCGGGTGTCGTTGCCAGGTTTTGGCCAGCAGAACAGCCACCATTCCAGCGGCAACATGTGTTGGTAGTACCAGCGGTATCATGTGTTGGTAGTACCAGCGGTATCATGTGTTGGCAGTACCAGCGGTACCGCGCCTCCTCTGCCTGCAGCTTGTACCGCTCGGCCTCCTCCTCGAGCC…
>contig-100_805 length_4826 read_count_446
CACAGATTTACATATTCTATTACTGGCTGTATTTGCCGGGAAGGCCGTGCTTGTGGCATCGTCACGCGGCCCCGCATTTCCCCGGCGCATTTCCTTCCCTTTGCTCCTTGGCAACCAGTGTTATAGTAGTTAGCAGGCGCAGCATTCGATTTGAGGCTGCACAGGGGCAATGGGGCAGCAGTGGGAAGCCGACGACGAGGAGAAGGCAACAGCTGGCGATGGTGTTGTTGGACTTGGCGGCGCCGTCAATGGGGAAGAGCAAGTCCCGCTGCTGCACCGCTTCGGAACCACAGGCTTCCAGCACGCCAGCCCCTTCTCCAAGGCCACCTACGCGTTTGTGGGCCCGCTCGTGAAACTGGGGTGGCGCAACAAGATTGATGACCACAGCGCAGCAGGGTA…
>contig-100_806 length_4822 read_count_1193
CTCCCATGCCAGGAGGCGGCCACCCTCACTCAATGTGCACCTTCACTGGGAATGGCGGCCAATTCCGGAGGACCAATGCCTGCCAGTGGTCCAGGCCAAAATACATCACAGTCTGAGGAAGTCATGGCAACAGGAGCATCGGCCTGGTGGCGTTTTGAGTTGATGTATTCCATCTTGCGGGATATGTCTTGATGCTTCTCAGTAATCCCAACATGCCCTTGCAAGCTTGCAGCTAACCAGGCACAGCACGGGCCTTTGTGTTATGCAGCACCAGAACGTTCGTTAACAGACGAAATGCGATGGCTGCTGCCAGCTGGTTCGCCTTTTTTCAAATGCGCTGTGCAGCTGCTGACCCGCCACTACTTGATATGCGCGATTGTGCAGCCGCCATTGCTTGCC…
>contig-100_807 length_4820 read_count_9266
CACAAGTACAAGGACCCTCGCAAAGGGATGATCGGTGTGGAGGGCTTTGGGCGCTTGCTGGGGGACGCTGGGCGCCTGGTGAGTGATATGCACACACGCACGCACGCTGAAGCTGTCGCCTGCTGTCATCGTTGCTTAGTTTCAATTGCTCCAAATTTCCTGGTTGTTCCAAATGTTCGGTCCCACGCGTTAATATTCTTGCATGCAACACGAGATGCTTGAACAGCTGCAGCGCCAGGCGACAGCTGCACCTGCTGCCACATGTGGAACACACTTTAACATCTATCACCCCCGCAGCACTCTGGTTTGCGAGCTTGTCATCAGGTGACATGTGCCTTGTCATTCAACAAGTTGCGCGTGGTTTGATTCCTGGATAGCCTGCGGTCGCCCATCCCGCGC…
>contig-100_808 length_4820 read_count_763
TTGCCTTGTACGTCTTGTTACTGTAAGCATGTGCTGGCATAAGTATCACATTGCAGCGGGCTCTGACAAGCCCTGCTGACCACGGAGGTTGGCGGGCTAGCACACATGCAAAGTAGCAGGCAGAAGTGAATGTCCCCAGCTGCTGCCTATGGCAGGCTGAGCGCTGTCAAGCGGCGCCCCGTGTCTGCCAGCACGACATTGAAGGGGCAGCCTGGCAAATCCACCGAACACGCCCAGTTGATCTTGCGCCCGTGCTGATGCTCCGCCGCAAGCAATGGCGGGCCGCCTGTGCCACCATCAGTCCCTTCTGCTGCTGCTGCCGCCATCTGCTGCCCCCCCGCCTGCCCCTCCTCTTCCTGCTGCTCCTGCCCCTGCCTGCAGCCCTGGTGCAAGCTTGTG…
>contig-100_809 length_4808 read_count_1102
GCAGCTCGCAGCTCGTCACTGGGGGCTGCAAGCGGGGAGCTCGATCACCCCGGTGCAAAAGCGGCAGCATCTCGCCATGCAAGATGTTGTGGTGGTAGATCTTGGGGGCGGTAGCCTCAAACTAGGCAGCATGCGCCAGCCGGATAATCCCAAGGTGTTCCCCAATGCCAGTGCCAAGCTGAAGGGTGAGCGCGGATTGTTCATGGGGGAAGCAATGCTAGGCATGAAGGATGTAGCTGCGCTGAGCCTGCGGCGACCAGTGGACCGCGGTTTTGTGGTGGGCTGGGACTTGCAGCGGGACATCCTGGCTCGGTGAGCGTGAGCAGGGGCCGGGGTGCAGCGCTGGGCTGGGCTGAGTCCTGCAGCGATCAAGGGCAGCACAACAGGCATACCTGCACG…
>contig-100_810 length_4807 read_count_1089
CTCCGCTGCAGTGAAAGAAGCCCACGTATGCCATCTGGTGGCGGCATTGTGACATCAACTCTAGTGGCGCACAGGGCAACGACCCACAGCTTGCGCCCCATGAAGCAGGCCCGTCGCCAGCCCCGGTTCCCCCGGCGGCCAGGGAAGGCAAAGCGGCCTGTCAAGGTTGAACCAAAGGACCAAGTGCTGGCCAAGAAAGCGTTTCACCATTTGAAGACCATCAAGAAGGAGATAAAGAAAGCCAAGGAGTTTGAGGTGCGCAAGATCCTGCGCCGCATCAAGCAGGCCAAGACCCAGCAGGGCAAATCGGAGCCTGAGGGCAATGCTGCTGCTGTGGCTGCTGCGGGGGTGGAGAAGCTGGAGGCGCAGCTGCTGCTGGCAAAGGCTGCTGATGTGGAA…
>contig-100_811 length_4807 read_count_903
CAGGCTGCAGGCGCTCCAAGGGCGGGTCTTTTGTTTTGGGTTGTTTGCAAAAGCAGTCTGTCACATTTAAAGAAAGACTGGTGCCAGCAGGCTGCAGGCGCTCCAACCGTGCACAGACACGGTTCCTGCTCCTCGCCTTCCACAGGTCGTTTGCGTGGCTCGGCTTGACGCAGTGAGCAGAATGAGCTTCGGCGCGCCTGGGCTTCTCGGTGGGAGCCCCACCAGCTCCGGCTACACCACGCCGCTGCTGGGCTCCCGCCGTGGCGCATCACTGCCGCCCGACTCATACCTGCCAACACGCGTGCTTGACAGCAAGCGCCGCCATAAGCTGGCTCTTGACCGCCTGAACTTGCGTGGCCTGCACCTGCCCGCGTACCTGTTCCAGGACTTCTACCACAC…
>contig-100_812 length_4805 read_count_516
ATTGTGTCTATCATCTGAATCCAAACAGAACTCGGGACAACGGCGGCTGGCGTTGTAACGCGACACCGATGGCCCAAACTGAGAGGCCCGTCAGGGCAGTAGCGTGAGTGTTAAGTGAGCGGAGAGCAGCCATGGCGCCTGGTAAGAAAAAGGCGAGCCGGCAAGAGGCCCGGAAGGCCACCGCTACCAACGGCGCGGCGGCGGGTGATGGTGCCACCGGCGGCCTCTCTACTGCCGCCAAGCAAGCTGCGGAGCTGTTCAAACAGTTCAAGATGAAGCAGGATGCGAAGCTGCTGTACAAGCTGAAGGAGGCGGTGCACGCTGGGCCCTGTGCCGCCAGCCATCTGCTGCTGGCCAAGGCCCTGGTGCTACGGGCGGTTGAGCCTGTGCTGACGAGGG…
>contig-100_813 length_4801 read_count_1069
GTGGCCGCGCTGTCTGGCGGCCACCGTGCCTTCACAATATGTTGGTGACCGCTACAACCAGCCTTCGCTCCCGGCAGCTTGGGGCCATGCGCCTGGCTGCCCGCTGGCCGCGCTGTCTGGCGGCCACCGTTGTTATCATTAGTCTCTGGAGCAGCCGGTGTGTTGCAGTAGAACCCTCAGTACCTGAAGGCTGTTCTTGGGGAGAGTGCACATACACTTGCCCCTTCTGCGGCATATCCAACTGCTGGCGAGGTTGCGACAATTCCGGCGAATGCAGTCAAGTCAACAACTGCATAATAGCCGGCGTTGGCACCAAACAGGACGGCATTCAGTGTTCCGACGGTTCTGAAACCATCTATGGGCGCTTGATTTCACCCGATTGGAGGTATCAAAACGGCC…
>contig-100_814 length_4799 read_count_7184
GCCAGAGCTTTTCATCCGACAGGTCGCAGTTTCCCGCCCCAAAGGACTCGCCCCACCGCTGGTCCACGTCCAGCACGCTAAGTTGGCAATCCGGGTCGTCGGGCACAGCTGACTCATCAAAGACAACTGCTGTGGCCAGTGAGGCTGAGATGTCGCGCTCCCGCTTGGCTGCCTTGGGCAGGCGCTCGCCGGAGGGAGATACAAGGTCTGACCACCAAGCCGCCGCCGCTTCTGACGCATCTGCCTCCTGCTTGGCGCCGGAAGCACCAGCTTCTCCTTGCTGCATGGTTTCGCCAGCTGCTGCTTGCTGCTGCTGCTGTGATGCCTGACCTGCTGCTCCAACAGCAGCTGTTGGCACCTGATCTGCGGCGGCTGCTGCAGACTGTGCTACCAAAGGCT…
>contig-100_815 length_4796 read_count_3804
AACAAGTTGGAGGTGATCCCCCTGGAGGAGCTGGGCCGCCCTCGTATCGATGTGGTGGTCAACTGCTCGGGAGTCTTCCGCGACCTGTTTGTCAACCAGATGAACCTCCTGGACCGCGCCATCAAGCTGGCCGCCGAGCAGGACGAGCCCCTTGAGATGAACTTTGTGCGCAAGCACGCAATGCAGCAGGCAGAGGAGCTGGGTGTGGGCCTGCGCGACGCAGCCACGCGCGTCTTCTCCAACGCCTCGGGTGGGTGCTGCTGGTGCAGGGAGCGGTGGTGGCGTGTCTCGGTTGGCAACAGGCCAGGAGTGGTGCCGGGGCAGGTCGGGGGGGCCACCTCTTGCTCGCCTTGTCCTCCTCCCGCCTTATCACACCCAGTTCCTCAGTGTTCCAGTCAG…
>contig-100_816 length_4794 read_count_852
CAACAGGTCATCACACTCGTTCACGGACAACGGCGCCTAGAGGGCTGCATGGAAGTCGTGCCAGGCATTTACATAGGCGGGCAGGAGGCGGCAGTAGCGGAAGTTGCAACTGGCGGGTTGTCGCAGGTGGGGCTCATGGCCGGGCGTGTTCTTGTCCCATTAACTGCCGGCAGAGGTGATCTGCGCTTGAGATTGCAGTTTGCAAAGTAGTTTTCATAGTCATAAGGGTTCTGGTTAAAACGTATGTGAGTGGGCATTGTGCCCTGTCTCTGCAAGACACGGCTTACGAGCAAAGTGCACCGACGTGCCCTGCGGTGCCCGTTCATCTCCCAGGCATAAGTGGCTCGCTTGTCGCAGGGCGACTTCCGATTCTTTGCTGGTTGCTGTTCCTGGAAGCCC…
>contig-100_817 length_4787 read_count_8
CAGAGGTGTAAGCTGGCGTAATGATACAATTGCATGGTTGCATCTAACTGTTACAGATAATGTGTTCTCACATGGAACAGTTTAAAAAGGGCAATAGAGACACCCAAGGAACATCAGTCAGGCAGTTGGGGCAGCCATCCCATCAGCCCTGCGTGGCTTGGCTCATGCTGCCGCCCTTGGCACTGCCAGCAGCAGCGCTGGTGCCGGCTGGTCGCGGGTTGGAGATAAGGCGCTGCTGTGTTATAACATACTCTGAAGGGTCCAGGCACCTTCCACGGCAGAGGCTGTCGTATATCCAGTTCTGATGCACCACGGGGCGGCCTGGGTACCGCTTCTGCAGGGGGGGACGGAGGCAATCGCAGGGGTGAAGACGGCAAGGTCTGAAGCACAACGGTGTGC…
>contig-100_818 length_4786 read_count_2919
CCGGAATCTATGACTGCATGCGATATTGGGCAGCGATAGGTGATGTGCCGAACTTCTGCACTGGTACAAGGACGGTTTGACCGTCGACACTTGCAGAAACAGCCAGCGGGTTGCCGATAATGGGAGCTATACTGCAAACCATCAAGCGGCGGTTACTATTGGGCGGGAGCAAGTCCAGGGGCGGGACTGCGGAGCCTGAGCGGGGCGGCAAGGCGGTGGCCAGTCCAGCAGCGGTAGCACCCGCGATGAAAGCAGCGGCGCCTGCATCACCTACTCCGCCTGCCGCAGCAACAGCAGGCTGGCCGGGTACAGTAAAAGATGCCGAGCAGCCCAGCCCAGCAGCTGCAGCCCGGGCGCTAGTTAGCCCGCGCCGCATCCTTCTTGGGGCGCTGCCCGCTG…
>contig-100_819 length_4785 read_count_1716
CGAAGAGGCGAGAGCGACTTGCGGATCACTCGCCCAAGGCTGCAGCCTTTATATAAGCCCCCGTGGCCCTGCGGAGCTATCCGCAAGTCGCTCTCGCCTCTTCGCCTTCCTCCCGCCGAGACAACCCCTGCTGTCTTGTTATCTTGTTATAGAAGCCGCTTCGACCTCTCTGTGGCGTCTGCAACACACATTAGCTCGCCGAGCCACTCCCGGTTCCTCCGCCGACGTCCGGCTTGCCAGCCTAGAATGCTCCGCATGGACAGCTGCTGAGCCCCTAGCTCGTCCGCGGACCCTTGCAGCGTCGCGGTTGCGAGCAGGCCATGTCGTTCACGCATGGTCGGCCTCTTGTGTGCTTCCACAGACCTGCTCGTCTTGCGCCCCCTCAACCGCGGCGGCGTC…
>contig-100_820 length_4785 read_count_5381
CGCCCATCGCAGGCCGATGCTCACGGCTGATCACTGATTTAGATTGCCCCAAGGAGCTGCGTGTAGTTGTTGCCAGCCAGGAGCGCCCATCGCAGGCCGATGCTCACGGCGAAACTTGCGGGTGAGGGCTTCGCCAAGCCCAATGCCGAGGCAGAGCTTCCGATCGACATCAACTATGCTAAGATGAGCGAGTGGCTGGTTGACCGCAAGCAGGTGCCCTCCGACTGGAATCGCAAGCTGCAGGCTATCCAGGCTAAGGCGAGCGAGGCGGTGCGGGAGCTGCCGGCCGGCTTCTTGGGCCAGTTTGAGGGCGGCGACGAGGCGCCGCTGGATTACTTCCAGGCACGTCAGGTGCTGGTGAAGCTGAGCGAGACGGCAGAGAAAAGCCTGCTGGGGTCA…
>contig-100_821 length_4783 read_count_2064
TTTCCTGACTTTTACCAGGATGCTCGACCTCCGCCTCGCGGCTGCTGTGATCGTGGTGGTCGGCTGCCTGCAGACCTTTTGCTACGGTAAAATGGAGAGGTACGTAGCTTCCGCCGTGTCGGGCACGGGGTAACTTGACGCCCAGTCCTGACCTGCCCGCGCGCTGGACCACCCTTCTGAGCGGTTCTTTTTATATTACGGTCGTGCTCTTGTCGGACACACCTGCGACCAAGCCGTGTGCGCGTGTCCTGCGGGTGCCAAAGGCTGACAGCTGGCAGTGGCTGTGCATGCACACTGCACCGCCACTGCCAACTGTGCATCTGCATGCAGTCCTCTGAAAGGACAGGGCACACCCGCCATTAACACAACTCAAGTCTTTGTTTCTATACGGTTGGAGCG…
>contig-100_822 length_4783 read_count_4115
TGTGCATTCGTGTGCAGAGCGCTGGCTGCGTGCAGGGGGCTTAAGTTTGAAGAGAACTCCCCCCTACAAGCTGGGCTGTTGGGCGGTGGCATCTGATGTTGGAAAGCATTGCACACAAGCGAAATAGTCTAGATGCTATATTTATTGTTGCAGTTGTGATATATGAACCTCAATGCCTCCGGCTCCCTCGTCAACGGGGTGGCAGGACTTGCCTCGGCCACTGGCGGCTGCGTAGGGTTAGCTGCACTCCACAAATCATCAACCATCCACAGCGCCGCATCTATTATCTTGGGTTGCGAGCAAGTGCCTGCCAAGCTGCTGCTTGGCGACTACGCCGCAGGAACAGCTGCACTGCATGTGCGTACAGCTGCATGTCCAAGTGGTTAGCTGCCTCTATGG…
>contig-100_823 length_4782 read_count_250
CGCTGCCGTGCCGCCCGCCCGCCCGCCAGCCCTTGGATCGGCCCCGCACAGCCGCACTTGAGCAGCCCTCGTGGCAGCAGCTGCTGCACCACTCCCTGCTCTTCCTGGCCGGCAACCACCTCCCAGAAGGGGGCGGCTCGGGCGCCGCTGACTCCACACCACATGCTGCGCCTGCTGTGCCTGCGGGAGGTCCCAGCGCAGCAGAGCGTACCCAAAGGCAGGTGGCCTCCCTCCTCCGCTTCACTTACCGCCGATCCCAGCCCCAGCAGCAGCCACCCGCCCAGCCTCCTACCGCCCAGCAGGCCGCACCTCCACAAGCACGGCCTGCAGCAGGTGGTGGTGGCGGTGGTGATGCTGCTGCACTCTGCCCTGCAGCAGCTGCCCAAGAGCAGCCGCAGC…
>contig-100_824 length_4781 read_count_174
CTGTGGCACCCAGCTGCCGCTGCACCCCGCAGCGCAGCTCTGCGGCATCAAAAGGCTTGTGCAGCCAGGCGTGGCTGGTGGTGCCCAGGGCTACCACTGGGTGGTGTTCCAGAAACTGACCCAGCAGCCGCCGCCGCCCCGCACGGCTGCCGTGATTGGCAATGCTGAGTGGCGGCACCGCCTGCGCGCCCGCCGCCGCCCACGCCGCCGCCACACACTGCTGGAAGCCCGTGGCGGCAGTGGAAGGTGCGGCAGCCGCACCACCAGACTTGACACATTCCTTGGTCCTTGCTTGCAGCTTGCCCCACAGGCTGAAGAAAGCGGCAGACAGGTCAGCATCATCCAGCACACTCGGGAAGAAAGCCAGCACGGGGTCCGCCACTGGTGCCAGCACAGCAC…
>contig-100_825 length_4780 read_count_1435
TGGTGCCCTGCCAGCTGCTGCCGGGACCTTGACTGCCACATCTGCCATCGCCTCCCGAGGCTTCTCTTCCTGCTCTTCTTGCGGCTTGCGCTGCGAGCGGTGGATGAGAAAGCTTCCTGCGAGGATGGTTGAGGCTCCCACCCACCATCGCATGTTGGCATGCTCCCCAAATACCAGCCGCCCCAGCAGGCCGGTGCCGATCACATTGGCTGCTGTAGTGACCGAGGTGCTGGCAAGGGAGCCACTGTGGCGCAGCGCACGGCCGTAGAGCACCATCATGAGCCCGTTGCACTGCAGAGGGCAAGGACGCGTCGTGAACGCCAGCAGGCACGGGGGTGTTCCGCACACTTTGCCAGCCCCTGGATAAGGCAGGCAGTGATGCTTGGGCGGCATCATTAC…
>contig-100_826 length_4780 read_count_1141
GCCCCGCATCAGTCGTCATCAGTGCTTCGCCTCCTGACACATCGGCTGCAGTCCTCTGCACGTCGGAATGTTTTGAAGGGCAACCCTCTGGGCAAGCCTCGCTGTTTCTGCCGGTATGCGGGCATTCTTTGGCTTGGGGCAGGCGTCGCACCCCGCATCGCAGAAACCGGCACAAGACAGCGCGGAGGTCAAGGCAGAGCAGCTGTTTGCAGACGCCCAGGTCGCCTTGAACAAGCTGCGGGTGCATACCTCGCAAGGGGAAGAAACCGTGCTGTTGAACAGCGCGCAGCGATGCATCCACGAGCTGGAAGCCCTAGTGCGCAGCGGCAGCCTGACAGCAGACCTGCAGCTGGTGTGGCGAAGTCAAGTGGAGGAGTTGCAGCGCGAGCTGGAGTTTGC…
>contig-100_827 length_4774 read_count_194
GTGGTTTTGTAGTCATCTGCGTGTGGTCTCCTGCAGCGCGTTTGAACTCGCAAGAGCGCCTGGTCGGTTTTGTTTGCGGAGTGAGGTTGTCAGTACGGTATTCCCCGACTCATTGCGGAATTCAGCGTGTAGAAAGCCCTGCGACGCTCCGGAACAAAGCAGCGGCAGCAGAAGCGCGCGTGTTTGCGCCCGGCAGTGGCAGCGGCCATGTGGACATGGTTTGTGTCCGCACTTCTCCTGTTGGCCAGCAACCAGGTAACACAGGCTGCTGATGAGCAGCCACCAGCTTGCCTAGATGATCAAGCCTTCAACTCCCTTGTTGAGGCAGCGTTAGGGCAGCTTCAGACCACAGCAGAAAGGCGTCAGTCGCCCACCAAGTTTTCAGACGACGCCATAGAG…
>contig-100_828 length_4774 read_count_790
TTTTTTTCAAAATATTGATAGGCTTGATCGCGACAGTTTGCACCGCCGCCCAATCTTGCCCGGTGATGGCGCATTGAGCTGGCCAGCGGACTCTGCATTCATCTCAGCAGCCCAAAATGGAGCAGGCTTTAGAGCGCGTCATAGGGTTGGGCCCGGCAGCTTCGGCTGTTGATAGGGCGGAGGCATGGCAGGAGCTTGTGGCGGCGACCGCAGCTGACGCCGAGTCTATTGAACAGAGTGCTGTCGAGCTGGCGCAGCTGGTGATCAAGACGCTGCCAGGCTACTCAGATGCAGGGTCTCAGCGTGCAGTGCAGCAGCTGATAGAAGTGGCAGTCAAGCACGACACCTTCCTCAAGACGCTGGCAGGCGGCATTGTGAAGCATGAGAAGGCCAAACTCA…
>contig-100_829 length_4774 read_count_638
GGACTCGTTCATCAAAAAATCAAAGATGCCATGCACCCGTATCCCCCCCTCGAACACCAGCAGCGACTGTGAGCCGTCCAGGGGAACGGCGGACTGGTCCTCTGTAGCCCGTCTGTCCGCATCGGCTGGCAGTAGCGGCGCACCAAAGCCCAGCCCCAGCCGCCCGCCAGTCAGCAGCGCCCGCAGCCCGGATGTAGAGCGTGTGAGCAGCGCATGCAGTCGTGGTCTGCCGCCAATGCCGGCTGCCCCGAAAAACACGGCAAATGGCTTCTTGGTCCCCTGATCGCGGCAGTGAATTTGTAGCCAGGGAGGGCATGAGTTTGGCCGTCCAAAAGGTGCAAGGCCATGATGTCAAGAAGCAAAACAATTGACACGGCTGCCTCAGAAGGAAGCGGATCC…
>contig-100_830 length_4769 read_count_7647
CAGGTTTTTTGGTGTGGACAATGTGCGGCAGGCTGTGCGGCGCATCAACAAGATGGCGCAACGCGAGCTCCAGGAGATGTTCCAGCATGTGTATGGGGTCCGCAGCAGCTCCAACAACAACCTCTGGCTGCGCAAGAAGCTGGTGGAGGCGGTCAACACCAGGCCGCGGGAGAGCGGCATCGAACGCCAGCCGCGCGGTGTGGCGGCGGCACCCGCGGCGGCTTCTGCATCTGATGCCGCTGGCGCGGCGGCGTCTGCGCCTCCTGCTGGCAACACCGATGGCTCGGTGCGGCGGCGGCGCAAGAAGAGCAGCGCACCCATGCGCGCCTCTGACGGTCTGCAGGCTGACCCAGAGAATGCCGCAGATGCACTCCTCAACCTGCTGGCTTGGACTGAGGG…
>contig-100_831 length_4766 read_count_1229
CTCAGGCTTACAAACTGGTCGGCGATGCAGGTGCAGGCAGGTGACGGGAGATCGGATGGCCGCGTGGCATGACCTGGCAGGCGCCAACAAAGGGGGCTCATTACTGCAGCGCTAATCAGCCAGTGGAGCCCACATATGGCATGTTTGTCCGTCATCCTGAACGCGGCTGACCATGATCACCAACAAAGAGCGACACAGATTGACGACCGGTGATTCCGCCATGGTGGGGTGACTCCCCTCACGCTTTCGGGTCTTTCCTTCTGGTGTGCACGCCGCCACACCATTTCTGCGCCAGTCCCATATAACCCAACACAAGACCAACCGTTATATAGCCTACACACCAAAACATTAAAGTTTTGTGTTGTACCCATTGCACTGCTAGCCGAGAGTGCTGCAAGC…
>contig-100_832 length_4766 read_count_2102
CTGCGCCTCGTTCACCGCTCCCTGGGGGCGCGGGTCAGCCAGCTGGCGCTCAATGTGCCGCGCATCCACAACCGTCACCACGCAGTCTAGGCACACGCTTGACTCCAGCTGGTCGTCGGTCCACAGTGCCGCCGCCACCGGACCTGGGTTCGCCAGCCCCGTTGTCTCTATCAGGACATAGTCAAAGCGGCTGCGTTGCTGCATTAGTGCCTCCAGAGCTTTGACCATATCGTTTTTAGCGCTGCAGCAGATACACCCATTCTCCAGCTCTCGCCACTCGGCAAGAGGCGAGGCCTCAGCACCCTCGGGCTCTTTAACCAGCGCACGCTCAATGTCCGCTGAGTCCGCAATCTCATTCAGCAGCACGGCGCAACGGTAGCCATGCTTGCTGGTCAGCAC…
>contig-100_833 length_4756 read_count_1792
ATTAGGAAAAAGGGGCCTGGGCCCTTGGGACCCGCCACTTGACTTGTTCGAGCCCCTTGCTCCCCAAGCCCTCGCCCAGCTCCAGTGTTGTGATCCAGGCCCACGGCACCCCTATTCTTCGTTCTGCAAACCGGTGGAGCCCGCCGGCACGCCAGACAGGGCACCCTCTGCGGAGTGCCCGAAGCAGGAGCGTATGAATGGCAGAAGTAGCCCGCTGCGGCCTTCCCCGAGTGAGAATATGGACAAGGAACGGTCCATTCCTCTAGCGGAGGGACGCTACCAGTCTCCCCCCCCTGGAGTGGGTCCCGCCAGCGGGCAAGGCGGCGGCTCGCCCGTAAGTCCGCGTATGAACAGCACGGTCAGCAGCGATGCGGCAGAGTACTCGGAGAATGCTCGTCT…
>contig-100_834 length_4752 read_count_7585
CCCCCCAACTTCCAGTTCCACGACCCCCAGGGCCCCATCTACACCAGCCCACGCTTCCTCCCACCCGCAAAGGTGATCAAGAGCAAGCTGACCGACGCCATTGTGAGCCACGGCGCATACCTGCAAGAGTGCACCGTCAACCACGCCATTGTCGGCCTGCGCTCTCGCATCAATGAGGGCGTCACAATCCAGGACGGGCCTGCGATGGGGCCAACAGGGCAAGCAGGGTGCTTTTACCTGGGGGGAGAACGGGTGCAGTGAAGTAGCAAGCAAAGTAGTCAACTGGCTGCTCCGGTAGGCTATGTGGGTCCCCCTTCTTCTGTCAACCTCGTACCACCACCACAAGCAGCACTTGTGCGCACAGGACACAGCAAACACATACCCGCATGTGTACCGCCC…
>contig-100_835 length_4749 read_count_4371
TGTTCCGTGTGTGCGACCAGCCGCACCCCGTGCTGGTCAGCAGCGTGGTGCGGCACTGCATGGAGGCACGCATCGATGATGCATATGAAGGGCTGCGGGCGCTGTGCGACATGGGCTACAGCGCTAGCGACATAATCACCATCCTGTTCCGCGTGGTGCGCAACTTTGCGGGCATGAACGAGTACTTGAAGCTGGAGTACATCAAGCAAATTGGCTTTTGCCACATGCGGGTGGGCGATGGCGTCAGCTCAAGGTTGCAGCTATCGGGCCTGCTGGCGGAATTGTGCAAATTGACCATGAGGGCTGCGGCGTAAGGAGGGGACGACCTCGCTGTTGTGAATGTACTGCCATAGGTACACTGTGGTGCCATATCCCACGCCTGAACCTCTCGCCGACCTC…
>contig-100_836 length_4748 read_count_3226
GCCGCTTACTCTCCAAGGCCGGGCACCCCTGCCGCGGTGTGGGAGGGCCAGGTAGCGGACCTCATCAAGTCGGACCGCCTCAACCGCCTGAATGCTGTGGTGAACCGCGTGGCCGAGGAGCGAGCGCAGCGGTTCCTTGGGCGGGACCTGCAGGTGCTGGTGGAGGGACCAAACCCCCGTGACAGCTCACAGGCTGTGGGTCGCACGCGGCACAACAAGCTGCTCTACTTCCCGGGAGATGGGCAGCGGCTCAAGGGGCAGCTGGTGGACGTGCATGTGGACAGGGTGCATGCCTACACGCTGTATGGCCGCATGTTGGACTGATGGGTTGCTTTAGGTGGCAGCCTAGGCCTGGCTGCCTCGTCGTTAAATGACCAATACCTGTCAGGCGTTGTTATG…
>contig-100_837 length_4745 read_count_5650
GGGAGGCCTGGTAGGTCTCTGCTGCGAGAATGGCGTGTTAGCTAATCCAGGCCTCAACTCTCTGAATACAGGACGTTGGTTCAGCTCTTTTTTCGCGGAGCTGGGATCGCTCCTTGCATCTCTTTGAACCACTCCAGTGCGCATCTCTCACAAGCAAAACACACTTGAGGAATAAACTCGCAGCTGAGGCCCCTGCAGTCCTGGAACACGCTACCGCGCCCCGACTTCCAGGTGCCCGCCGCAATTGCAGCAAGCGCCCTACTCCCCTCCCGCTTGCAAAGTTCAGCTGCGCGTAGCCACAGCCAGTCATGGCTGCGCTACGAACCACCATTTTCCTAGCCAAGGGCCTGCGTGAGTTTACCAGGGGCGGCTACGAGCGAGCAGCTAAAACCTTTGACA…
>contig-100_838 length_4742 read_count_12439
TTTTTTTTTTTTATTGTTCATTATGTTACATGTCCTATATATGTATGGAAGCAAGCAAGCAAGCAAACCCAGCTTAGCAACAAAGTGAAAACACAAGCACAGGGGGCAACATACAGATTGCTGCGGCGTTCTGGGCAACACCTTCAGGCGGCCACGGCCACGGCGTGGAAACACATGTCAGCCACAAGGGTCGGCAAAACAAACATTGGCAAAGGCTGCTGCTGGTAACATACAAAAAGTCCTCACATCAACATAAAAATGGCGGGGACAGTCCTGTGCATGACAGAAACATGGAAGGTGAAAATGCAAGGGGGGCAAGGGGTTGATTGTTCAGGGCTGTGAGACACATGCGTCACCTCAGCCTTCCAAGCATACTTCATCATCATCATCAATCGCACC…
>contig-100_839 length_4740 read_count_4800
CATCACTCCCACTAACTTCACCTTGTGTCCCGCATCGGGGCTAGAGCTCTCATCCAGCACCGACACCCGCACCCTGCACAGCCTGTGCTGTGAGGCCTGGAAGCGGTGTAGCTCCGTGAGTGATTGCTTCTCCTTCCAGAATCCATCAAAAAACGTTTCATTGCACTTGCAATTGGACACGCATTGCACCTTGGCCTTGCCCATATGCTCGTAACTTTTGAGATGAGTGATGATGACCTGGTTTGTCTGAGGCTTTAGGTCCCCCTCCAAATCAGAAGTAGTGTCAACCTCTAGCTCGGCCCATGAACCCGGCACCTCGCTGATCCAACCCCACTTCTCATTTGCCAAATCAGCTGCAGGGCGCTCGTTGGTCCAAGTGAAGCCCTGCTGTGCCACCAC…
>contig-100_840 length_4737 read_count_2450
CCAGAGCGTGCACTGCAACCCGGTTGACGCCAACCTTGTGATCAGCGCCGGCAACGACTACACAGCGCGGGTGCTGGACATACGAAACCTAGTGTCGGGCAACAGCGCGGACAGTAAGGGCAAGGTGGCCGTGGGGTACAGCTGTGGCGGCGCCTCTGCTGAGCTGGCGCTCCTGCAGCACAGCAAGGTCATCAACTCAGCCTACTTCTCACCCATCAGTGGCCGCAAGATCTTGACCACCTCCCAGGACAATCGCCTGCGTGTGTGGGACTACCTGTACGCAACACAGCAGCCAGCTGACCGCGAGATAGTCCACAGCCAGAACTTCAACCGCTACTTGTCGCCCTTCAAGGCGGAGTGGGATCCTAAGGACCCTGCTGAGCGCCTCTTCGTGGTCGG…
>contig-100_841 length_4733 read_count_1512
AGATTACAAGCACATCATGCGGGACGAGGCGATGGTGACTGCCGGGGAGATGCGTGAGCGGTATGAAAATGCAGAAGAGTATGAGGACGATTTTATGTAACCCTTTACCTCTGCATAGCTACACAGTCATAATGTCTGCTGCTTGATTTCTCTTCTGACGTTCTCATGTTTGCTGCCTAACCTCCTTTGGCTGTTACAGCACACCCTGTTACTCAACGAATTGATGCCAATATGTCTGTTGTATTTACATGTACAAGAAACCACAACTCCAACCCAAGCAAACTGCTGATGCCTGCTGGGCAGAACATCATGGTGCTACACGAGCATGCAGGGCTTGGAAATGAATGGCCAGCATTGGTCAGATTACTGCCACAGGGGGGCTGTCAACAGAGCAGGCTA…
>contig-100_842 length_4731 read_count_839
CGAGCTCTCAGTTACAAGCTTCGAATTACTTTGAACGGCGTATTACCCGGTCGCAACTCGCGGGTGACTCACGAGAGCCCCGCCAACGACCAGCTTCGCGGCCATGTTTCAACACCTCTTTCTGGCTCCTCGACACAAGCAAGGTGGCGAAGACAACAAACCGAAGCCGCACCGGCTTGCCGCGACAGCAGGCGGGGCGAGTGACAGCCCAAGGGCTGCGCCCACCCGCCCTGCTGCCGCCGCTGTGGGTGTGCAGCTGCCTGGCGACAGCAGTAGCTGCGCCAGCCCAAGAGGATTGCAGGAGTGTCAGAACTTCAGAGCAGCAGCATTGCCGCCTTACCGCACCCTTTTAGGTGGATGCAGCATGGCAGGCGGCGGGCAACGGCTGCCGCAGGTGCA…
>contig-100_843 length_4731 read_count_897
TATTAGCCTTCTACAGCATTGCACAGGACGTTGGTCTCCTTTCCATCGCTGTACACCCCCTTATCCATGCAGCTCCGCTTTCTGGGTCGCCTTTGACCCGTCGGCCTCTTCATCGAGGAGACCAGCGTGCTTGAAATCACACGAGGCACGCCTGTGACAGGTGGCAGCAATCAGCTAGCAAAGCACAGGAGAGATTGGCGTAGACAGGCCAGCGGCTGGTGGCACGATGGGCACGGCAGTGCCGCCGCCTGCGTTGGGCAGCGCGCTCTTCTCGGACCTACAAGATTCGCCGCTGTTTCGCAGCAAGGTGAATGAGCTGGATGGCAACCTAGAGCGCCTGAAGGATCGCGCGGCCAAGCTGACAAAGGCCTCGAAAAAGTATAGCAGCACGCTGGATGC…
>contig-100_844 length_4729 read_count_10120
AGGTGGCGCGCTGCAGCAAGCGGTACGTGCATGATTGGCGTGCCTGCCCCTTTGCTCACCCCACGGAAAACGCGCGGCGGCGCGACCCTCGCCTGGTCAAGTACCTGCCCGTGCCCTGCCCTGACTACAAGCGCGGCATCTGCCTCAGGGGCGACAGCTCAACATCTCATCTTTTTGCGAGCACCTCTCTATCACCAGGCTTTAGGGCAATGCGGTTCAATGTGTCAAGGCTGTACCACGCCCAGGTGCTGTGGCGCCCTAGCACCCTTTCCTGACCCTGCCCTCTTCCCCCTTGCTGCCTCTGCTCGGCGCTGCCTCAGGGGCGACAGCTGCACCTACTCCCACGGTGTGTACGAGTGCTGGCTTCACCCCGCCAAGTACCGCACCCAGCTGTGCAAG…
>contig-100_845 length_4726 read_count_1172
CAGGCGTACGTCCTTCCGTTATATAAACCATCTAATGCGGCTGTCGCTCTCTTTCAATTGATCGTTAGTTCAGAGTGCCTGAATGACGGCTGAGCAGCAGCACAGCGAACTCGGTTGCCAGACTGTGCACTGTTTAGAACGCGATGCCGTGCCGGTGCACTTCCCAGGTTTGGTGTCGCGCTGGCCAGCAGTACAGCTGTGGCAGGGGCAGTCTGGGCTGCATCGATTGATCCAGCTGGCTGGCGCGGCACGGGTGGAGGTTCTTGTCACGGCGGGGGAGCGGCTGGCGGGTGACATGCAGCGCCTCGTTCTGCTCGGTACCACGCTGCGCGAGTTCTTGGATGGCACCCTGGAATGCAAGTTGGCACAGCGTCAGCCGCCAGGTGGTGGTCGCCTGCG…
>contig-100_846 length_4720 read_count_152
CCGTCCGCGCTGGGGACACGGTGAAGCCTGCCGACAGCCCACGGCCTTTTGGACAGCGCACTGGCGGCTTCTATCGGCCTGTCTCTGCTCGTCTTTGATTGCTCGGCTTCTTCTGGTCCTGCGGAACACACACGAGTGGCCGTGCAGTATAATAGAAGTGTCTAAGGCCTGTCGACAGCCAGCCCCTGTTTGGTGGGGGTTGAGGCCCGCCAGGTTATTGCACTCCCGTACGCACGATTGAATGGCAGGTAGAGAAGCGATTCACGACTATGCAGCCGCTAGTGGCAGCAGGGCCGGCTATGGCCACCAGCGGTGCAGAGCGCGCTCCTCTGCTGGCCGTCAACCGTCCTGGCCTGCAGCAGCAGGTTGCAGCAGGCAGTAAGCCTGCATCTGGGCCGT…
>contig-100_847 length_4719 read_count_4396
AGTCCTTTTGTCCGAATGTTGGTCGATCAGCAAATTCTGCGTGACGTTCTCACATCTCAGCAACGTAGCACACGCTTATTGACAAGCAGGCGGGCGGGAGTATGTCGTTAGCAGCGGAGGCATCGCAGCAGCATGCGGCACCTCCAGGAGAGAACATGCAGGAGCGACTGGAGTGGGTAAAGCATATGCGCAGCATGTTCAGCCCCGAGGGGATGTGCAAACCCGACGGAGAAGTGGACCAGGAGTTTTTTAAGCCCAAGAACATCATCATACGCTTGAAGGACGACGAGAAGTGGGGCGCATCACAGCGAGAGGCGCTATACAAGGGATTGGAGAAATACGGGGTGGGCAAGTGGCGGGAGATGATTCAAAACTTTCCGGAGCTGGCGCGGTATAAGG…
>contig-100_848 length_4719 read_count_290
CCCAACCCTAAGCTATCCCCCTCCCCTCCGCCCAGCCCCCGGCCGCCGCCACCTTCCCCCCCACCCTCCAGCCCTGACCCATCATCCCCACCGCCGCCCAGCCCCAGCCCCAGTCCGCCGCCACCCAGACCTGAGCCCCGCAGTCCGCCGCCACCCAGACCTGAGCCCTCCAGTCCGCCGCCACCCAGACCTGAGCCCCCCAGTCCGCCGCCACCCTCCCCAAAACCAAGCCCACCACCGCCCAGCCCCAAGCCCAGGCCGCCGCCACCAAGCCCACCCCCACCCAGCCCCAAGCCGCCTCCACCCTCGCCAAAACCAAGCCCACCCCCGCCCAGCCCCAGGCCGCCGCCTCCTAGTCCACAGCCAAAGGAGGAGGCGGCAAAGCTGGGCGGTGACAGT…
>contig-100_849 length_4716 read_count_3906
ATGACGGTGAGGTATTTGCATTGGCGAAAGCGGGGGGGGGTTTTGTTGTGGCTTAGGTTGGCTAGCACCACTTTTGCACGCTGCTGTATTGGCCCAACTAGCATCGTTGTCTTAGTGTTGTATTAGGAGCTCCATAGACAGTTCGGGATGTCGCATGTTTTGAGGCAGGCACTGTGCAGGGCTAACGGTCTGGTCGGTTGCGCCAGTAAGGCATACACCGCAGCAGCAGCGGCTGGGCACCTTGAACCCCTCGCCTTGACGAGCTTGTTGGGTTTTAGAGGGTTTAAACAACAATCTTGGGCGGCTCAGAGCGCCGCTGCAGCACCTAGCCAGCAAGAGCAGCTGCTCGCAGCGGGGGTGGCGGCAGTGCCGCCTGCGCCTTGGACTCCGACCCGGGAC…
>contig-100_850 length_4713 read_count_5070
TTTTTTTTGTCTTTGCAGCAACTTTGGCTGCTAAAAGTCTTACAAAGTGAGGTGGTTTGACATGGCATAAGACACACTGGGAAAAGTGCTCAACACAGAAGGGAGGGCAATTGACGTGGATGACGCTACAAAAGGTGGCACAAGACACGCTAAGAAAACTGGAAAGTGCCCACACAGAACGAGGGCGGTTGACGTGGCTGATGCTACGGAGGTTGGCACAAGAAACACTGGAAAAGTGCTCAACAACACAAAAGGAGGGCGGTTGTACATACTAGGGCTGCATGACTAGCTACTGCTGACAGGGCATGCCTAATAAGACGCGCGCCAGTGAGGGCGCAGGCCAACAACAGGAATTCCGAGGGTGGGGATGTGAATGCAGGCCTGTTTGTACGTGGGATG…
>contig-100_851 length_4711 read_count_1486
CGCTCGGTGCTGCTGCCGAAACCGACTTACGAGAGTGAAGCCGATGCGTCGACAGCTTGTAGCAGCGCACCTTTGCGGTTTTGAAACCCGGCTTGGCATGGACAAGGAGACGGCTACAGACGTGCAACTGCAACAAGCGCTGGCCGAGGCCGATGGGTTGCAAGATTCAGCGCTACAAAACCAGCAAGCACTGGCGGCTGAACGGGAGAGCACGGCGCAGCTTGGGGCCCAGGCTGTTCTTGTGGCTGCCTATCACCGCCGTCTGCACCGCCTGGCCGTGCTCCTGCACCAGTATAACACACACCTGCAGCAGCTGCTGGAAGGACTCGGCCTGGTACAGTCCCATCCTTCTCCAGGGGAAGTAGCGGATTGCGATTTGGCGGCTGGGTTTCAACAGCT…
>contig-100_852 length_4709 read_count_1436
TCATGTGTGTGCATCGGGCATTGGCACGGCATGCTGTTTCCAGTCGACAAATCTATCAATAGGGATCACTGCTGGGGCCAATGGTTCATGCTCTTCACAGCACCTCCTTGCGCCAGTCCGGCACGTGGCCCAAGTTGCATTGCTTGGCACCACAAAGAGCAGCAGGGCAGCGCAGTACGGCTAACCGCAGCCCAGACGCTGCAACTCGGGGTGGGTGCACCGCTTCTGCCGCCCGACGCGGTTGGTGCCTGGTGCCGTTGCCTGTCGGCACGAGGCTTTGGTTCGTTCCCAGCTTCTCCATACTCATTGATGCCTCCAAGTCATGCTTGTTGCCACAAGCCTCTCCATCAATCTATGCAGCAGGGCGCTGGAGGCATGTCAATATCTATGTATTCCGCA…
>contig-100_853 length_4708 read_count_921
CAGATCACGCCCATTATAATCCCAAGACCGCAATCATTATCCCCGCCGGCAACAAGAGTCAGCGCTGCGTTCTTGGCACATGCTCGCCAGCCGCTGCTTGGTGGCTGCAGCCGTTAGCAGCAGCCTAGTTCCCGCTGCTGTCAGATCGTCACAATTGAGCGGCGCTGTCACCTGCACCTATGCCAGTGCCGCTGGAAGTGGCGACGGTGAGGCGGGTTGTCAGTGGTGCTGGTCAATTGTGCCGGTGCCATTTGTGAGGCCCAGCAAGAGTTTGTTTAGTGTGGTACAATACATAACATGATTGGCGATTTCAACTGCAAGGCGTGCATATGGCTGATGGTGATTTCCCGCTTTGACAGCGTGTCCTGTCACCATTCACACCCATCCCTTGTCACCCGC…
>contig-100_854 length_4706 read_count_1544
CCCCCAGCGAGTTGTAAAATTCCGTGCTCTCAGAGATATCACATCTTCGGCTTTCTCCCACGTCTTCAGCAGTTCTTGCCTCAGCTCCCGTCGGCCTCCAGCTCGAATATCTTTGCCTGTGTCTTCCGCTGCTCATTCTACGGAAGCCGGGAAGCAGCTTGGGCTTGAGGATAGCGGAGCCCTAGAGTCTGGGCAGACACTGATTCGCTCGACCTGCCAGCGCGCCTTGGCATTCCCCTGCACTCGTTGCCAGCCAGGGGAGCCCTCAGCACACTCGAATCGTCAGGGGGCCTGTGAAGAGCATCCTCTGTTAACCTCACCTCTGCTGACCGGCGGTACACGGGGGAGGCAGGCCCGCCGTCTCCCAGGCGCCGTCCGGTGCACCCGCCACCATGGCGC…
>contig-100_855 length_4704 read_count_428
CCCCCCTCCTCCCCCCCCTCCGGTCGTAACCCTCGTAATGTTCCCAACCCACCAAGTGCAGGTGCGCAGCCTGGGTGAGACTGTGCGCCTGGATGCTCGCACCAAGCTGCTCAACCCCAAGTGGTGAGTGGGTGCTGTGCTGTGCTGTGGTCGCACCTCATCAGCCCTGTCACCCCGCCTTATTGGCCATCCTAAGCGGCCATGGCTGCAAGCGATGTGCGGTTCTGCATCTGGCTCGCGACCCCCCCCCCACCCTCTGTATACGCCACCCCACGCGCGCACCAACTTATTTCACCCTGCACCCATCAACAGAGCCATAGGACAGCACCCAGGGGGCCCCGCCTTGCCCCCCGGGCAGATGGGAGTGCCAAGCAGCGGGCGGCCGGATGGGGTCTGCAA…
>contig-100_856 length_4704 read_count_1138
AAAGATTGTTAAATGCCCCTGCTCGCTTTGTACTACTACATTTGTTGCGGATGAAGCTGCTATTGAAGCCTTCCTTTTTGTGCGTCCCATCTTATTCTGGTCTGGTACCCTGGCCTTCCAATACGACACTCTGCTGTTCAGAGGAGACCAGGGAGGCGGTGGGGGGGGGCGTGGGGCTAGAGGGCTCCTTCCCAGATCTCAGCCCTCAGGCTTGCGGGCGTGCCAGCAAATAAGCATAAGCAGTAAGAACTTTGAAGACACACAGAGCACCCTTGGCGCCGTAATAGGCCAGGAGCATGGGGGCCCCTCAGCAGCGTCGCCGCCTGCACGCCCGTCGTGATGCCTGCAGCTTTGCAGCAAGAGTACTTTTCTGCTGTTGGGCGCATCCCAGAAGCCCCA…
>contig-100_857 length_4704 read_count_1469
TTGTTGCCAGCTGCACCGCCTGAATTGTCGTTCAATGCGCTGCCGCAGCCGCTTTCGCATGGCGCAAATCAAGTGAGCTACTGTCGGCAGAGGCGCTTGTCCTGGCTTCACCGCTGGCTGCTGCCTCCACACTGCCCCACGCTAGTATTGCCAGCTGATTCAGGTGATGCAACAGCCTGCCCCAGTCTCCAGGCTGCATTCTCTGCACCAAATGCGACTGGCGTGTCAGCAGCCAGTGCACCATGCGACAGCTGCGGATGTGCAAGCGGCGCAGCTGCTTGGCCAAGCCTTCGTCAAGTGGTGGCTGCTTGAAGGGCGTGCAGCTGCCGTGCACTGACAGGGCATGCAGTGTTAGAACCCACGATATTCCCAAGTGCTGGCCCCTGACCTCCGCAGGCT…
>contig-100_858 length_4702 read_count_4628
GCCCCCGTGGCATCAATAATGTTTGCGCCAGTGACAGTGATGGAGACCAGGCCTGACGGCATGGCATCAAGCTCAACCTGCTCCACATTGTTCTCCCTGTCTGGGGTGGAGGGATCAGAAACTGATCCACCGTTGCCCATCAGCGGAATACCATTAAGCCCGGCTGCCCGAATAGTCAGGTCTAAGTCATGGACCAACGCCTTCTCGGCCATTGGACTGGCTGGGTAGTCTGCCCAGACGAGGGTGATAGTGAGCGGACCGCCAATGGCGCGGATGCAGTACGAGTGTGTTTCATCTTGATTGATGGGAATCGCATCAAGCACTTGGAGCGGTCGGCTGCCAGCCGTGTTTGCTAGGTAGATTGAGTCGCCTAGGAAGACGCGGCCAAACCCCTGGCGG…
>contig-100_859 length_4702 read_count_3249
CAATTGGCAAACTTAATCTTCTGAGAGATGGATCCAGGAACGAGATCTATACAATACTTTACAACGGAGAAATGACAGCACCGGGGGGTGCTGGTGCATACAAGCGAGCCAAGCGGCACAGGCAACACAAGTGGAGCCCTCAACTGCTCCTAGTAAAACGCCAGCAGAATATGATTGCGCTACACAACTTACGAACTCGGCATATCTTGCGAAGTCAAGATATGCTGCATGTACAACTTGCACAAATGTGTCCAGCATATGCGCTATTCGAACTCAGACGAGGGGCTTCCAGTTGACAAGCACAGTTCCGTTCAGAAAGGGGCCACCGACAGACCGCTGCGGCCGTGCCCGATGGGGCTGCAGCGCCGCCAACGCCCCGCTGAAGGCACCCATGTGTCC…
>contig-100_860 length_4697 read_count_2175
ATCACTGCGCCAGTGTGTTTCGAACACAGTTTGCTGGTTTGAACCTCGGTCGCTACCAGCAGGGATGGTTCACTAGGCCCCGTCCGCCCAAGCAGCCCACCACCCGCTTCTTTCGCAGCCAGGTCGCCGGGTCTACGGCACTCCGCCGCCGCGCGCCCCGCCTTGGCACCTTCTGCACAGCACCCTACTCCTCAAAATGGATTTCACCGCCATTGTGGACAAGGCCCGCACCAGCTGGCTGAAGAACAACGAGGTGCTGGAGCTGCTGGAGGGCTACGCAACGGCGGGCCTCACAGTCTGTACCGAGCCGCCCGTGAAACCGGCAGGTGGCCAGCTTTTCTTGTATGATAGGCGCAGCTGCCGCTTCTTCCGCCGTGATGGCCATACCTGGCGCAAGAA…
>contig-100_861 length_4697 read_count_989
CTGGCAGCAGCTAAAGGCGGAAGCTTTACTTACTTGTCAATGCACACGACGGACTGATTGCTGTAGCGCTCGATCACGATGAATGTGGACGAGGTCTGGCAGCAGCTAAAGGCGCGTCAGACGCCGTCGCGACAGTCCAGAGCCGGCGTCAGTCTGTCTGGGTTTGCCGGTCTGCCAGGCATCACCTCTCATGTCCGCACTTACGACAAGAGCAAGGGGCCTGCCCAGCCAGAAGCCCGCCCTGCGGGCTTCATCGCTCAGCTGCGGCAGCAGGGAAGTGAAGAACGACAGGGGACCGCCGAGAGCTCAGCAGACCAACACCAGGGGCTGCTGGCCTCCCTCCAGCGGGACATCAATGGGCTTAGCGATCCTGATCGCGGCACACGGCGACGTGCGGTT…
>contig-100_862 length_4693 read_count_853
CGGAGGGCGTTTTTGCCCCCAAAACTGTTTTGTTGGGCGTGCCGTACGCCCATACGCCTTGTTTTAAGAGCCCTGTTGGGGGAACCAGCACAGCGCAGTGCAGGCGCCGCATGAACCGTAAATTAGCAATCCTCTACTTACGTGCGAAGCTCTCTACTTTGGGGCCCAGCAACGGGGCATTTGGCACCCTGATGCCTGCACAGCCGATGCCAGCTCAGCACTTGTTTTATTGTTCGCGTGGATCCATTGGCCCATTTTACACTTGGACTGCACAACTGCACTGCCAGCCGCTCAATGGCTGCACGCCTGCCAGACGCGCGCCACTCGCCCGATTGCAGGCAAAAACCATCTCCACCAGTGTTAATGCTGCTTAAAGGACAGCCGGGCAGTGGCAAGTCC…
>contig-100_863 length_4692 read_count_1624
GGATCTCTCCTGGAGGCCAGCTCCCAGAGCAGCGAAGCCGCCACCCTGGCAGCCGCCACCCTCGAGCTCATGCGGTGCGGGCGGGTGCACAACCACCCAGAGCCCTTCGTGCGGCGTGCGGCGCTGCTGGCGGCGGGACAGGTGCTGGGGGCGGTACCGCCAGCCCGTCTGGCCACCGCCATGCTGACCGCTGCAGCAGGGGGAGGCGGTGCTGTGTTGGCAGGTGCAGGAGGCGCGAGAGATGCAGCTGATGAAGCGCTTGTCAGCAGGCTGGAGTGGCTGCGGGAGTGGGTGGAGAGCGTGGCGCAGCAGGACACCGATGACAGCTGCAGGATGATGGCTGAAGGTGTGCGTAAGCTTCAAGGAAACCTGGCAGCAGGTGCCTTGGCGGCCCTGGGC…
>contig-100_864 length_4690 read_count_3011
CAGCAGCTTCCCGCCTGGCTGGATTGGCGTTGGGTGTGGAAGGCCCCATGATACACCTTGGCTCAGCTGTTGCATCCCTGGTCTGCCATGGCGAGCATGTGCTGTACCGAAGATTTAACCTGCACCGTCAAGCTGCCAAGGGCAAGCTGAAGCAGGCGGCAGCTGGGGCATCTGTAGTTCCTGGCGCTGCTGAGGAGTATTTGTTCACCAACTCTGATCATCGAGAACTGGTCTCCGCGGGAGCTGCTGCCGGGCTTGCTGCCGCTTTTGGAGCTCCGATTGGGGGGGTTCTCTTTGCTCTTGAGGAGGCGACGTCGGTGTGGAGCCGAAAGCTGGCCTGGCGCTGCTTCTTGTGCGCGTCAGTGGCATGTTTCACACTGGCACAGCTGCACCCCAGGT…
>contig-100_865 length_4690 read_count_5810
AGCTCCTGTTGGCTGCCATAACCCTGTGCGGGACGTTGTGGCGCCACCCTATGAGATTCGCACAAGCGGTTGGATGAATAATTCTCTACAGCTCGGGGTCGATGGGGCCATCAAGATGAAAACAAGGTGTGTTATTGCATCCCGTGTCGCCCTTTTGGCTATTGCTTTTGTCAGGTTTAAGCCACCCCCGCTTCCCAACCCAACCCCAGTCATGGAGTTCCCAACCCCCATCACAGCTTGTTGTTTTTCGCGGGTGATATCAGGCAAGGGCATCCTGGTTACAGGTGAGCATTACAAAACTGATTATAAGGTAGTCCTTCCCAACGTCATCTGTGTAACTTCTGCGAATTGGGCTTATCAATACGATCTGCCAGTGGGTGGTGTTTGACTCCGTGTGTC…
>contig-100_866 length_4688 read_count_2124
GGTGGCGGCGGTGGCGGTTTTCGCGGCAAGCGAGAGAGCGGCAAGGAGAGCCCCTACTCGTGTGTAGTGCTGGGGGGGGCACGCTCGATGGAGGAGCGAAGAGCGGCGCTGCAGGCCTTCAAGGACGGCGACGTGCGCTTTCTCATCTGCACAGACGTGGCGGCACGCGGCATCGACATACAGGGCCTACCCTATGTAATCAACATGACGCTACCTGACAACTCGGAGGATTACATTCACCGTGTGGGGCGAGTTGGGCGTCAGGACACAATGGGGCTGGCCATATCCCTGGTATCGACGGTGCCTGAGAAGGTGTGGTACTGCTCCATCAAGGGCTACAAACCCTGGCTGCAGCCCGACGCCAAAAACACGAAATCAAACGACCAGGGGGGCCAAACG…
>contig-100_867 length_4688 read_count_1383
GGTTTGGGGCGTGGCAATCACAATCACGCAACTGTGATTGCCACGCCTGATCCGTTACTTACATAATCCCGCAGGCACGATGGAAACAGAAGCTTCAACTTTAACAAAAGTGGGGTTGAAAACCGGGCCGGGTAACAGGGACAACTAGCAGGGATCAATGGTGCAGCGGCGGTCCTTGCTCCGCTGCCCATGCGGGCATACCGCCAATGCAGCGCAGACAACAGCAGGTTAGAATAAACACAAACAAGATCAGCTCTGTAGTGGTACCCCTTGTTCTGCTGCCAATACTGGCATATCGCAACGCAGACCAGTTAACACAAGTTTAATTAGAGAAATTCATACTCGCTACAGGGTTTATTACCCCTCGCTGCCACCTGCTGCCGTCCGTGCCGCTGTGTC…
>contig-100_868 length_4688 read_count_1412
CGCACCTTGCCCTTGCCATCCGCTAGCGAGTGGAGGTGCAACGACCAACAAACGGCTGGGCTAGGCTGGGGTCCCGCCTGTGCTGGGGTTTGCCCGCCCAACTCGCGGTGGCCTTCGCTGCTGCAGAAAGGTGTTACTGCTTTTCGGCGCCTATACGCCGGCTGCTGACGTCCCCCTCTTCGGAAGCGCAGCTTCAACACTTGCCCCGACACCTCTGCAGCCGCCCAGCGGGCACCTTTGCGTGGCGGAACGCCTTGATTTGCACAAAGGCGCAGGACCAGCGCTGGGCCCCTTGCAGCGACAGACCAGGGGCGCCTGCGTTCAACCCGCCCCCGCGTTCTGGCGGCCCGGCGGCCGTGCCGTCAGTAATTTGTCACCCGGCTGCCACCCACGCATCGG…
>contig-100_869 length_4688 read_count_3094
AGTTCTTCTTCGAGGCGCCAGGCCGCCCCAACACGCCACGCAATGGGGCAGGCTCAGGAGCTGCTGCGTCGTCATCATCAACAGGGCAGTAATGCAGCATTGCAGGGGCAATGCTACCGCAGCTTGGCTCCGCATCCCACTGGTCCCATTGAAGTGCAGCACCCAGGCCGCATTGCAGCTGGCTGGCGCTTGTTGGCGAGCCTGCTGCCACAAATGCTCCTTGTTTCCCTCGTTTCGTGCTTCCCTCCTATCTTCTGCTACCACACTATCTTGTGCTTGTACCACTGCTCCTTGATCCTCGCACATCTGAGTTCGTGCCGTGCCATCCACGCCGCAGCAGGACCCGGCTTATGAATCAACATTTTCCTGTGGCGCCATGGCCAGTTCAGCCTCCTTGCA…
>contig-100_870 length_4688 read_count_1140
CCCAGGTATGCTGCTGATGCTTTGCTTTTTGTGTTTACAGTCTGCCTAACCGCAACGGAACTTGCGACACAGACCCCTCCAAAAGTAGGAGAATTCTACAGCCTGAGCAGGCTAAATTGTAATCTAGGTTGTTGCTAGGGGGGTGCTAGGAAAGTCAGCTTGGAAAATTGAGCGAAATTGCAGTAACTCGGCTGCATGCCTCGCCGCAGAAGCGCACCACATTGCAGCCGTTGACTCACATTGCAGCCGGCTGCCGGTGCTCGTGCTATGTTCTCGACGTTGTTTGACAGCGGCCTGAATGTGTGCACATGATTTGCCGCTATGCCGTCCTGGTTGATGGAACCGCACACAGCGTATGCATCAGAACCTGCAGGCAGCCGGAGCGACCAGGGAGGGATG…
>contig-100_871 length_4685 read_count_1383
CTGAGGTGAAGGAGGACATGACACCCAGGCAGATGATGATGCGATGGGATGCATAGATCCAAAACTGGCCATTCGAGTCGTAATTGCTCTGAAAGACGTAGCTGCAGCAGAGGGTGCCGGGTGCTGTCTGGTGGGTAGATGCCTAGGAGCCGCAGATATGGAAGGTGGTTGTGGGGCGGAGTCTGGTAGCAAGGGTGTGGGGTTTGGACAACGGGAGAGGTGTACAGCAGGAGCAGGAGCGGCAGGGAGGCATAATCACGCGCCCCTGCGGCATCAACGCCCCTGCAGCTCAGTCAACCTGGGCAGGCAGGCAGCAGGCAGGCAAGCAAAGGGGAGCGGTGCTGCAGCGGATATGCAGCCCACTCACAGCATCTGGTAGCGCCAGACAGGCCACGTCAG…
>contig-100_872 length_4669 read_count_1539
AGTCAGCTCATGTGCAATGGTCAGTCCTCTCCTGGTTTTAAAAAACCTCTACCCCCATCGAGCAGCCGTGTCCGTCGCATAGTGCAGCGCGCGCGTTGCACGAGCAGACCATCCGAAAAGTCGGGAGCGCATCCTCACACCTTGATCCTGGTCTGAACGAGACTGTTGGCTCATCTATGCGTGAGCTGGACTGCGGCCAGCAGTGAAGTCACCTTGGTGCCTGTAGGCAGGCCAGTATGGCTCGTGAGCCAGACCGTGCCGACTGAAGGTGCACCGGCTTGCGCCATGTGGTCGGGACGAGCGCTGGCAGCACCACCAATTCCATTTGTGTTGTCGCCGCCAGTGAGGCCGCCCCAGCGACAGAAACCCGCGGTGCTGCCTAATGCTGCCGCTCCAGCT…
>contig-100_873 length_4668 read_count_864
GCATGCCATAAACTAACCCGATTACATCACCAGCTTCGCAACATACAGCTGCGAATGTTGTGCTCACAACATAAAAAACCCACCGAGCTCTCCCACACATGCGTTTGACAGCTGGTTTTATCAGATCCCGTGCTTTCCCATCCTTGGCTGCATCCCCTGTCCTGGCATTACCCTCAACTCATTCTGAGAATATAACATCTCCGATGTACCTGCTAGCTCCCCCTGCCCTTGCATTGGATAGAGTAGTCCCTCTTCTGCCCTCCCCCCACACTTGCAACATAACCTGCTCTAACCTGCCCTGCAGTGAACCCTTCGTTACAGCCGGTTGAGGGCCCGCTGAGCCAGCACGTGGATTTCTCACGACTGGTGCTGCACCACTACGTGCTCAAGTCCAAGGAG…
>contig-100_874 length_4666 read_count_2023
CAATCTGCGAGCCTCTTGCAAGCCACGCATCTGAACTGCACCCACTGTGCCAGCCGTTGGCTCAGTCACCGGCGCCAGACCTCTGCTGGCGCAATGGGGAAGAAGGGGAGGAAGGTCAATGACGACTGGGAAAAGGACTTTGAGTTGGATGAGAGTGGCGAGCTAAAACACCTGAAGGAAGAGGCGCCGGCTGACGAACCTGCTCAACCTGCAGCCAAGAAGAAGGAGAGGAAGGGCAAAAGGGACAAGAAGAACAAAAAGGCAGCTGCCTTTGATTCAGACGATGATGAACCCAAGCTGCCGGCAGCGGTTGAAGCAGAGGAGGAGGACGAGGACGAGGAGGAAGTGCCGCTGAGTCAGACACAGCAGAAGACAGGAAGCAAAAAAAAGAAGGGCAAC…
>contig-100_875 length_4662 read_count_3847
CAGCCATTCCCCTCAATATTGAGCCTTCCAGATCTCTCCTCAAAAGTTCCAGACGCGCCGGTTGTCTGCCGCACCAGAGCAGACAGCAGGCTCTCTTGGAGCGGGAGCTTCCGTCATCCTTGTTCGGACCCCGTGCTGATCGCCCGCGGCTGGCAAATTTCGCAACCTGTGTAGCTTGACTGAGGTTTTGGCGCCATAGCGTCAGGAATCACCAGGAGTCGGCCCATCCTCTTTTCTCATGACTGCTGGACAACCAGAGGCCGCCCCCCATTCAGGATGGGTGGTTTCTCGCGCAGTGCTGTTCTTTGGCGTGGCATCTGTGGTGCTGGTGTGGGTCTCAGCTTTCACCTGCCTCATGTGCCACTGCCTGCGTCGCAAGCGGCGTGAGCGAGCCGCAGC…
>contig-100_876 length_4662 read_count_2419
CTGATGGCGAGGTCGCCAGTGTCGTCGTGCGCCAGGTTTTGCCAGCGTCCCTGCCAGTTGCTGCACGGGAACCAAGCAACATGGTCAGTGCTAAACACGGTCCTGACTTGGCATCACGCCCAGCACATTTTTGGCCCCACAGGTGCCACCATCAAAGCGGTGGGAATGCTACGGGCGGCAGGCATGGTCACCTTGGCCCAGTCCTCAGCTGCAGCAACGGTGTATGATATGGCTGAATCAAGGCGGCAGCACTCTGTTCTATTCATCAGCCCTGTATGGCCAGAGCGCTCCTCCTCCGCAGCAGGGGTGCGCACCAATGACCTACTGGAGGCCTTCCAGCAGCGAGGCTGGCAGGTGGCTTATGCATCCTCCTCCACGCCCAACGAGCACACAGCGGCG…
>contig-100_877 length_4659 read_count_3894
CGCGGCCACCGCTTGAGCTAAATCAACTTGGGCACAAATCGAATTATAGCCCAGACAAACATTCCCCGATTCTGGGCCCTTCCTGAGCCTTGTACAGACTCCAGAGACCCCTCCCCGCCTGCCTAGCCGGCCTTTACAGCTTCACAGGCTTGTGCCGTAGCTCAGGGAACAGCCGGGTGCCTTGCCCTGTGGGCTGCTCGGTTGAATTGCGAGCGTGTACCAGCTCTGTACAGCCGGCGCTTGGTCCGCAACAGCCGGGGATGGCGGAGAAGTACATGTCTGAGGGCTCAGCAGCAGGCCAGCAGGGCCCTTAACCTCCCTAACACCTCCAGGCATGCCAAACAAGTGACGAATTTTGCAATGAGGCTAAATTCCATTGAATGTCATTTGACCGTTACT…
>contig-100_878 length_4658 read_count_1521
CCAGCCGTTTGCCGGCTTCAGGGATGCTTCCTGCGGCGTGCCCACATACACACTGCCCGTGCAGCAGGTCATCGCCGGCATGTACCGCGCTAAGGAGGTTGGGTTCATCAACTGGCACAAGGGCGAGCAGTTTGACGTGGAGGAGTACGAGCACTATGAGCAGGTGGAAAATGGCGACTTGAACTGGATCGTCCCAGGCAAACTGATGGCCTTCAGCGGCCCCTCAGCTCAGCCCAAGCACTTTGGCGGCTGGCGCACATACATGCCCGAGGATTACATCGAATACTTCCGCGAGCACAATGTGAGCGCCGTGGTGCGGCTGAACAAGAAGATGTACGAGTCCACTCGCTTCTCGCAGTACGGAGTGCGGCATTACGAGATGTACTTCCCAGACGGGAC…
>contig-100_879 length_4654 read_count_780
ACCCAACGACCGTGGGGGTGCTGCCAGCCTCCGCCAGCAGAGGTGCGCCTCAACTGCCATTTGTCAGCTCTGCTACAGTTACAGCCATGCCTGGCTTTTGCATTTTAAGCGCACCATGCAGTACTATCACGCTCGTGATGTGGCGCATCGGCAGAAGCATGAGGAAGAGCTGAGGCACGGTAGCGGCCCGGAAGCGCCACACAACAGCCGCCGGGCTGCAGAAGCGGCGCGACTACGCGGCCTAGGGCAGGTGGAGGGAGAGGAGCCGCGGACGGTGAGTAGTGGGCATGTGCGAGCTATCTGCAGTGGGTGTTACATATTGTACCCACACTAGCATGCATTGTTAGGTGCAGTGTGAGGGTCGGTGGGTGTATAAGGTTATGCAAATCTGTATGGTGA…
>contig-100_880 length_4653 read_count_739
GCCGCTGCAAATGCGGCATCCCCAAGCGGTGCAGGAATGTTGCCCACCCGCTCCAACGTCTCCCCTGCCTTGGCAATGTATGCCACCAGCAGCGCATAGTGTATGAGCAGGTAGGCAGTGCTCACGGCAGCAGCACCCCCATCTCCCAGTGTGCGGCGTGCCATCGAGCTTAATGAGACGCCCCTGCCAGCCCCCAGCTCGCACAGTGTGTTGATGTTCACCTCAGCCACCAGCAGCCCCGTCACAATGCTGAAGAGGCAGAAGCCTGTGAGTGCTGCTGATGAGGCGATGAACCCAGAAGGGGCGGTCACTGCCGGCAAAGCAAGGATGCCCGCACCAACCGTCGTGCCTGTGACTAATGCCGCCGCACCCCAGACGGTGCCTGGCTCGTGCTTAAGC…
>contig-100_881 length_4653 read_count_1100
CGGGGGTGTATTCTGCGCTTGGTAAGCTCTGCAACCTCTGCGATTACAGGCGAGGTTCGCCCGACATCTGCTCGCCTCAAACTGCACTCTCAAAAGTCAGGTTCAATTTGCAAGCTCCCAGCTGCCTTGAGCAGCCCCCGCACGCACTAATCTTAGCCTAAGCAATCTTCATGGGCAGAGGCTGGAAGGGTGGCGCCGAAGCAGGCCAGGCAGCCCAGCCGGGCAAGGGTGACAAGGCGGCGACGTGCGCACCCGAGCGCCCGCCCAATGCGTGCGGCATCTGTGCAAAGGCCGTGGCGGTGCAGGAGGAGCAGCACATCTCAGGCTATTGCTCTGTTTGCGGCCCAATTGCTTATCATACTGACTGCGTTCAAAGTCATTTGGAACGCACACTGAAAT…
>contig-100_882 length_4651 read_count_1072
GTTGAATTGGAACGCACATTGACTAGTCAATGCGCCAAGCTGTAGTCGCGTCTTTCCCGGCTTCGCACGGTGCTTGATGTTGATGTCCTTTTTGTGCAACTTCTTGGCTCTTCAACCTTCTTTCCACGGTCTTCAAGCTTGAACAATGCTTTGGCAGGCCTTGTTGCTCGTCCTACGCCTTGTTTGCCATTGAATGACCCTGCTCCACCCCGGCGATGCATACCGATGTGGCGACACATCAGCGGCGGCAGTACCCAACATCCATGACCAACCTACAGCTGTAGTAAAAGGGCAAAGACGCTTCCAGAACTTGTAGAGCCAATCTGCAAGGCGCCATTAGAGATTTCACTTGTAGCAGCAATGTCCGAGCCAGGGTTTCGCGACGAGGAGATGCTGGAC…
>contig-100_883 length_4651 read_count_627
CGGCACGACATGCCCGCTGCTCGTGGTTCCACGGACCTTGTTATTGTAGGCATTCCAAAATTCCTGTATCACGCTTTTGGATTTCGATGGGGTTCCTCAGGCCTGCATAGGCCTTTCGGTTACACTGGGCCAGCGCGCGGGCTTCGGAAACTCATGGCGGCCTCATCCCGCAGCCCTGGCGACAAGTCTGCCAGTGCTAGGAGCGAGGCGTCGTGGGACACCGAGTTGAGCAGCAGCAACAGCCACCTTTCAGCGACCGCCGAGGTACCCGCCACCGTCTCCCGACTGGTCAAGCGCACTGTGTCTGTGGATCGGCGTGAATTCGACCGACTTCAAGCATGGGATCGGGAATCCAGGATACACTGTACGCACAGGGATTGCTGCTGGTGGTGTCCGCCT…
>contig-100_884 length_4650 read_count_1317
CTGGCTTTCTTGGTTGTAAGGCAACAGGTTCTTGCGACAGATTCGTTGACACACCACAGCGCGTAGCGGGAACTGAGATCCTCTCCTTCTTTTTATCAATCAAGTTGACTACCAGCTTCATTCACAGATCCATATTTTCAAATGATTAGCAGCCAACCCTTCTGGGCCCATGCCCAGGAGATAGCAATGTAACACCGCCATCGCTATGCTTTCAAGGGGCACCCACCAAGCGCTGACGCTGCGCCTGTTGGCTGTCCCCATCCTCCTGTATTCCCTCCTCCACCGCCTCCTCCTCATCATCGTCATCGACCAGACGCAGCAGCCCAGCCGCCGCCTTGGGAGGCAGAGCCGCAAGGTACGCGTCGCTAAAGGCAGCACGAGGTGGCTCTCCAGGCTCTC…
>contig-100_885 length_4648 read_count_850
GGGGGGTGCTGGGGGGTGCTGGGGGGGCAAAGTGGCAAATGTGTGCCCGGCGCGTTGGAGGGTGAAGGTGGGGTGGGGGTGGGGGTGGGGGTAATGGGATGCTAATCGTTTGCTTGATTAAACGACTGTCTACCCATATAAGCTCCAATTGCAAAGTTTTGTTGAGGGTGAGGTGGCAAATGGTGGGTAAGTGCATGGTTGTTGGCTGTGGGAAGGGCGGGGGGTGAAGTTGCGTTCATCCTCCCAAGAGTCGCTGGGTGGACAATCGTGATGGCGTGCGCTCACTTGCCGCTGTTGGCGGCAGCGTTGGCGTTGGCGGTTGCGACGCCCCCGTTCTGCGTGCTTGCGTTGGCATTCGCGTTGGCGGTGGCGGTGCCGCTGCCGGTGGCCTGGGCGGTG…
>contig-100_886 length_4647 read_count_717
GAAGGCTTCACCCAGCAAGAGTTTCATGGGTACGGCCTCGCAGGCTGCCTACCCTGCTGCCTTGGCCGCCCTAAACATGCGACGCAGCTCTGCCAGCGGCGGGGGCAGCTCGATGCCGCTGTAGCACTGCCGCAGCTGCTCCTCCATGCGACCCCAGCGCCCCAGGCAGATGCGCTCCAACCTGCAGTTGATGGGGGCGATGTGGTGGGGTTGGATGCGTGAGTGAGCTGATTGGGTGAGAACAGATTGATACATGGCAGATTACGAAATATCAGCTCTCATCAATGTGACCATGCGGGAGGATGAGACACCGGCAAGCACAACCCCACTGTAGATAAAATGTTGAGACGTCCAGTCCTGAGCACGATGGTGCCTGCACTCACTTGCCCCACACTTGTT…
>contig-100_887 length_4644 read_count_302
CGGCCGCCGCCGCCGCCGCCGTGGCGGCTGCCGGCCAGCTGGCGGGTCCCACCTTACAGCGCTGCGAGCTCTGCTCTGCCACCTTTGGTAATCAAAGAGAGCTGGTTGTGCATCTGGAAGGAGCGGCACACCGTAAGGCGGTGGAGAGGCAGGCAGCGGAGCAGGAAAGAAGGCGGCGGTTGGGTGGTTACGCCGACGTGGCGGCGTCAGCGGTGGCCCAAGCCTCCTGGCAGGGCGGCAGTGGCGGCGGCGGCAGCCCCCGCCAGCACCCACAACAGCAGCACCAGCAGGAGCAGCAGAGGCTGGGTGGAACCAGGCACCCCGGGGCCTCTGCGGCGGCAGCCACCGGCGGCAATGCGGCGGCTCTAGGCGGCGTCTGGCAGCAGGGCGGTGGCGCAG…
>contig-100_888 length_4644 read_count_728
TTTTTTTGGAAAGGTGCGACAAGATTACAGACCCAGAAACAAGTTGCAACAAGACAAAGTGGAGGAGGCATGAATGTACTGCCGTCCGCATCAATGTACTGGCGACGGCTTCTGTGCGGATGCCGTGTATTTGGCAACTGTCGTGTGCAACTCGCAGATAATACATCAATAATAAAAGCCAGTATTAACAACTGGAGGTGACCCGTTGTAGCTGAGTGGCGATGGCCAATCTGTTATTCAACGCTGGACAGAGGGGTGCAACTCCTTTCATCAGTAGCACAACTGCGCTGGTTGGCAGAGCAACTGCGCTGCCGCTTTCTATGAACAGGTAGGCTGTGCTAATGCAGCACATCCTAATAAGAACAGCCATTCTGCGCCCAGATTGAGTCAGATCACCGC…
>contig-100_889 length_4644 read_count_38
GCGCAACAGACAGTGCTGCCGCCCGTGGCGAACTTGTGCAACGTCAACCCTTACGTGGCAGCAGCGCTGGGCGGCTTTAATGCCGGCATCACCAGCAGCCACCATGGTGCTTTCATCCCTCGGCAGGCAGCGCCTGACGCTGCTTCTCACAGCAGCAGCACAGCGCAGGTGGCAGGCAGCAGCTCTTTTGGCATGAGTGGAGTGAATGCCCATGCCCTTCTGTCGCCAGCGGATGATGCTCCTGCACCAGCCATTGCAGCAGCCCTGCCCTGGTATCTTCAACAGTACTGGCCGATACCACAGCAGCACCGGCTGGTGCAGGTCCTGCGGATGCGCGCCCCCAGCTCAGTGCGTTTTGCGGCGGCTATCACCAGCACGGCCGGCCTGGCATACATGTGG…
>contig-100_890 length_4644 read_count_834
[truncated: 59,197 more rows]

## Sheet: putative protein sequences
>contig-100_0:1690-2055 length_17296 read_count_3996
[truncated: 64,271 more rows]

## Sheet: putative protein annotation
contig-100-0-129-1084	GO:0003824
[truncated: 88,629 more rows]

## Sheet: localization by TargetP
contig-100_0:1690-2055	_
[truncated: 32,135 more rows]

[truncated: 2 more sheets: localization by PredAlgo, localization by WolfPSORT]
